# Supplementary material for: Transcriptome analysis of Enterococcus faecalis in response to alkaline stress
Source: Front Microbiol. 2015 Aug 7;6:795. doi: 10.3389/fmicb.2015.00795 (PMC4528170; doi:10.3389/fmicb.2015.00795)
Supplement: Table S1 — KEGG summary of E. faecalis sequences (XLS). [file Table1.XLSX]

## Sheet: pathway_table
PathWay	Pathway_definition	number_of_seqs	seqs_kos/genes_list	pathway_imagename
path:ko00830	Retinol metabolism	1	orf02000_1(K00001);	ko00830.png
path:ko00650	Butanoate metabolism	12	orf00155_1(K00656);orf00200_1(K00929);orf00201_1(K00634);orf00387_1(K01652);orf00388_1(K01575);orf00417_1(K00100);orf00527_1(K00161);orf00528_1(K00162);orf01175_1(K04072);orf01676_1(K00244);orf02044_1(K00100);orf02385_1(K01641);	ko00650.png
path:ko03430	Mismatch repair	20	orf00012_1(K07456);orf00224_1(K07462);orf00797_1(K02340);orf00860_1(K03763);orf00923_1(K03111);orf01056_1(K03555);orf01057_1(K03572);orf01207_1(K03657);orf01256_1(K03601);orf01257_1(K03602);orf01461_1(K01972);orf01462_1(K03657);orf01689_1(K02343);orf01707_1(K02341);orf01731_1(K02342);orf02442_1(K03111);orf02451_1(K02337);orf02483_1(K03111);orf02489_1(K02338);orf02808_1(K03111);	ko03430.png
path:ko00760	Nicotinate and nicotinamide metabolism	9	orf00552_1(K01239);orf01578_1(K00858);orf01617_1(K00763);orf01618_1(K01916);orf01650_1(K01239);orf02038_1(K03783);orf02039_1(K03784);orf02173_1(K00969);orf02337_1(K01081);	ko00760.png
path:ko05203	Viral carcinogenesis	1	orf02449_1(K00873);	ko05203.png
path:ko03060	Protein export	14	orf00214_1(K03100);orf00234_1(K03106);orf00257_1(K03101);orf00292_1(K03100);orf00837_1(K03217);orf01114_1(K03110);orf01131_1(K03100);orf01173_1(K03210);orf01622_1(K03075);orf01737_1(K03073);orf01838_1(K03070);orf02075_1(K03076);orf02243_1(K03100);orf02493_1(K03217);	ko03060.png
path:ko00072	Synthesis and degradation of ketone bodies	1	orf02385_1(K01641);	ko00072.png
path:ko03440	Homologous recombination	22	orf00224_1(K07462);orf00797_1(K02340);orf00833_1(K03584);orf00860_1(K03763);orf00923_1(K03111);orf01052_1(K03553);orf01091_1(K04066);orf01103_1(K03655);orf01153_1(K02335);orf01585_1(K03581);orf01689_1(K02343);orf01704_1(K06187);orf01707_1(K02341);orf01731_1(K02342);orf02332_1(K03551);orf02333_1(K03550);orf02442_1(K03111);orf02451_1(K02337);orf02483_1(K03111);orf02487_1(K03629);orf02489_1(K02338);…	ko03440.png
path:ko04112	Cell cycle - Caulobacter	12	orf00468_1(K03588);orf00548_1(K03544);orf00786_1(K03588);orf00853_1(K11749);orf01270_1(K02563);orf01271_1(K03589);orf01272_1(K03590);orf01273_1(K03531);orf01805_1(K01358);orf01944_1(K01358);orf02479_1(K02314);orf02490_1(K02313);	ko04112.png
path:ko00473	D-Alanine metabolism	4	orf01122_1(K01921);orf01126_1(K01775);orf01719_1(K03367);orf01721_1(K14188);	ko00473.png
path:ko00430	Taurine and hypotaurine metabolism	2	orf00604_1(K00925);orf01223_1(K00625);	ko00430.png
path:ko03410	Base excision repair	12	orf00224_1(K07462);orf00268_1(K01151);orf00335_1(K10773);orf00600_1(K03652);orf01153_1(K02335);orf01154_1(K10563);orf01222_1(K03648);orf01296_1(K01246);orf01461_1(K01972);orf01732_1(K01142);orf01757_1(K03575);orf02221_1(K01246);	ko03410.png
path:ko00240	Pyrimidine metabolism	50	orf00085_1(K00945);orf00113_1(K00560);orf00246_1(K00762);orf00247_1(K01591);orf00248_1(K00226);orf00250_1(K01955);orf00251_1(K01956);orf00252_1(K01465);orf00253_1(K00609);orf00255_1(K02825);orf00303_1(K02428);orf00326_1(K03048);orf00327_1(K01937);orf00514_1(K00384);orf00795_1(K01493);orf00797_1(K02340);orf00843_1(K09903);orf00860_1(K03763);orf00973_1(K02428);orf00993_1(K03043);orf00994_1(K03046);…	ko00240.png
path:ko00900	Terpenoid backbone biosynthesis	14	orf00668_1(K00805);orf00722_1(K00991);orf00760_1(K00806);orf00975_1(K00805);orf00976_1(K00805);orf01176_1(K01823);orf01177_1(K00938);orf01178_1(K01597);orf01179_1(K00869);orf01258_1(K13789);orf02344_1(K00919);orf02353_1(K01770);orf02385_1(K01641);orf02386_1(K00054);	ko00900.png
path:ko00624	Polycyclic aromatic hydrocarbon degradation	2	orf01755_1(K00599);orf01768_1(K00599);	ko00624.png
path:ko00051	Fructose and mannose metabolism	67	orf00041_1(K04041);orf00055_1(K02769);orf00056_1(K02768);orf00057_1(K02770);orf00348_1(K01624);orf00354_1(K00847);orf00417_1(K00100);orf00577_1(K02796);orf00578_1(K02795);orf00579_1(K02794);orf00580_1(K02793);orf00585_1(K01803);orf01013_1(K02796);orf01014_1(K02795);orf01015_1(K02794);orf01016_1(K02793);orf01078_1(K02795);orf01079_1(K02796);orf01080_1(K02794);orf01081_1(K02793);orf01163_1(K00754);…	ko00051.png
path:ko05152	Tuberculosis	4	orf00239_1(K02040);orf00476_1(K04043);orf01612_1(K04077);orf01834_1(K02040);	ko05152.png
path:ko04011	MAPK signaling pathway - yeast	2	orf00320_1(K01759);orf01439_1(K01759);	ko04011.png
path:ko00520	Amino sugar and nucleotide sugar metabolism	68	orf00025_1(K01810);orf00052_1(K02802);orf00349_1(K00790);orf00354_1(K00847);orf00485_1(K01443);orf00577_1(K02796);orf00578_1(K02795);orf00579_1(K02794);orf00580_1(K02793);orf00697_1(K00820);orf00701_1(K03431);orf00712_1(K01784);orf00805_1(K02777);orf00807_1(K07106);orf00818_1(K01835);orf01013_1(K02796);orf01014_1(K02795);orf01015_1(K02794);orf01016_1(K02793);orf01078_1(K02795);orf01079_1(K02796);…	ko00520.png
path:ko00040	Pentose and glucuronate interconversions	17	orf00310_1(K03081);orf00311_1(K03082);orf00312_1(K01786);orf01082_1(K01686);orf01083_1(K01625);orf01098_1(K01783);orf01119_1(K00874);orf01384_1(K01625);orf01385_1(K00874);orf01386_1(K01815);orf01393_1(K00848);orf01395_1(K01629);orf01821_1(K00963);orf02534_1(K00854);orf02535_1(K01805);orf02666_1(K01625);orf02777_1(K00012);	ko00040.png
path:ko00450	Selenocompound metabolism	12	orf00514_1(K00384);orf00847_1(K11717);orf01205_1(K01874);orf01309_1(K01760);orf01358_1(K00549);orf01655_1(K12527);orf01666_1(K01008);orf01729_1(K00384);orf02263_1(K14155);orf02265_1(K00384);orf02365_1(K14155);orf02821_1(K01042);	ko00450.png
path:ko00620	Pyruvate metabolism	26	orf00155_1(K00656);orf00199_1(K00382);orf00320_1(K01759);orf00381_1(K00028);orf00527_1(K00161);orf00528_1(K00162);orf00604_1(K00925);orf00787_1(K01958);orf00838_1(K01512);orf01175_1(K04072);orf01213_1(K01734);orf01223_1(K00625);orf01439_1(K01759);orf01544_1(K00016);orf02101_1(K00016);orf02177_1(K01962);orf02178_1(K01963);orf02179_1(K01961);orf02181_1(K02160);orf02377_1(K00627);orf02378_1(K00382);…	ko00620.png
path:ko02060	Phosphotransferase system (PTS)	89	orf00052_1(K02802);orf00054_1(K02806);orf00055_1(K02769);orf00056_1(K02768);orf00057_1(K02770);orf00069_1(K02761);orf00139_1(K02755);orf00143_1(K02755);orf00307_1(K02821);orf00308_1(K03475);orf00309_1(K02822);orf00339_1(K02760);orf00340_1(K02761);orf00577_1(K02796);orf00578_1(K02795);orf00579_1(K02794);orf00580_1(K02793);orf00805_1(K02777);orf00808_1(K02809);orf00897_1(K02818);orf01013_1(K02796);…	ko02060.png
path:ko00362	Benzoate degradation	4	orf01175_1(K04072);orf02162_1(K01821);orf02303_1(K00680);orf02681_1(K00680);	ko00362.png
path:ko00010	Glycolysis / Gluconeogenesis	39	orf00019_1(K01222);orf00025_1(K01810);orf00041_1(K04041);orf00066_1(K00134);orf00138_1(K01223);orf00199_1(K00382);orf00348_1(K01624);orf00527_1(K00161);orf00528_1(K00162);orf00584_1(K01689);orf00585_1(K01803);orf00586_1(K00927);orf00587_1(K00134);orf00805_1(K02777);orf00810_1(K15634);orf00818_1(K01835);orf01175_1(K04072);orf01228_1(K01785);orf01231_1(K02777);orf01290_1(K01223);orf01291_1(K01223);…	ko00010.png
path:ko00640	Propanoate metabolism	9	orf00155_1(K00656);orf00604_1(K00925);orf01223_1(K00625);orf01544_1(K00016);orf02101_1(K00016);orf02177_1(K01962);orf02178_1(K01963);orf02179_1(K01961);orf02181_1(K02160);	ko00640.png
path:ko03013	RNA transport	2	orf00095_1(K00974);orf00227_1(K00784);	ko03013.png
path:ko03070	Bacterial secretion system	9	orf00234_1(K03106);orf00837_1(K03217);orf01114_1(K03110);orf01173_1(K03210);orf01622_1(K03075);orf01737_1(K03073);orf01838_1(K03070);orf02075_1(K03076);orf02493_1(K03217);	ko03070.png
path:ko03030	DNA replication	18	orf00061_1(K02316);orf00191_1(K03470);orf00262_1(K03469);orf00436_1(K03471);orf00797_1(K02340);orf00860_1(K03763);orf00923_1(K03111);orf01153_1(K02335);orf01461_1(K01972);orf01689_1(K02343);orf01707_1(K02341);orf01731_1(K02342);orf02442_1(K03111);orf02451_1(K02337);orf02479_1(K02314);orf02483_1(K03111);orf02489_1(K02338);orf02808_1(K03111);	ko03030.png
path:ko04940	Type I diabetes mellitus	1	orf01612_1(K04077);	ko04940.png
path:ko01120	Microbial metabolism in diverse environments	108	orf00025_1(K01810);orf00041_1(K04041);orf00042_1(K01586);orf00066_1(K00134);orf00094_1(K00215);orf00118_1(K00615);orf00121_1(K01738);orf00132_1(K03781);orf00199_1(K00382);orf00259_1(K01938);orf00306_1(K03476);orf00307_1(K02821);orf00308_1(K03475);orf00309_1(K02822);orf00314_1(K00674);orf00348_1(K01624);orf00358_1(K00133);orf00359_1(K01714);orf00363_1(K01101);orf00381_1(K00028);orf00417_1(K00100);…	ko01120.png
path:ko00591	Linoleic acid metabolism	2	orf00417_1(K00100);orf02044_1(K00100);	ko00591.png
path:ko00790	Folate biosynthesis	9	orf00001_1(K03637);orf00002_1(K03639);orf00114_1(K00287);orf00970_1(K01633);orf00971_1(K00950);orf00972_1(K01495);orf00974_1(K00796);orf02293_1(K11754);orf02318_1(K01077);	ko00790.png
path:ko01110	Biosynthesis of secondary metabolites	169	orf00025_1(K01810);orf00040_1(K01467);orf00041_1(K04041);orf00042_1(K01586);orf00066_1(K00134);orf00094_1(K00215);orf00098_1(K00014);orf00099_1(K03856);orf00100_1(K01735);orf00101_1(K01736);orf00102_1(K04517);orf00103_1(K00800);orf00104_1(K00891);orf00105_1(K04518);orf00118_1(K00615);orf00132_1(K03781);orf00142_1(K01188);orf00193_1(K00077);orf00196_1(K09699);orf00197_1(K00167);orf00198_1(K00166);…	ko01110.png
path:ko04070	Phosphatidylinositol signaling system	3	orf00761_1(K00981);orf00781_1(K01092);orf00831_1(K00901);	ko04070.png
path:ko00052	Galactose metabolism	30	orf00524_1(K01187);orf00712_1(K01784);orf00818_1(K01835);orf01485_1(K01635);orf01539_1(K01784);orf01555_1(K02744);orf01557_1(K02747);orf01558_1(K02747);orf01688_1(K00965);orf01753_1(K12111);orf01821_1(K00963);orf01875_1(K12308);orf01876_1(K00917);orf01877_1(K01635);orf01906_1(K01190);orf02450_1(K00850);orf02590_1(K00965);orf02630_1(K01220);orf02631_1(K02787);orf02632_1(K02786);orf02633_1(K01635);…	ko00052.png
path:ko00660	C5-Branched dibasic acid metabolism	2	orf00387_1(K01652);orf00388_1(K01575);	ko00660.png
path:ko00523	Polyketide sugar unit biosynthesis	4	orf00735_1(K00067);orf00736_1(K01710);orf00737_1(K01790);orf00738_1(K00973);	ko00523.png
path:ko00970	Aminoacyl-tRNA biosynthesis	29	orf00272_1(K01866);orf00296_1(K01889);orf00297_1(K01890);orf00593_1(K01876);orf00594_1(K01892);orf00775_1(K01887);orf00834_1(K01878);orf00835_1(K01879);orf00854_1(K01881);orf00866_1(K01893);orf00881_1(K01867);orf01093_1(K00604);orf01205_1(K01874);orf01279_1(K01870);orf01457_1(K02434);orf01458_1(K02433);orf01459_1(K02435);orf01551_1(K01866);orf01568_1(K01867);orf01918_1(K01869);orf02011_1(K01875);…	ko00970.png
path:ko00643	Styrene degradation	2	orf01447_1(K01426);orf02571_1(K01426);	ko00643.png
path:ko00983	Drug metabolism - other enzymes	6	orf01677_1(K00857);orf01973_1(K01489);orf01981_1(K01951);orf02110_1(K00760);orf02514_1(K00088);orf02680_1(K00876);	ko00983.png
path:ko00380	Tryptophan metabolism	3	orf00132_1(K03781);orf01447_1(K01426);orf02571_1(K01426);	ko00380.png
path:ko00260	Glycine, serine and threonine metabolism	19	orf00199_1(K00382);orf00358_1(K00133);orf00810_1(K15634);orf00821_1(K00003);orf00822_1(K01733);orf00823_1(K00872);orf01292_1(K15634);orf01331_1(K00928);orf01584_1(K15634);orf01600_1(K00865);orf01681_1(K00600);orf01744_1(K01752);orf01745_1(K01752);orf02012_1(K01752);orf02013_1(K01752);orf02045_1(K01834);orf02378_1(K00382);orf02570_1(K15634);orf02652_1(K01834);	ko00260.png
path:ko00300	Lysine biosynthesis	15	orf00042_1(K01586);orf00094_1(K00215);orf00240_1(K00841);orf00314_1(K00674);orf00315_1(K05823);orf00358_1(K00133);orf00359_1(K01714);orf00821_1(K00003);orf01045_1(K01439);orf01123_1(K01929);orf01331_1(K00928);orf01422_1(K01778);orf01515_1(K01439);orf01518_1(K01928);orf01652_1(K01928);	ko00300.png
path:ko00053	Ascorbate and aldarate metabolism	9	orf00306_1(K03476);orf00307_1(K02821);orf00308_1(K03475);orf00309_1(K02822);orf02310_1(K03475);orf02311_1(K02822);orf02654_1(K02822);orf02655_1(K02821);orf02777_1(K00012);	ko00053.png
path:ko03020	RNA polymerase	5	orf00326_1(K03048);orf00993_1(K03043);orf00994_1(K03046);orf01090_1(K03060);orf02081_1(K03040);	ko03020.png
path:ko00531	Glycosaminoglycan degradation	1	orf01999_1(K12373);	ko00531.png
path:ko01100	Metabolic pathways	414	orf00001_1(K03637);orf00002_1(K03639);orf00024_1(K00262);orf00025_1(K01810);orf00029_1(K02123);orf00030_1(K02124);orf00031_1(K02121);orf00032_1(K02119);orf00033_1(K02122);orf00034_1(K02117);orf00035_1(K02118);orf00036_1(K02120);orf00041_1(K04041);orf00042_1(K01586);orf00055_1(K02769);orf00056_1(K02768);orf00057_1(K02770);orf00066_1(K00134);orf00085_1(K00945);orf00094_1(K00215);orf00098_1(K00014);…	ko01100.png
path:ko01210	2-Oxocarboxylic acid metabolism	5	orf00358_1(K00133);orf00387_1(K01652);orf00482_1(K14260);orf01331_1(K00928);orf01865_1(K00826);	ko01210.png
path:ko01055	Biosynthesis of vancomycin group antibiotics	1	orf00736_1(K01710);	ko01055.png
path:ko05150	Staphylococcus aureus infection	7	orf01540_1(K11041);orf01719_1(K03367);orf01720_1(K03739);orf01721_1(K14188);orf01722_1(K03740);orf02363_1(K14205);orf02467_1(K14205);	ko05150.png
path:ko00562	Inositol phosphate metabolism	2	orf00585_1(K01803);orf00781_1(K01092);	ko00562.png
path:ko00071	Fatty acid metabolism	2	orf01175_1(K04072);orf02000_1(K00001);	ko00071.png
path:ko00903	Limonene and pinene degradation	2	orf02303_1(K00680);orf02681_1(K00680);	ko00903.png
path:ko00710	Carbon fixation in photosynthetic organisms	10	orf00041_1(K04041);orf00118_1(K00615);orf00348_1(K01624);orf00381_1(K00028);orf00585_1(K01803);orf00586_1(K00927);orf01098_1(K01783);orf02047_1(K01807);orf02449_1(K00873);orf02470_1(K01006);	ko00710.png
path:ko00600	Sphingolipid metabolism	1	orf01906_1(K01190);	ko00600.png
path:ko02020	Two-component system	36	orf00040_1(K01467);orf00237_1(K07658);orf00238_1(K07636);orf00239_1(K02040);orf00368_1(K07668);orf00369_1(K07652);orf00671_1(K00426);orf00672_1(K00425);orf00705_1(K01915);orf00891_1(K07718);orf00892_1(K07720);orf01029_1(K07704);orf01030_1(K07705);orf01031_1(K05338);orf01032_1(K05339);orf01613_1(K07668);orf01676_1(K00244);orf01834_1(K02040);orf01888_1(K07707);orf01889_1(K07706);orf01901_1(K07706);…	ko02020.png
path:ko00670	One carbon pool by folate	9	orf00113_1(K00560);orf00114_1(K00287);orf00259_1(K01938);orf01093_1(K00604);orf01255_1(K01491);orf01681_1(K00600);orf01851_1(K00602);orf01852_1(K11175);orf02746_1(K01934);	ko00670.png
path:ko02030	Bacterial chemotaxis	1	orf00521_1(K10108);	ko02030.png
path:ko04910	Insulin signaling pathway	1	orf00491_1(K07192);	ko04910.png
path:ko01051	Biosynthesis of ansamycins	1	orf00118_1(K00615);	ko01051.png
path:ko00603	Glycosphingolipid biosynthesis - globo series	1	orf01999_1(K12373);	ko00603.png
path:ko00623	Toluene degradation	1	orf01676_1(K00244);	ko00623.png
path:ko04142	Lysosome	1	orf01999_1(K12373);	ko04142.png
path:ko00550	Peptidoglycan biosynthesis	20	orf00273_1(K03693);orf00328_1(K05366);orf00349_1(K00790);orf00540_1(K01924);orf00696_1(K12554);orf00804_1(K06153);orf01088_1(K07258);orf01122_1(K01921);orf01123_1(K01929);orf01267_1(K12556);orf01268_1(K01000);orf01269_1(K01925);orf01270_1(K02563);orf01501_1(K12555);orf01518_1(K01928);orf01588_1(K05363);orf01634_1(K00790);orf01652_1(K01928);orf01734_1(K00075);orf02160_1(K00687);	ko00550.png
path:ko03010	Ribosome	60	orf00086_1(K02945);orf00230_1(K02959);orf00351_1(K02909);orf00530_1(K02884);orf00800_1(K02968);orf00826_1(K02970);orf00841_1(K02967);orf00999_1(K02871);orf01000_1(K02996);orf01023_1(K02913);orf01024_1(K02954);orf01100_1(K02902);orf01190_1(K02916);orf01191_1(K02887);orf01245_1(K02888);orf01247_1(K02899);orf01736_1(K02913);orf01747_1(K02867);orf01748_1(K02863);orf01749_1(K02864);orf01750_1(K02935);…	ko03010.png
path:ko00750	Vitamin B6 metabolism	3	orf00592_1(K00868);orf00822_1(K01733);orf02052_1(K00868);	ko00750.png
path:ko00626	Naphthalene degradation	2	orf01175_1(K04072);orf02000_1(K00001);	ko00626.png
path:ko04930	Type II diabetes mellitus	1	orf02449_1(K00873);	ko04930.png
path:ko00340	Histidine metabolism	2	orf01755_1(K00599);orf01768_1(K00599);	ko00340.png
path:ko00860	Porphyrin and chlorophyll metabolism	2	orf00473_1(K02495);orf00609_1(K01772);	ko00860.png
path:ko03018	RNA degradation	10	orf00083_1(K03654);orf00350_1(K03628);orf00476_1(K04043);orf00584_1(K01689);orf00784_1(K03654);orf01124_1(K05592);orf01612_1(K04077);orf01624_1(K12573);orf02235_1(K00962);orf02289_1(K12574);	ko03018.png
path:ko03008	Ribosome biogenesis in eukaryotes	1	orf01111_1(K03685);	ko03008.png
path:ko00680	Methane metabolism	25	orf00029_1(K02123);orf00030_1(K02124);orf00031_1(K02121);orf00032_1(K02119);orf00033_1(K02122);orf00034_1(K02117);orf00035_1(K02118);orf00036_1(K02120);orf00041_1(K04041);orf00132_1(K03781);orf00348_1(K01624);orf00584_1(K01689);orf00604_1(K00925);orf00810_1(K15634);orf01223_1(K00625);orf01292_1(K15634);orf01364_1(K03315);orf01548_1(K03315);orf01584_1(K15634);orf01681_1(K00600);orf02045_1(K01834);…	ko00680.png
path:ko00642	Ethylbenzene degradation	2	orf02303_1(K00680);orf02681_1(K00680);	ko00642.png
path:ko00561	Glycerolipid metabolism	10	orf00181_1(K08591);orf00559_1(K00864);orf00831_1(K00901);orf01104_1(K03621);orf01600_1(K00865);orf01769_1(K00655);orf02191_1(K03429);orf02380_1(K00005);orf02382_1(K05878);orf02383_1(K05879);	ko00561.png
path:ko00982	Drug metabolism - cytochrome P450	1	orf02000_1(K00001);	ko00982.png
path:ko00250	Alanine, aspartate and glutamate metabolism	14	orf00024_1(K00262);orf00250_1(K01955);orf00251_1(K01956);orf00253_1(K00609);orf00338_1(K01424);orf00343_1(K01424);orf00482_1(K14260);orf00697_1(K00820);orf00705_1(K01915);orf00875_1(K01756);orf01672_1(K00266);orf01854_1(K00764);orf02458_1(K09758);orf02478_1(K01939);	ko00250.png
path:ko01040	Biosynthesis of unsaturated fatty acids	3	orf00205_1(K00059);orf01846_1(K00059);orf02183_1(K00059);	ko01040.png
path:ko00312	beta-Lactam resistance	1	orf00040_1(K01467);	ko00312.png
path:ko05014	Amyotrophic lateral sclerosis (ALS)	1	orf00132_1(K03781);	ko05014.png
path:ko00440	Phosphonate and phosphinate metabolism	2	orf01898_1(K06167);orf02396_1(K06193);	ko00440.png
path:ko04626	Plant-pathogen interaction	2	orf00559_1(K00864);orf02051_1(K02358);	ko04626.png
path:ko00622	Xylene degradation	2	orf01175_1(K04072);orf02162_1(K01821);	ko00622.png
path:ko00780	Biotin metabolism	9	orf00205_1(K00059);orf00989_1(K03524);orf01300_1(K00208);orf01301_1(K09458);orf01302_1(K02372);orf01846_1(K00059);orf02180_1(K02372);orf02182_1(K09458);orf02183_1(K00059);	ko00780.png
path:ko05010	Alzheimer's disease	2	orf00066_1(K00134);orf00587_1(K00134);	ko05010.png
path:ko00253	Tetracycline biosynthesis	4	orf02177_1(K01962);orf02178_1(K01963);orf02179_1(K01961);orf02181_1(K02160);	ko00253.png
path:ko00471	D-Glutamine and D-glutamate metabolism	3	orf00302_1(K01776);orf00540_1(K01924);orf01269_1(K01925);	ko00471.png
path:ko00740	Riboflavin metabolism	1	orf00463_1(K11753);	ko00740.png
path:ko00401	Novobiocin biosynthesis	1	orf00102_1(K04517);	ko00401.png
path:ko00311	Penicillin and cephalosporin biosynthesis	2	orf00040_1(K01467);orf00409_1(K01060);	ko00311.png
path:ko00908	Zeatin biosynthesis	1	orf00708_1(K00791);	ko00908.png
path:ko05120	Epithelial cell signaling in Helicobacter pylori infection	1	orf02762_1(K08303);	ko05120.png
path:ko00604	Glycosphingolipid biosynthesis - ganglio series	1	orf01999_1(K12373);	ko00604.png
path:ko00730	Thiamine metabolism	9	orf00681_1(K04487);orf00847_1(K11717);orf01099_1(K00949);orf01334_1(K04487);orf01693_1(K00878);orf01694_1(K00788);orf01695_1(K00941);orf01703_1(K03707);orf02299_1(K03151);	ko00730.png
path:ko00940	Phenylpropanoid biosynthesis	4	orf00142_1(K01188);orf00411_1(K05349);orf00416_1(K01188);orf02474_1(K05350);	ko00940.png
path:ko00627	Aminobenzoate degradation	7	orf00363_1(K01101);orf00838_1(K01512);orf01447_1(K01426);orf02303_1(K00680);orf02318_1(K01077);orf02571_1(K01426);orf02681_1(K00680);	ko00627.png
path:ko00910	Nitrogen metabolism	15	orf00024_1(K00262);orf00245_1(K01674);orf00338_1(K01424);orf00343_1(K01424);orf00704_1(K03737);orf00705_1(K01915);orf01350_1(K00926);orf01448_1(K00926);orf01658_1(K00926);orf01672_1(K00266);orf01673_1(K03737);orf01674_1(K03737);orf02005_1(K00926);orf02410_1(K00334);orf02411_1(K00335);	ko00910.png
path:ko00121	Secondary bile acid biosynthesis	1	orf02621_1(K01442);	ko00121.png
path:ko00195	Photosynthesis	8	orf01626_1(K02108);orf01627_1(K02110);orf01628_1(K02109);orf01629_1(K02113);orf01630_1(K02111);orf01631_1(K02115);orf01632_1(K02112);orf01633_1(K02114);	ko00195.png
path:ko00511	Other glycan degradation	5	orf00241_1(K01191);orf01753_1(K12111);orf01906_1(K01190);orf01999_1(K12373);orf02166_1(K01227);	ko00511.png
path:ko00524	Butirosin and neomycin biosynthesis	1	orf02749_1(K00845);	ko00524.png
path:ko05340	Primary immunodeficiency	2	orf01222_1(K03648);orf01977_1(K01488);	ko05340.png
path:ko00480	Glutathione metabolism	5	orf00969_1(K00383);orf01075_1(K00033);orf01280_1(K00036);orf02257_1(K01919);orf02794_1(K00033);	ko00480.png
path:ko00030	Pentose phosphate pathway	24	orf00025_1(K01810);orf00041_1(K04041);orf00118_1(K00615);orf00348_1(K01624);orf00549_1(K07404);orf00553_1(K00852);orf00682_1(K00948);orf00818_1(K01835);orf00996_1(K00851);orf01060_1(K00948);orf01075_1(K00033);orf01083_1(K01625);orf01098_1(K01783);orf01119_1(K00874);orf01280_1(K00036);orf01384_1(K01625);orf01385_1(K00874);orf01974_1(K01619);orf02037_1(K01839);orf02047_1(K01807);orf02307_1(K00852);…	ko00030.png
path:ko05205	Proteoglycans in cancer	1	orf01111_1(K03685);	ko05205.png
path:ko00770	Pantothenate and CoA biosynthesis	11	orf00193_1(K00077);orf00387_1(K01652);orf00792_1(K00954);orf00798_1(K00077);orf01125_1(K00997);orf01155_1(K00859);orf01590_1(K01598);orf01591_1(K01922);orf01865_1(K00826);orf01980_1(K00867);orf02783_1(K00077);	ko00770.png
path:ko04727	GABAergic synapse	1	orf00705_1(K01915);	ko04727.png
path:ko04724	Glutamatergic synapse	1	orf00705_1(K01915);	ko04724.png
path:ko00785	Lipoic acid metabolism	2	orf01536_1(K03800);orf01726_1(K03800);	ko00785.png
path:ko00400	Phenylalanine, tyrosine and tryptophan biosynthesis	9	orf00098_1(K00014);orf00099_1(K03856);orf00100_1(K01735);orf00101_1(K01736);orf00102_1(K04517);orf00103_1(K00800);orf00104_1(K00891);orf00105_1(K04518);orf00264_1(K03785);	ko00400.png
path:ko00460	Cyanoamino acid metabolism	7	orf00142_1(K01188);orf00338_1(K01424);orf00343_1(K01424);orf00411_1(K05349);orf00416_1(K01188);orf01681_1(K00600);orf02474_1(K05350);	ko00460.png
path:ko04146	Peroxisome	3	orf00132_1(K03781);orf01179_1(K00869);orf01421_1(K04564);	ko04146.png
path:ko00280	Valine, leucine and isoleucine degradation	8	orf00196_1(K09699);orf00197_1(K00167);orf00198_1(K00166);orf00199_1(K00382);orf01865_1(K00826);orf02190_1(K00020);orf02378_1(K00382);orf02385_1(K01641);	ko00280.png
path:ko00625	Chloroalkane and chloroalkene degradation	4	orf00417_1(K00100);orf01175_1(K04072);orf02000_1(K00001);orf02044_1(K00100);	ko00625.png
path:ko00290	Valine, leucine and isoleucine biosynthesis	3	orf00387_1(K01652);orf00482_1(K14260);orf01865_1(K00826);	ko00290.png
path:ko03420	Nucleotide excision repair	9	orf00014_1(K03703);orf01153_1(K02335);orf01207_1(K03657);orf01461_1(K01972);orf01462_1(K03657);orf01825_1(K03703);orf01951_1(K03701);orf01952_1(K03702);orf02103_1(K03723);	ko03420.png
path:ko00564	Glycerophospholipid metabolism	17	orf00150_1(K06131);orf00169_1(K03736);orf00170_1(K03735);orf00171_1(K04019);orf00181_1(K08591);orf00536_1(K01126);orf00558_1(K00105);orf00617_1(K01126);orf00709_1(K01126);orf00761_1(K00981);orf00831_1(K00901);orf01071_1(K00995);orf01104_1(K03621);orf01552_1(K06131);orf01769_1(K00655);orf01822_1(K00057);orf01938_1(K01126);	ko00564.png
path:ko05111	Vibrio cholerae pathogenic cycle	2	orf00357_1(K07173);orf01935_1(K03092);	ko05111.png
path:ko00500	Starch and sucrose metabolism	21	orf00025_1(K01810);orf00142_1(K01188);orf00354_1(K00847);orf00411_1(K05349);orf00416_1(K01188);orf00524_1(K01187);orf00805_1(K02777);orf00808_1(K02809);orf00818_1(K01835);orf00897_1(K02818);orf01061_1(K01838);orf01164_1(K00694);orf01229_1(K01838);orf01230_1(K00691);orf01231_1(K02777);orf01821_1(K00963);orf02366_1(K02790);orf02474_1(K05350);orf02553_1(K02777);orf02749_1(K00845);orf02777_1(K00012);	ko00500.png
path:ko00190	Oxidative phosphorylation	25	orf00029_1(K02123);orf00030_1(K02124);orf00031_1(K02121);orf00032_1(K02119);orf00033_1(K02122);orf00034_1(K02117);orf00035_1(K02118);orf00036_1(K02120);orf00123_1(K00356);orf00153_1(K01507);orf00666_1(K03885);orf00671_1(K00426);orf00672_1(K00425);orf00978_1(K03885);orf01626_1(K02108);orf01627_1(K02110);orf01628_1(K02109);orf01629_1(K02113);orf01630_1(K02111);orf01631_1(K02115);orf01632_1(K02112);…	ko00190.png
path:ko00061	Fatty acid biosynthesis	16	orf00205_1(K00059);orf01300_1(K00208);orf01301_1(K09458);orf01302_1(K02372);orf01328_1(K01071);orf01846_1(K00059);orf02177_1(K01962);orf02178_1(K01963);orf02179_1(K01961);orf02180_1(K02372);orf02181_1(K02160);orf02182_1(K09458);orf02183_1(K00059);orf02184_1(K00645);orf02185_1(K02371);orf02187_1(K00648);	ko00061.png
path:ko00330	Arginine and proline metabolism	24	orf00024_1(K00262);orf00705_1(K01915);orf00819_1(K00286);orf01083_1(K01625);orf01233_1(K00286);orf01350_1(K00926);orf01354_1(K01485);orf01384_1(K01625);orf01447_1(K01426);orf01448_1(K00926);orf01449_1(K10536);orf01563_1(K01750);orf01658_1(K00926);orf01995_1(K01750);orf02005_1(K00926);orf02006_1(K00611);orf02007_1(K01478);orf02357_1(K00931);orf02358_1(K00147);orf02500_1(K01572);orf02507_1(K01571);…	ko00330.png
path:ko00270	Cysteine and methionine metabolism	21	orf00121_1(K01738);orf00357_1(K07173);orf00358_1(K00133);orf00821_1(K00003);orf01308_1(K01738);orf01309_1(K01760);orf01331_1(K00928);orf01358_1(K00549);orf01544_1(K00016);orf01744_1(K01752);orf01745_1(K01752);orf01766_1(K01243);orf01797_1(K00558);orf01933_1(K00789);orf02012_1(K01752);orf02013_1(K01752);orf02101_1(K00016);orf02263_1(K14155);orf02351_1(K00640);orf02365_1(K14155);orf02458_1(K09758);	ko00270.png
path:ko00020	Citrate cycle (TCA cycle)	10	orf00199_1(K00382);orf00527_1(K00161);orf00528_1(K00162);orf00787_1(K01958);orf01676_1(K00244);orf02377_1(K00627);orf02378_1(K00382);orf02503_1(K01646);orf02504_1(K01644);orf02505_1(K01643);	ko00020.png
path:ko05134	Legionellosis	2	orf00880_1(K03596);orf01612_1(K04077);	ko05134.png
path:ko00621	Dioxin degradation	2	orf01175_1(K04072);orf02162_1(K01821);	ko00621.png
path:ko00350	Tyrosine metabolism	6	orf01175_1(K04072);orf01755_1(K00599);orf01768_1(K00599);orf02000_1(K00001);orf02303_1(K00680);orf02681_1(K00680);	ko00350.png
path:ko00630	Glyoxylate and dicarboxylate metabolism	11	orf00132_1(K03781);orf00705_1(K01915);orf00756_1(K02437);orf00764_1(K01091);orf01083_1(K01625);orf01384_1(K01625);orf01600_1(K00865);orf01681_1(K00600);orf02282_1(K01091);orf02412_1(K00123);orf02666_1(K01625);	ko00630.png
path:ko05016	Huntington's disease	1	orf01421_1(K04564);	ko05016.png
path:ko02010	ABC transporters	86	orf00006_1(K02020);orf00007_1(K02018);orf00008_1(K02018);orf00145_1(K02042);orf00146_1(K02042);orf00147_1(K02041);orf00148_1(K02044);orf00178_1(K02013);orf00179_1(K02015);orf00180_1(K02016);orf00239_1(K02040);orf00281_1(K06148);orf00282_1(K06148);orf00299_1(K10040);orf00300_1(K10039);orf00519_1(K10110);orf00520_1(K10109);orf00521_1(K10108);orf00669_1(K06148);orf00670_1(K06148);orf00689_1(K02073);…	ko02010.png
path:ko03320	PPAR signaling pathway	1	orf00559_1(K00864);	ko03320.png
path:ko00720	Carbon fixation pathways in prokaryotes	13	orf00259_1(K01938);orf00604_1(K00925);orf00704_1(K03737);orf00787_1(K01958);orf01223_1(K00625);orf01255_1(K01491);orf01673_1(K03737);orf01674_1(K03737);orf01676_1(K00244);orf02177_1(K01962);orf02178_1(K01963);orf02179_1(K01961);orf02181_1(K02160);	ko00720.png
path:ko00920	Sulfur metabolism	6	orf00121_1(K01738);orf01308_1(K01738);orf01309_1(K01760);orf02263_1(K14155);orf02351_1(K00640);orf02365_1(K14155);	ko00920.png
path:ko00360	Phenylalanine metabolism	2	orf01447_1(K01426);orf02571_1(K01426);	ko00360.png
path:ko00363	Bisphenol degradation	2	orf00417_1(K00100);orf02044_1(K00100);	ko00363.png
path:ko01230	Biosynthesis of amino acids	68	orf00042_1(K01586);orf00066_1(K00134);orf00094_1(K00215);orf00098_1(K00014);orf00099_1(K03856);orf00100_1(K01735);orf00101_1(K01736);orf00102_1(K04517);orf00103_1(K00800);orf00104_1(K00891);orf00105_1(K04518);orf00118_1(K00615);orf00121_1(K01738);orf00240_1(K00841);orf00264_1(K03785);orf00314_1(K00674);orf00315_1(K05823);orf00348_1(K01624);orf00358_1(K00133);orf00359_1(K01714);orf00387_1(K01652);…	ko01230.png
path:ko04066	HIF-1 signaling pathway	5	orf00066_1(K00134);orf00527_1(K00161);orf00528_1(K00162);orf00584_1(K01689);orf00587_1(K00134);	ko04066.png
path:ko00120	Primary bile acid biosynthesis	1	orf02621_1(K01442);	ko00120.png
path:ko04122	Sulfur relay system	6	orf00001_1(K03637);orf00002_1(K03639);orf00679_1(K00566);orf00681_1(K04487);orf01334_1(K04487);orf02299_1(K03151);	ko04122.png
path:ko00230	Purine metabolism	69	orf00223_1(K00759);orf00303_1(K02428);orf00326_1(K03048);orf00396_1(K01486);orf00552_1(K01239);orf00582_1(K01129);orf00596_1(K00951);orf00682_1(K00948);orf00797_1(K02340);orf00812_1(K01487);orf00814_1(K00364);orf00818_1(K01835);orf00860_1(K03763);orf00872_1(K03816);orf00874_1(K01589);orf00875_1(K01756);orf00973_1(K02428);orf00993_1(K03043);orf00994_1(K03046);orf01060_1(K00948);orf01089_1(K00942);…	ko00230.png
path:ko00980	Metabolism of xenobiotics by cytochrome P450	1	orf02000_1(K00001);	ko00980.png
path:ko01053	Biosynthesis of siderophore group nonribosomal peptides	1	orf01405_1(K02552);	ko01053.png
path:ko00521	Streptomycin biosynthesis	7	orf00735_1(K00067);orf00736_1(K01710);orf00737_1(K01790);orf00738_1(K00973);orf00781_1(K01092);orf00818_1(K01835);orf02749_1(K00845);	ko00521.png
