# Supplementary material for: Transcriptome analysis of Enterococcus faecalis in response to alkaline stress
Source: Front Microbiol. 2015 Aug 7;6:795. doi: 10.3389/fmicb.2015.00795 (PMC4528170; doi:10.3389/fmicb.2015.00795)
Supplement: Table S3 — The data of all of the gene transcription information (XLS). [file Table3.XLSX]

## Sheet: Table S2 
EF0076	Control_count	Ph10_count	Control_fpkm	Ph10_fpkm	pvalue	FDR	log2FC1(Ph10/Control)	up-down-regulation1(Ph10/Control)	log2FC2(Control/Ph10)	up-down-regulation2(Control/Ph10)	logCPM	significant(FDR<=0.05,|logFC|>=1)	Query_length	NR_tophit_name	NR_tophit_description	NR_topHSP_%-Simil	GOs	String_tophit_name	String_tophit_description	String_topHSP_%-Simil	COG	KOG	NOG	KO/Gene_ID	KEGG_GENE_NAME
orf00001	11	7	18.24	14.43	0.612094	0.772365	-0.596283	down	0.596283	up	2.87382	no	169	gi|384513145|ref|YP_005708238.1|	molybdenum cofactor biosynthesis protein C [Enterococcus faecalis OG1RF] >gi|488298262|ref|WP_002369470.1| molybdenum cofactor biosynthesis protein C [Enterococcus faecalis] >gi|229304820|gb|EEN70816.1| molybdenum cofactor biosynthesis protein C [Ent ...	1	GO:0006777	226185.EF1392	molybdenum cofactor biosynthesis protein MoaC; Together with moaA, is involved in the conver [...]	1	COG0315	_	_	_	_
orf00002	10	8	8.26	7.96	0.866239	0.938744	-0.275529	down	0.275529	up	2.87484	no	321	gi|488316549|ref|WP_002385934.1|	molybdenum cofactor biosynthesis protein A [Enterococcus faecalis] >gi|229304819|gb|EEN70815.1| molybdenum cofactor biosynthesis protein A [Enterococcus faecalis ATCC 29200] >gi|401672939|gb|EJS79374.1| Molybdenum cofactor biosynthesis protein MoaA [ ...	1	GO:0006777;GO:0016829;GO:0046872;GO:0051539;GO:0005525;GO:0019008	226185.EF1393	molybdopterin cofactor biosynthesis protein A, putative; Together with moaC, is involved in [...]	0.9938	COG2896	_	_	_	_
orf00003	5	6	9.94	15.02	1	1	0.288531	up	-0.288531	down	2.16596	no	144	gi|29375961|ref|NP_815115.1|	hypothetical protein EF1394 [Enterococcus faecalis V583] >gi|384513147|ref|YP_005708240.1| MOSC domain-containing protein [Enterococcus faecalis OG1RF] >gi|384518496|ref|YP_005705801.1| MOSC domain-containing protein [Enterococcus faecalis 62] >gi|39 ...	1	GO:0008152;GO:0030151;GO:0003824;GO:0030170	226185.EF1394	hypothetical protein	1	COG2258	_	_	_	_
orf00004	9	4	16.21	9.01	0.390133	0.588068	-1.08497	down	1.08497	up	2.40342	no	157	gi|488286505|ref|WP_002357713.1|	molybdenum cofactor biosynthesis protein B [Enterococcus faecalis] >gi|229304817|gb|EEN70813.1| molybdenum cofactor synthesis domain protein [Enterococcus faecalis ATCC 29200] >gi|255963909|gb|EET96385.1| molybdenum cofactor biosynthesis family prote ...	1	GO:0006777	226185.EF1395	molybdenum cofactor biosynthesis family protein	0.9935	COG0521	_	_	_	_
orf00005	18	12	14.77	11.86	0.567307	0.738791	-0.537088	down	0.537088	up	3.61054	no	323	gi|488286504|ref|WP_002357712.1|	molybdenum cofactor biosynthesis protein MoaB [Enterococcus faecalis] >gi|229304816|gb|EEN70812.1| molybdopterin binding domain protein [Enterococcus faecalis ATCC 29200] >gi|255963908|gb|EET96384.1| predicted protein [Enterococcus faecalis T1] >gi|2 ...	1	GO:0006777	226185.EF1396	molybdenum cofactor biosynthesis family protein, putative	0.9969	COG0303	_	_	_	_
orf00006	18	8	18.17	9.79	0.241983	0.429804	-1.1076	down	1.1076	up	3.40219	no	266	gi|384513150|ref|YP_005708243.1|	molybdenum ABC superfamily ATP binding cassette transporter, binding protein [Enterococcus faecalis OG1RF] >gi|428766904|ref|YP_007153015.1| molybdenum ABC transporter, substrate-binding protein [Enterococcus faecalis str. Symbioflor 1] >gi|479180105 ...	1	GO:0015412;GO:0030288;GO:0015689	226185.EF1397	molybdenum ABC transporter, molybdenum-binding protein	0.9959	COG0725	_	_	_	_
orf00007	12	7	14.66	10.45	0.514813	0.696229	-0.719104	down	0.719104	up	2.95139	no	223	gi|384513151|ref|YP_005708244.1|	molybdenum (Mo2+) ABC superfamily ATP binding cassette transporter, membrane protein [Enterococcus faecalis OG1RF] >gi|488286501|ref|WP_002357709.1| molybdate ABC transporter permease [Enterococcus faecalis] >gi|229304814|gb|EEN70810.1| molybdate ABC ...	1	GO:0016021;GO:0015098;GO:0005886;GO:0015689	226185.EF1398	molybdenum ABC transporter, permease protein; Part of a binding-protein-dependent transport [...]	1	COG4149	_	_	_	_
orf00008	40	40	31.68	38.11	0.960626	1	0.0384461	up	-0.0384461	down	5.02795	no	334	gi|488286500|ref|WP_002357708.1|	molybdenum ABC transporter ATP-binding protein [Enterococcus faecalis] >gi|229304813|gb|EEN70809.1| ABC transporter, ATP-binding protein [Enterococcus faecalis ATCC 29200] >gi|255963905|gb|EET96381.1| molybdenum ABC transporter, ATP-binding protein [ ...	1	GO:0005524;GO:0006200;GO:0016887	226185.EF1399	molybdenum ABC transporter, ATP-binding protein, putative	0.9962	COG1118	_	_	_	_
orf00009	591	138	216.77	59.94	0.00296795	0.0158376	-2.05785	down	2.05785	up	8.2041	yes	700	gi|488312545|ref|WP_002381930.1|	zinc ABC transporter ATPase [Enterococcus faecalis] >gi|229304812|gb|EEN70808.1| cadmium-exporting ATPase [Enterococcus faecalis ATCC 29200] >gi|257164534|gb|EEU94494.1| cadmium-translocating P-type ATPase [Enterococcus faecalis X98] >gi|315155855|gb ...	1	GO:0008551;GO:0046872;GO:0005524;GO:0016463;GO:0016021;GO:0015691;GO:0006829	226185.EF1400	cadmium-translocating P-type ATPase	0.9957	COG2217	_	_	_	_
orf00010	111	77	215.46	187.92	0.486002	0.673087	-0.487618	down	0.487618	up	6.25747	no	147	gi|29375969|ref|NP_815123.1|	hypothetical protein EF1402 [Enterococcus faecalis V583] >gi|384513154|ref|YP_005708247.1| hypothetical protein OG1RF_11190 [Enterococcus faecalis OG1RF] >gi|384518503|ref|YP_005705808.1| cell-division Z-ring component/FtsZ polymerization stimulatory ...	1	GO:0007018;GO:0005874;GO:0005524;GO:0005737;GO:0005875;GO:0003777;GO:0000917;GO:0007049	226185.EF1402	hypothetical protein	1	_	_	NOG14425	_	_
orf00011	114	158	174.06	298.4	0.458223	0.648111	0.508625	up	-0.508625	down	6.79643	no	182	gi|29375970|ref|NP_815124.1|	hypothetical protein EF1403 [Enterococcus faecalis V583] >gi|384513155|ref|YP_005708248.1| colicin V production protein CvpA family protein [Enterococcus faecalis OG1RF] >gi|384518504|ref|YP_005705809.1| Colicin V production family protein [Enterococ ...	1	GO:0016020;GO:0009403	226185.EF1403	hypothetical protein	1	COG1286	_	_	_	_
orf00012	354	1178	115	452.44	0.00894438	0.0384	1.77247	up	-1.77247	down	9.2975	yes	788	gi|384518505|ref|YP_005705810.1|	mutS2 protein [Enterococcus faecalis 62] >gi|488286496|ref|WP_002357704.1| DNA mismatch repair protein MutS [Enterococcus faecalis] >gi|229304809|gb|EEN70805.1| MutS2 family protein [Enterococcus faecalis ATCC 29200] >gi|255963901|gb|EET96377.1| DNA ...	1	GO:0045005;GO:0003684;GO:0005524;GO:0006298;GO:0030983	226185.EF1404	MutS2 family protein	0.9987	COG1193	_	_	_	_
orf00013	1299	170	3779.77	647.16	4.45e-05	0.000449192	-2.8933	down	2.8933	up	9.21195	yes	104	gi|29375972|ref|NP_815126.1|	thioredoxin [Enterococcus faecalis V583] >gi|384513157|ref|YP_005708250.1| thioredoxin [Enterococcus faecalis OG1RF] >gi|384518506|ref|YP_005705811.1| thioredoxin [Enterococcus faecalis 62] >gi|397699795|ref|YP_006537583.1| thioredoxin [Enterococcus ...	1	GO:0006662;GO:0015035;GO:0009055;GO:0006118;GO:0055114;GO:0045454	226185.EF1405	thioredoxin	1	COG0526	_	_	_	_
orf00014	393	147	169.51	75.26	0.0429495	0.126382	-1.37854	down	1.37854	up	7.77436	no	598	gi|29375973|ref|NP_815127.1|	excinuclease ABC subunit C [Enterococcus faecalis V583] >gi|384518507|ref|YP_005705812.1| excinuclease ABC subunit C [Enterococcus faecalis 62] >gi|397699796|ref|YP_006537584.1| excinuclease ABC, C subunit [Enterococcus faecalis D32] >gi|428766912|re ...	1	GO:0003677;GO:0006308;GO:0090305;GO:0009381;GO:0009432;GO:0005737;GO:0006289;GO:0009380	226185.EF1406	excinuclease ABC subunit C; The UvrABC repair system catalyzes the recognition and processin [...]	1	COG0322	_	_	_	_
orf00015	2	1	7.46	5.06	noTest	noTest	noTest	noTest	noTest	noTest	noTest	no	85	gi|488294408|ref|WP_002365616.1|	hypothetical protein [Enterococcus faecalis] >gi|256949394|gb|EEU66026.1| predicted protein [Enterococcus faecalis DS5] >gi|256986959|gb|EEU74261.1| predicted protein [Enterococcus faecalis JH1]	1	_	226185.EF1407	hypothetical protein	0.9726	_	_	NOG259658	_	_
orf00016	140	96	124.71	103.24	0.467486	0.656027	-0.504541	down	0.504541	up	6.58537	no	299	gi|29375975|ref|NP_815129.1|	ABC transporter ATP-binding protein [Enterococcus faecalis V583] >gi|384513160|ref|YP_005708253.1| ABC superfamily ATP binding cassette transporter, ABC protein [Enterococcus faecalis OG1RF] >gi|384518509|ref|YP_005705814.1| ABC transporter family pr ...	1	GO:0005524;GO:0006200;GO:0016887	226185.EF1408	ABC transporter, ATP-binding protein	1	COG4152	_	_	_	_
orf00017	292	332	181.77	247.02	0.742982	0.85769	0.223721	up	-0.223721	down	7.99267	no	420	gi|29375976|ref|NP_815130.1|	hypothetical protein EF1409 [Enterococcus faecalis V583] >gi|384518510|ref|YP_005705815.1| hypothetical protein EF62_1860 [Enterococcus faecalis 62] >gi|397699799|ref|YP_006537587.1| hypothetical protein EFD32_1222 [Enterococcus faecalis D32] >gi|488 ...	1	_	226185.EF1409	hypothetical protein	1	COG1668	_	_	_	_
orf00018	22	42	17.54	40.27	0.225898	0.414398	0.963501	up	-0.963501	down	4.71061	no	332	gi|384518511|ref|YP_005705816.1|	regulatory protein, LacI family protein [Enterococcus faecalis 62] >gi|397699800|ref|YP_006537588.1| bacterial regulatory protein, LacI family protein [Enterococcus faecalis D32] >gi|488286489|ref|WP_002357697.1| LacI family transcription regulator [ ...	1	GO:0003677;GO:0005667;GO:0006355;GO:0045449;GO:0003700	226185.EF1410	LacI family sugar-binding transcriptional regulator	0.9938	COG1609	_	_	_	_
orf00019	45	55	25.25	36.8	0.656635	0.799269	0.326549	up	-0.326549	down	5.3515	no	464	gi|29375978|ref|NP_815132.1|	glycosyl hydrolase [Enterococcus faecalis V583] >gi|384518512|ref|YP_005705817.1| 6-phospho-beta-glucosidase [Enterococcus faecalis 62] >gi|397699801|ref|YP_006537589.1| 6-phospho-beta-glucosidase [Enterococcus faecalis D32] >gi|488286486|ref|WP_0023 ...	1	GO:0016616;GO:0006094;GO:0000166;GO:0006096;GO:0055114;GO:0008706	226185.EF1411	glycosy hydrolase family protein	1	COG1486	_	_	_	_
orf00020	372	283	722.08	690.67	0.597909	0.762102	-0.35554	down	0.35554	up	8.05886	no	147	gi|488286485|ref|WP_002357693.1|	hypothetical protein [Enterococcus faecalis] >gi|227073857|gb|EEI11820.1| hypothetical protein HMPREF0348_1660 [Enterococcus faecalis TX0104] >gi|227177654|gb|EEI58626.1| hypothetical protein HMPREF0346_0374 [Enterococcus faecalis HH22] >gi|229304801 ...	1	_	_	_	_	_	_	_	_	_
orf00021	4	57	2.09	35.38	5.98e-05	0.000578865	3.78921	up	-3.78921	down	4.64937	yes	498	gi|488316547|ref|WP_002385932.1|	macrolide ABC transporter ATP-binding protein [Enterococcus faecalis] >gi|229304800|gb|EEN70796.1| ABC transporter, ATP-binding protein [Enterococcus faecalis ATCC 29200] >gi|486900720|gb|EOI32574.1| MsrC protein [Enterococcus faecalis Com 6] >gi|486 ...	1	GO:0005840;GO:0005524;GO:0006448;GO:0003746;GO:0055114;GO:0006464;GO:0008113;GO:0006200;GO:0016887	226185.EF1413	MsrC protein, putative	0.9936	COG0488	_	_	_	_
orf00022	91	217	55.54	158.23	0.0626913	0.167996	1.29007	up	-1.29007	down	6.98026	no	428	gi|384513166|ref|YP_005708259.1|	pyridine nucleotide-disulfide oxidoreductase [Enterococcus faecalis OG1RF] >gi|428766920|ref|YP_007153031.1| HI0933 family protein [Enterococcus faecalis str. Symbioflor 1] >gi|479180117|ref|YP_007807426.1| conserved hypothetical protein TIGR00275 [E ...	1	_	226185.EF1414	hypothetical protein	1	COG2081	_	_	_	_
orf00023	548	115	399.85	100.69	0.00155573	0.00911214	-2.21143	down	2.21143	up	8.06662	yes	361	gi|488316546|ref|WP_002385931.1|	endonuclease [Enterococcus faecalis] >gi|229304798|gb|EEN70794.1| type I restriction enzyme HsdR protein N-terminal domain protein [Enterococcus faecalis ATCC 29200] >gi|306505711|gb|EFM74889.1| type I restriction enzyme HsdR protein N-terminal domai ...	1	GO:0003677;GO:0006304;GO:0004519	561276.SPN23F_00270	putative type I restriction enzyme related protein	0.7662	COG4748	_	_	_	_
orf00024	1105	1438	643.02	998.7	0.525109	0.70627	0.41862	up	-0.41862	down	10.0209	no	448	gi|488286481|ref|WP_002357689.1|	glutamate dehydrogenase [Enterococcus faecalis] >gi|229304797|gb|EEN70793.1| Glu/Leu/Phe/Val dehydrogenase, dimerization domain protein [Enterococcus faecalis ATCC 29200] >gi|255963889|gb|EET96365.1| glutamate dehydrogenase [Enterococcus faecalis T1] ...	1	GO:0000166;GO:0006520;GO:0006118;GO:0016639;GO:0055114	226185.EF1415	glutamate dehydrogenase	1	COG0334	_	_	_	_
orf00025	4789	2655	2780.35	1839.54	0.217537	0.404186	-0.812268	down	0.812268	up	11.5624	no	449	gi|29375983|ref|NP_815137.1|	glucose-6-phosphate isomerase [Enterococcus faecalis V583] >gi|384513168|ref|YP_005708261.1| glucose-6-phosphate isomerase [Enterococcus faecalis OG1RF] >gi|428766922|ref|YP_007153033.1| glucose-6-phosphate isomerase [Enterococcus faecalis str. Symbi ...	1	GO:0004347;GO:0006098;GO:0005982;GO:0006094;GO:0006096;GO:0005985;GO:0005737	226185.EF1416	glucose-6-phosphate isomerase	1	COG0166	_	_	_	_
orf00026	24	0	145.48	0	9.64e-05	0.000858868	-6.5809	down	6.5809	up	3.28036	yes	59	gi|29376057|ref|NP_815211.1|	hypothetical protein EF1490 [Enterococcus faecalis V583] >gi|384513169|ref|YP_005708262.1| hypothetical protein OG1RF_11205 [Enterococcus faecalis OG1RF] >gi|384518518|ref|YP_005705823.1| hypothetical protein EF62_1868 [Enterococcus faecalis 62] >gi| ...	1	_	_	_	_	_	_	_	_	_
orf00027	53	27	102.88	65.89	0.221791	0.408141	-0.928107	down	0.928107	up	5.02291	no	147	gi|488312543|ref|WP_002381928.1|	ribonucleotide reductase [Enterococcus faecalis] >gi|257164516|gb|EEU94476.1| nrdI family protein [Enterococcus faecalis X98]	1	_	226185.EF1491	flavoprotein NrdI	1	COG1780	_	_	_	_
orf00028	248	43	697.37	157.54	0.000655425	0.00446633	-2.48247	down	2.48247	up	6.87813	yes	107	gi|488286473|ref|WP_002357681.1|	V-type ATPase subunit F [Enterococcus faecalis] >gi|255963885|gb|EET96361.1| predicted protein [Enterococcus faecalis T1] >gi|256598526|gb|EEU17702.1| predicted protein [Enterococcus faecalis ATCC 4200] >gi|256952491|gb|EEU69123.1| predicted protein ...	1	GO:0016787	_	_	_	_	_	_	_	_
orf00029	2578	814	1006.1	376.49	0.0156844	0.0600992	-1.62417	down	1.62417	up	10.424	no	659	gi|488286472|ref|WP_002357680.1|	V-type ATP synthase subunit I [Enterococcus faecalis] >gi|229304792|gb|EEN70788.1| V-type sodium ATPase, I subunit [Enterococcus faecalis ATCC 29200] >gi|255963884|gb|EET96360.1| predicted protein [Enterococcus faecalis T1] >gi|257164514|gb|EEU94474. ...	1	GO:0033179;GO:0015991;GO:0016787;GO:0015078	226185.EF1493	V-type ATP synthase subunit I	0.9982	COG1269	_	_	_	_
orf00030	259	105	466.58	236.51	0.0645983	0.171797	-1.2619	down	1.2619	up	7.20608	no	157	gi|29376061|ref|NP_815215.1|	V-type ATP synthase subunit K [Enterococcus faecalis V583] >gi|384513173|ref|YP_005708266.1| proton (H+) or sodium (Na+) translocating V-type ATPase (V-ATPase), subunit K [Enterococcus faecalis OG1RF] >gi|384518522|ref|YP_005705827.1| V-type Sodium A ...	1	GO:0033179;GO:0015991;GO:0016787;GO:0016021;GO:0015078	226185.EF1494	V-type ATP synthase subunit K	1	COG0636	_	_	_	_
orf00031	510	149	729.71	262.73	0.0114176	0.0464831	-1.73483	down	1.73483	up	8.05988	yes	193	gi|488286470|ref|WP_002357678.1|	V-type ATPase subunit E [Enterococcus faecalis] >gi|229304790|gb|EEN70786.1| V-type sodium ATPase, E subunit [Enterococcus faecalis ATCC 29200] >gi|255963882|gb|EET96358.1| predicted protein [Enterococcus faecalis T1] >gi|256683679|gb|EEU23374.1| H+- ...	1	GO:0016787	226185.EF1495	V-type ATPase, subunit E	1	_	_	NOG13054	_	_
orf00032	1153	498	916.13	475.98	0.0790724	0.198286	-1.17209	down	1.17209	up	9.38759	no	333	gi|488286469|ref|WP_002357677.1|	V-type ATPase subunit C [Enterococcus faecalis] >gi|229304789|gb|EEN70785.1| ATP synthase, subunit C [Enterococcus faecalis ATCC 29200] >gi|255963881|gb|EET96357.1| predicted protein [Enterococcus faecalis T1] >gi|257164511|gb|EEU94471.1| V-type ATPa ...	1	GO:0006119;GO:0045261;GO:0042777;GO:0005524;GO:0005886;GO:0046933;GO:0046961	226185.EF1496	V-type ATPase, subunit C	1	COG1527	_	_	_	_
orf00033	158	46	465.13	177.42	0.0158593	0.0604866	-1.73613	down	1.73613	up	6.36878	no	103	gi|29376064|ref|NP_815218.1|	V-type ATP synthase subunit F [Enterococcus faecalis V583] >gi|384513176|ref|YP_005708269.1| V-type ATP synthase subunit F [Enterococcus faecalis OG1RF] >gi|384518525|ref|YP_005705830.1| V-type ATPase subunit F [Enterococcus faecalis 62] >gi|39769981 ...	1	GO:0042777;GO:0005524;GO:0045259;GO:0046933	226185.EF1497	V-type ATP synthase subunit F	1	COG1436	_	_	_	_
orf00034	2429	2402	1053.16	1236.21	0.973237	1	0.0225577	up	-0.0225577	down	10.9441	no	595	gi|488316544|ref|WP_002385929.1|	V-type ATP synthase subunit A [Enterococcus faecalis] >gi|229304787|gb|EEN70783.1| ATP synthase ab domain protein [Enterococcus faecalis ATCC 29200] >gi|306505700|gb|EFM74878.1| ATP synthase ab domain protein [Enterococcus faecalis TX2134] >gi|310630 ...	1	GO:0045261;GO:0005524;GO:0042777;GO:0006119;GO:0015991;GO:0005886;GO:0046961;GO:0046933	226185.EF1498	V-type ATP synthase subunit A; Produces ATP from ADP in the presence of a proton gradient ac [...]	1	COG1155	_	_	_	_
orf00035	1891	1847	1075.39	1252.96	0.995188	1	0.00472027	up	-0.00472027	down	10.5739	no	458	gi|29376066|ref|NP_815220.1|	V-type ATP synthase subunit B [Enterococcus faecalis V583] >gi|384513178|ref|YP_005708271.1| proton (H+) or sodium (Na+) translocating V-type ATPase (V-ATPase), subunit B [Enterococcus faecalis OG1RF] >gi|384518527|ref|YP_005705832.1| V-type sodium A ...	1	GO:0042777;GO:0015991;GO:0033178;GO:0005524;GO:0045263;GO:0016021;GO:0005886;GO:0046933	226185.EF1499	V-type ATP synthase subunit B; Produces ATP from ADP in the presence of a proton gradient ac [...]	1	COG1156	_	_	_	_
orf00036	695	362	901.63	575.77	0.176207	0.350713	-0.90188	down	0.90188	up	8.74583	no	211	gi|29376067|ref|NP_815221.1|	V-type ATP synthase subunit D [Enterococcus faecalis V583] >gi|384513179|ref|YP_005708272.1| V-type ATP synthase subunit D [Enterococcus faecalis OG1RF] >gi|384518528|ref|YP_005705833.1| V-type ATPase, subunit D [Enterococcus faecalis 62] >gi|3976998 ...	1	GO:0045261;GO:0042777;GO:0015991;GO:0005524;GO:0005886;GO:0046933	226185.EF1500	V-type ATP synthase subunit D; Produces ATP from ADP in the presence of a proton gradient ac [...]	1	COG1394	_	_	_	_
orf00037	174	217	382.15	605.41	0.604241	0.767389	0.356834	up	-0.356834	down	7.31911	no	132	gi|488316543|ref|WP_002385928.1|	hypothetical protein [Enterococcus faecalis] >gi|229304784|gb|EEN70780.1| hypothetical protein HMPREF0345_2292 [Enterococcus faecalis ATCC 29200] >gi|306505697|gb|EFM74875.1| hypothetical protein HMPREF9521_03025 [Enterococcus faecalis TX2134] >gi|30 ...	1	_	226185.EF1501	hypothetical protein	1	_	_	NOG274860	_	_
orf00038	1	1	1.66	2.06	noTest	noTest	noTest	noTest	noTest	noTest	noTest	no	169	gi|384513181|ref|YP_005708274.1|	RNA polymerase sigma factor SigW [Enterococcus faecalis OG1RF] >gi|384518530|ref|YP_005705835.1| ECF family DNA directed RNA polymerase sigma subunit [Enterococcus faecalis 62] >gi|397699819|ref|YP_006537607.1| ECF family DNA directed RNA polymerase ...	1	GO:0003677;GO:0005667;GO:0006355;GO:0045449;GO:0016987;GO:0003700;GO:0006352	_	_	_	_	_	_	_	_
orf00039	5	4	3.61	3.46	noTest	noTest	noTest	noTest	noTest	noTest	noTest	no	365	gi|384518531|ref|YP_005705836.1|	hypothetical protein EF62_1881 [Enterococcus faecalis 62] >gi|397699820|ref|YP_006537608.1| hypothetical protein EFD32_1243 [Enterococcus faecalis D32] >gi|488286461|ref|WP_002357669.1| hypothetical protein [Enterococcus faecalis] >gi|229304782|gb|EE ...	1	_	_	_	_	_	_	_	_	_
orf00040	54	167	48.8	182.27	0.0188264	0.0682075	1.66288	up	-1.66288	down	6.503	no	295	gi|488294421|ref|WP_002365629.1|	beta-lactamase [Enterococcus faecalis] >gi|256949418|gb|EEU66050.1| conserved hypothetical protein [Enterococcus faecalis DS5] >gi|256986983|gb|EEU74285.1| conserved hypothetical protein [Enterococcus faecalis JH1] >gi|294453817|gb|EFG22208.1| putati ...	1	GO:0042318;GO:0008800	226185.EF1502	beta-lactamase, putative	1	COG2367	_	_	_	_
orf00041	94	141	38.68	68.81	0.373773	0.573243	0.622287	up	-0.622287	down	6.58613	no	626	gi|488286459|ref|WP_002357667.1|	fructose-1,6-bisphosphatase [Enterococcus faecalis] >gi|229304780|gb|EEN70776.1| firmicute fructose-1,6-bisphosphatase [Enterococcus faecalis ATCC 29200] >gi|255963872|gb|EET96348.1| fructose-1,6-bisphosphatase [Enterococcus faecalis T1] >gi|25716450 ...	1	GO:0015976;GO:0006098;GO:0006013;GO:0006000;GO:0006094;GO:0006096;GO:0042132	226185.EF1503	fructose-1,6-bisphosphatase, putative	0.9983	COG3855	_	_	_	_
orf00042	57	210	34.12	150.13	0.00676971	0.0306694	1.91534	up	-1.91534	down	6.77703	yes	436	gi|384513185|ref|YP_005708278.1|	diaminopimelate decarboxylase [Enterococcus faecalis OG1RF] >gi|488286458|ref|WP_002357666.1| diaminopimelate decarboxylase [Enterococcus faecalis] >gi|229304779|gb|EEN70775.1| diaminopimelate decarboxylase [Enterococcus faecalis ATCC 29200] >gi|2559 ...	1	GO:0008836;GO:0009089;GO:0030170	226185.EF1504	diaminopimelate decarboxylase	0.9977	COG0019	_	_	_	_
orf00043	358	138	298.69	138.7	0.0506931	0.1441	-1.33505	down	1.33505	up	7.65199	no	318	gi|488286457|ref|WP_002357665.1|	peptidase S9 [Enterococcus faecalis] >gi|255963870|gb|EET96346.1| predicted protein [Enterococcus faecalis T1] >gi|257164500|gb|EEU94460.1| conserved hypothetical protein [Enterococcus faecalis X98]	1	_	226185.EF1505	hypothetical protein	1	COG1073	_	_	_	_
orf00044	2	6	3.04	11.26	noTest	noTest	noTest	noTest	noTest	noTest	noTest	no	183	gi|488286456|ref|WP_002357664.1|	hypothetical protein [Enterococcus faecalis] >gi|229304777|gb|EEN70773.1| hypothetical protein HMPREF0345_2285 [Enterococcus faecalis ATCC 29200] >gi|255963869|gb|EET96345.1| predicted protein [Enterococcus faecalis T1] >gi|257164499|gb|EEU94459.1| c ...	1	_	_	_	_	_	_	_	_	_
orf00045	17	5	16	5.69	0.0967864	0.230043	-1.67872	down	1.67872	up	3.15985	no	284	gi|488286454|ref|WP_002357662.1|	hypothetical protein [Enterococcus faecalis] >gi|229304776|gb|EEN70772.1| hypothetical protein HMPREF0345_2284 [Enterococcus faecalis ATCC 29200] >gi|255963868|gb|EET96344.1| predicted protein [Enterococcus faecalis T1] >gi|310630593|gb|EFQ13876.1| h ...	1	_	226185.EF1508	hypothetical protein	1	_	_	NOG252574	_	_
orf00046	11	20	17.11	38.52	0.369464	0.568052	0.886015	up	-0.886015	down	3.66358	no	179	gi|488286453|ref|WP_002357661.1|	acetyltransferase [Enterococcus faecalis] >gi|229304775|gb|EEN70771.1| hypothetical protein HMPREF0345_2283 [Enterococcus faecalis ATCC 29200] >gi|255963867|gb|EET96343.1| predicted protein [Enterococcus faecalis T1] >gi|257164497|gb|EEU94457.1| cons ...	1	GO:0042967;GO:0008080	226185.EF1509	hypothetical protein	0.9719	_	_	NOG42598	_	_
orf00047	96	143	250.31	481.68	0.381635	0.582035	0.612279	up	-0.612279	down	6.61043	no	114	gi|29376077|ref|NP_815231.1|	hypothetical protein EF1510 [Enterococcus faecalis V583] >gi|384513190|ref|YP_005708283.1| N-6 adenine-specific DNA methylase YitW [Enterococcus faecalis OG1RF] >gi|384518539|ref|YP_005705844.1| hypothetical protein EF62_1889 [Enterococcus faecalis 6 ...	1	GO:0008168;GO:0032259	226185.EF1510	hypothetical protein	1	COG2151	_	_	_	_
orf00048	3	49	2.39	46.99	6.41e-05	0.000615504	3.95871	up	-3.95871	down	4.41877	yes	332	gi|488286451|ref|WP_002357659.1|	mandelate racemase [Enterococcus faecalis] >gi|229304773|gb|EEN70769.1| putative o-succinylbenzoate synthase [Enterococcus faecalis ATCC 29200] >gi|255963865|gb|EET96341.1| predicted protein [Enterococcus faecalis T1] >gi|257164495|gb|EEU94455.1| man ...	1	GO:0016855;GO:0009063;GO:0019261;GO:0018850	226185.EF1511	mandelate racemase/muconate lactonizing enzyme family protein	0.9936	COG4948	_	_	_	_
orf00049	11	136	6.26	92.26	9.51e-06	0.000117533	3.63648	up	-3.63648	down	5.92014	yes	458	gi|488286449|ref|WP_002357657.1|	transglutaminase [Enterococcus faecalis] >gi|229304772|gb|EEN70768.1| transglutaminase-like protein [Enterococcus faecalis ATCC 29200] >gi|255963864|gb|EET96340.1| predicted protein [Enterococcus faecalis T1] >gi|256990624|gb|EEU77926.1| transglutami ...	1	_	226185.EF1512	hypothetical protein	1	COG1305	_	_	_	_
orf00050	16	288	7.52	160.98	1.91e-07	3.76e-06	4.18718	up	-4.18718	down	6.97014	yes	550	gi|488286448|ref|WP_002357656.1|	peptide ABC transporter substrate-binding protein [Enterococcus faecalis] >gi|229304771|gb|EEN70767.1| ABC transporter, substrate-binding protein, family 5 [Enterococcus faecalis ATCC 29200] >gi|255963863|gb|EET96339.1| bacterial extracellular solute ...	1	GO:0006810;GO:0005215	226185.EF1513	pheromone binding protein	0.9945	COG4166	_	_	_	_
orf00051	13	53	12.56	62.02	0.0121395	0.0489559	2.04502	up	-2.04502	down	4.75939	yes	277	gi|29376081|ref|NP_815235.1|	BigG family transcription antiterminator [Enterococcus faecalis V583] >gi|384513194|ref|YP_005708287.1| SacPA operon antiterminator [Enterococcus faecalis OG1RF] >gi|428766948|ref|YP_007153059.1| transcription antiterminator, BglG family [Enterococcu ...	1	GO:0003723;GO:0006355	226185.EF1515	BigG family transcription antiterminator	1	COG3711	_	_	_	_
orf00052	202	550	78.1	251.99	0.0287842	0.0947912	1.4826	up	-1.4826	down	8.26935	no	665	gi|488292719|ref|WP_002363927.1|	PTS N-acetylglucosamine transporter subunit IIABC [Enterococcus faecalis] >gi|256598550|gb|EEU17726.1| sugar-specific permease [Enterococcus faecalis ATCC 4200] >gi|257164491|gb|EEU94451.1| PTS system IIABC component [Enterococcus faecalis X98] >gi|3 ...	1	GO:0016310;GO:0009357;GO:0016301;GO:0005351;GO:0008982;GO:0019866;GO:0015572;GO:0015764;GO:0016021;GO:0005886;GO:0009401	226185.EF1516	PTS system, IIABC components	1	COG1263;COG1264;COG2190	_	_	_	_
orf00053	8	2	4.94	1.48	0.191276	0.369148	-1.83852	down	1.83852	up	2.02396	no	423	gi|488312537|ref|WP_002381922.1|	transcription antiterminator [Enterococcus faecalis] >gi|257164489|gb|EEU94449.1| hypothetical protein EFOG_01107 [Enterococcus faecalis X98]	1	GO:0003677;GO:0009357;GO:0006355;GO:0005351;GO:0008982;GO:0009401	_	_	_	_	_	_	_	_
orf00054	0	0	0	0	noTest	noTest	noTest	noTest	noTest	noTest	noTest	no	150	gi|488312536|ref|WP_002381921.1|	PTS mannose transporter subunit IIA [Enterococcus faecalis] >gi|229304766|gb|EEN70762.1| phosphoenolpyruvate-dependent sugar phosphotransferase system, EIIA 2 [Enterococcus faecalis ATCC 29200] >gi|257164488|gb|EEU94448.1| hypothetical protein EFOG_0 ...	1	GO:0009357;GO:0005351;GO:0008982;GO:0009401	_	_	_	_	_	_	_	_
orf00055	1	1	3.84	5.24	noTest	noTest	noTest	noTest	noTest	noTest	noTest	no	83	gi|384513198|ref|YP_005708291.1|	PTS family fructose porter, IIB component [Enterococcus faecalis OG1RF] >gi|384518547|ref|YP_005705852.1| PTS system fructose-like EIIB component [Enterococcus faecalis 62] >gi|397699837|ref|YP_006537625.1| PTS system fructose-like EIIB component [En ...	1	GO:0016020;GO:0009357;GO:0005351;GO:0008982;GO:0009401	568703.LGG_00396	PTS system, IIB component	0.8841	COG1445	_	_	_	_
orf00056	2	1	3.82	2.4	noTest	noTest	noTest	noTest	noTest	noTest	noTest	no	149	gi|384513199|ref|YP_005708292.1|	PTS family porter component IIA [Enterococcus faecalis OG1RF] >gi|488286442|ref|WP_002357650.1| PTS fructose transporter subunit IIA [Enterococcus faecalis] >gi|255963857|gb|EET96333.1| PTS system [Enterococcus faecalis T1] >gi|257164486|gb|EEU94446. ...	1	GO:0009357;GO:0016021;GO:0005351;GO:0008982;GO:0009401	205921.SAK_1760	PTS system, fructose-specific, IIA component	0.8188	COG1762	_	_	_	_
orf00057	16	3	11.51	2.59	0.0381992	0.115869	-2.28503	down	2.28503	up	2.94742	no	366	gi|488315159|ref|WP_002384544.1|	PTS fructose transporter subunit IIC [Enterococcus faecalis] >gi|229309022|gb|EEN75009.1| phosphotransferase system, EIIC [Enterococcus faecalis TX1322] >gi|306497037|gb|EFM66585.1| phosphotransferase system, EIIC [Enterococcus faecalis TX0411] >gi|3 ...	1	GO:0009357;GO:0016021;GO:0005351;GO:0008982;GO:0009401;GO:0005886	568703.LGG_00397	PTS system, IIC component	0.9006	COG1299	_	_	_	_
orf00058	12	2	14.95	3.05	0.0536329	0.150613	-2.40864	down	2.40864	up	2.50759	no	219	gi|488286440|ref|WP_002357648.1|	allulose-6-phosphate 3-epimerase [Enterococcus faecalis] >gi|229304762|gb|EEN70758.1| D-allulose-6-phosphate 3-epimerase [Enterococcus faecalis ATCC 29200] >gi|255963855|gb|EET96331.1| ribulose-phosphate 3-epimerase [Enterococcus faecalis T1] >gi|257 ...	1	GO:0015976;GO:0006098;GO:0004750	488221.SP70585_1658	D-allulose-6-phosphate 3-epimerase	0.9041	COG0036	_	_	_	_
orf00059	29	114	41.26	199.81	0.00717489	0.0320913	2.00416	up	-2.00416	down	5.87597	yes	194	gi|29376084|ref|NP_815238.1|	hypothetical protein EF1518 [Enterococcus faecalis V583] >gi|488310050|ref|WP_002379435.1| hypothetical protein [Enterococcus faecalis] >gi|29343546|gb|AAO81308.1| conserved hypothetical protein [Enterococcus faecalis V583] >gi|257161085|gb|EEU91045. ...	1	_	226185.EF1518	hypothetical protein	1	COG0741	_	_	_	_
orf00060	297	1341	97.75	521.91	0.00131246	0.00791335	2.2125	up	-2.2125	down	9.39592	yes	778	gi|488286437|ref|WP_002357645.1|	ATPase [Enterococcus faecalis] >gi|229304759|gb|EEN70755.1| E1-E2 ATPase [Enterococcus faecalis ATCC 29200] >gi|255963853|gb|EET96329.1| predicted protein [Enterococcus faecalis T1] >gi|255968763|gb|EET99385.1| P-type ATPase [Enterococcus faecalis T2 ...	1	GO:0046872;GO:0005524;GO:0019829;GO:0016021;GO:0006812	226185.EF1519	cation transporter E1-E2 family ATPase	0.9987	COG0474	_	_	_	_
orf00061	2113	1641	866.56	798.16	0.61991	0.779243	-0.325987	down	0.325987	up	10.5779	no	628	gi|488286436|ref|WP_002357644.1|	DNA primase [Enterococcus faecalis] >gi|229304758|gb|EEN70754.1| DNA primase [Enterococcus faecalis ATCC 29200] >gi|255963852|gb|EET96328.1| DNA primase [Enterococcus faecalis T1] >gi|256955658|gb|EEU72290.1| DNA primase [Enterococcus faecalis HIP117 ...	1	GO:0003677;GO:0005730;GO:0006269;GO:0003896;GO:0008270;GO:0006351;GO:0030894	226185.EF1521	DNA primase; DNA primase is the polymerase that synthesizes small RNA primers for the Okazak [...]	1	COG0358	_	_	_	_
orf00062	1795	908	1283.51	778.69	0.153837	0.318283	-0.944345	down	0.944345	up	10.1001	no	368	gi|29376087|ref|NP_815241.1|	RNA polymerase sigma factor RpoD [Enterococcus faecalis V583] >gi|384513206|ref|YP_005708299.1| RNA polymerase sigma factor rpoD [Enterococcus faecalis OG1RF] >gi|428766960|ref|YP_007153071.1| RNA polymerase sigma factor [Enterococcus faecalis str. S ...	1	GO:0003677;GO:0005667;GO:0006355;GO:0045449;GO:0016987;GO:0003700;GO:0006352	226185.EF1522	RNA polymerase sigma factor RpoD; Sigma factors are initiation factors that promote the atta [...]	1	COG0568	_	_	_	_
orf00063	528	865	196.26	380.78	0.257632	0.446689	0.750568	up	-0.750568	down	9.15465	no	691	gi|488312531|ref|WP_002381916.1|	hypothetical protein [Enterococcus faecalis] >gi|229304756|gb|EEN70752.1| hypothetical protein HMPREF0345_2264 [Enterococcus faecalis ATCC 29200] >gi|257164479|gb|EEU94439.1| conserved hypothetical protein [Enterococcus faecalis X98] >gi|310630423|gb ...	1	_	226185.EF1523	hypothetical protein	0.997	_	_	NOG06944	_	_
orf00064	226	504	205.71	554.24	0.0761833	0.192517	1.19488	up	-1.19488	down	8.22497	no	293	gi|384513208|ref|YP_005708301.1|	S1 RNA binding domain-containing protein [Enterococcus faecalis OG1RF] >gi|384518556|ref|YP_005705861.1| hypothetical protein EF62_1906 [Enterococcus faecalis 62] >gi|397699847|ref|YP_006537635.1| hypothetical protein EFD32_1270 [Enterococcus faecali ...	1	_	226185.EF1524	hypothetical protein	1	COG2996	_	_	_	_
orf00065	227	337	378.94	699.77	0.364529	0.563634	0.608189	up	-0.608189	down	7.84925	no	168	gi|488323016|ref|WP_002392401.1|	Fur family transcriptional regulator [Enterococcus faecalis] >gi|310630425|gb|EFQ13708.1| ferric uptake regulation protein [Enterococcus faecalis TX0102] >gi|311292207|gb|EFQ70763.1| ferric uptake regulation protein [Enterococcus faecalis TX0470] >gi ...	1	GO:0003677;GO:0005667;GO:0006355;GO:0045449;GO:0003700	226185.EF1525	FUR family transcriptional regulator	1	COG0735	_	_	_	_
orf00066	13612	746	10713.5	706.08	2.32e-08	5.78e-07	-4.15042	down	4.15042	up	12.4982	yes	336	gi|29376091|ref|NP_815245.1|	glyceraldehyde 3-phosphate dehydrogenase [Enterococcus faecalis V583] >gi|488286430|ref|WP_002357638.1| glyceraldehyde-3-phosphate dehydrogenase [Enterococcus faecalis] >gi|29343553|gb|AAO81315.1| glyceraldehyde 3-phosphate dehydrogenase [Enterococcu ...	1	GO:0050661;GO:0006094;GO:0006096;GO:0051287;GO:0055114;GO:0004365	226185.EF1526	glyceraldehyde 3-phosphate dehydrogenase	1	COG0057	_	_	_	_
orf00067	320	810	191.56	579.07	0.0407351	0.12176	1.37783	up	-1.37783	down	8.85639	no	436	gi|428766965|ref|YP_007153076.1|	GTP-binding protein, GTP1/Obg family [Enterococcus faecalis str. Symbioflor 1] >gi|488315152|ref|WP_002384537.1| GTPase CgtA [Enterococcus faecalis] >gi|81838922|sp|Q834V4.1|OBG_ENTFA RecName: Full=GTPase obg; AltName: Full=GTP-binding protein obg >g ...	1	GO:0000287;GO:0006184;GO:0005525;GO:0005737;GO:0003924	226185.EF1527	GTPase ObgE; An essential GTPase which binds GTP, GDP and possibly (p)ppGpp with moderate af [...]	1	COG0536	_	_	_	_
orf00068	12	2	36.61	8.03	0.0536329	0.150613	-2.40864	down	2.40864	up	2.50759	no	100	gi|384513212|ref|YP_005708305.1|	hypothetical protein OG1RF_11248 [Enterococcus faecalis OG1RF] >gi|488286428|ref|WP_002357636.1| hypothetical protein [Enterococcus faecalis] >gi|229304826|gb|EEN70822.1| hypothetical protein HMPREF0345_2259 [Enterococcus faecalis ATCC 29200] >gi|255 ...	1	_	226185.EF1528	hypothetical protein	1	_	_	NOG269418	_	_
orf00069	317	62	191.6	44.76	0.00118013	0.0072943	-2.31088	down	2.31088	up	7.2597	yes	432	gi|488318711|ref|WP_002388096.1|	PTS lactose transporter subunit IIC [Enterococcus faecalis] >gi|256711554|gb|EEU26592.1| PTS system [Enterococcus faecalis T8]	1	GO:0009357;GO:0016021;GO:0005351;GO:0008982;GO:0009401;GO:0005886	226185.EF1529	PTS system, IIC component, putative	1	COG1455	_	_	_	_
orf00070	2	0	3.07	0	noTest	noTest	noTest	noTest	noTest	noTest	noTest	no	181	gi|384513214|ref|YP_005708307.1|	TetR family transcriptional regulator [Enterococcus faecalis OG1RF] >gi|488286425|ref|WP_002357633.1| TetR family transcriptional regulator [Enterococcus faecalis] >gi|229304824|gb|EEN70820.1| transcriptional regulator, TetR family [Enterococcus faec ...	1	GO:0003677;GO:0006355	226185.EF1531	TetR family transcriptional regulator	0.9784	_	_	NOG292585	_	_
orf00071	88	43	207.84	129.88	0.177002	0.351426	-0.990376	down	0.990376	up	5.73369	no	124	gi|488326980|ref|WP_002396365.1|	hypothetical protein [Enterococcus faecalis] >gi|306508437|gb|EFM77544.1| hypothetical protein HMPREF9521_00602 [Enterococcus faecalis TX2134] >gi|315172339|gb|EFU16356.1| hypothetical protein HMPREF9519_02773 [Enterococcus faecalis TX1346] >gi|40167 ...	1	_	226185.EF1533	hypothetical protein	1	COG5294	_	_	_	_
orf00072	264	1216	277.69	1553.54	0.00114997	0.00716185	2.24113	up	-2.24113	down	9.24968	yes	256	gi|384513217|ref|YP_005708310.1|	peptidyl-prolyl isomerase [Enterococcus faecalis OG1RF] >gi|397699855|ref|YP_006537643.1| putative peptidyl-prolyl cis-trans isomerase [Enterococcus faecalis D32] >gi|488299958|ref|WP_002371166.1| peptidyl-prolyl cis-trans isomerase [Enterococcus fae ...	1	GO:0006457;GO:0003755;GO:0000413	226185.EF1534	peptidyl-prolyl cis-trans isomerase, cyclophilin-type; PPIases accelerate the folding of pro [...]	1	COG0652	_	_	_	_
orf00073	110	126	79.8	109.67	0.747041	0.859041	0.234109	up	-0.234109	down	6.5899	no	363	gi|488286422|ref|WP_002357630.1|	conserved hypothetical protein [Enterococcus faecalis] >gi|255963840|gb|EET96316.1| conserved hypothetical protein [Enterococcus faecalis T1] >gi|256711559|gb|EEU26597.1| conserved hypothetical protein [Enterococcus faecalis T8] >gi|256952448|gb|EEU6 ...	1	GO:0006457;GO:0003755;GO:0000413;GO:0007229	226185.EF1535	hypothetical protein	1	COG3589	_	_	_	_
orf00074	112	131	96.34	135.88	0.714323	0.839979	0.264208	up	-0.264208	down	6.63226	no	309	gi|29376100|ref|NP_815254.1|	hypothetical protein EF1536 [Enterococcus faecalis V583] >gi|384513219|ref|YP_005708312.1| cell surface hydrolase [Enterococcus faecalis OG1RF] >gi|397699857|ref|YP_006537645.1| hydrolase of the alpha/beta superfamily [Enterococcus faecalis D32] >gi| ...	1	GO:0016787	226185.EF1536	hypothetical protein	1	COG1073	_	_	_	_
orf00075	78	83	70.23	90.25	0.876607	0.946767	0.127926	up	-0.127926	down	6.03749	no	296	gi|384513220|ref|YP_005708313.1|	tyrosine recombinase XerD [Enterococcus faecalis OG1RF] >gi|488286419|ref|WP_002357627.1| tyrosine recombinase XerD [Enterococcus faecalis] >gi|229304845|gb|EEN70841.1| tyrosine recombinase XerD [Enterococcus faecalis ATCC 29200] >gi|255963838|gb|EET ...	1	GO:0015074;GO:0003677;GO:0007059;GO:0051301;GO:0006310;GO:0007049;GO:0005737	226185.EF1537	integrase/recombinase XerD, putative	1	COG4974	_	_	_	_
orf00076	116	111	119.5	138.78	0.985056	1	-0.024824	down	0.024824	up	6.53221	no	261	gi|384513221|ref|YP_005708314.1|	segregation and condensation protein A [Enterococcus faecalis OG1RF] >gi|488312530|ref|WP_002381915.1| segregation and condensation protein A [Enterococcus faecalis] >gi|229304844|gb|EEN70840.1| ScpA/B protein [Enterococcus faecalis ATCC 29200] >gi|2 ...	1	GO:0007059;GO:0006260;GO:0051301;GO:0005737;GO:0007049	226185.EF1538	segregation and condensation protein A; Participates in chromosomal partition during cell di [...]	0.9958	COG1354	_	_	_	_
orf00077	52	87	71.15	146.34	0.277576	0.468338	0.778263	up	-0.778263	down	5.82923	no	201	gi|29376103|ref|NP_815257.1|	hypothetical protein EF1539 [Enterococcus faecalis V583] >gi|384513222|ref|YP_005708315.1| segregation and condensation protein B [Enterococcus faecalis OG1RF] >gi|384518569|ref|YP_005705874.1| segregation and condensation protein B [Enterococcus fae ...	1	GO:0051304;GO:0051301;GO:0006260;GO:0005737	226185.EF1539	hypothetical protein; Participates in chromosomal partition during cell division. May act vi [...]	1	COG1386	_	_	_	_
orf00078	99	227	112.66	314.79	0.0745713	0.189314	1.23376	up	-1.23376	down	7.06193	no	238	gi|384513223|ref|YP_005708316.1|	ribosomal large subunit pseudouridine synthase B [Enterococcus faecalis OG1RF] >gi|384518570|ref|YP_005705875.1| ribosomal large subunit pseudouridine synthase B [Enterococcus faecalis 62] >gi|397699861|ref|YP_006537649.1| ribosomal large subunit pse ...	1	GO:0016829;GO:0003723;GO:0009982;GO:0001522	544556.GYMC61_0398	pseudouridine synthase	0.8155	COG1187	_	_	_	_
orf00079	848	3171	1045.89	4783.18	0.00423281	0.0209934	1.94117	up	-1.94117	down	10.6898	yes	221	gi|488315145|ref|WP_002384530.1|	membrane protein [Enterococcus faecalis] >gi|229304841|gb|EEN70837.1| hypothetical protein HMPREF0345_2247 [Enterococcus faecalis ATCC 29200] >gi|229309042|gb|EEN75029.1| hypothetical protein HMPREF0349_1060 [Enterococcus faecalis TX1322] >gi|3064997 ...	1	GO:0042572;GO:0003834;GO:0032218;GO:0032217;GO:0004497;GO:0005886;GO:0055114	226185.EF1541	hypothetical protein	1	COG3601	_	_	_	_
orf00080	82	424	48.28	298.01	0.000677935	0.00459427	2.40544	up	-2.40544	down	7.70158	yes	443	gi|384513225|ref|YP_005708318.1|	hypothetical protein OG1RF_11261 [Enterococcus faecalis OG1RF] >gi|488292729|ref|WP_002363937.1| hypothetical protein [Enterococcus faecalis] >gi|229304840|gb|EEN70836.1| hypothetical protein HMPREF0345_2246 [Enterococcus faecalis ATCC 29200] >gi|256 ...	1	_	226185.EF1542	hypothetical protein	0.9962	COG4640	_	_	_	_
orf00081	26	18	120.13	117.38	0.558636	0.732947	-0.486184	down	0.486184	up	4.163	no	72	gi|29376106|ref|NP_815260.1|	ferredoxin [Enterococcus faecalis V583] >gi|488318717|ref|WP_002388102.1| ferredoxin [Enterococcus faecalis] >gi|29343568|gb|AAO81330.1| ferredoxin [Enterococcus faecalis V583] >gi|256711567|gb|EEU26605.1| ferredoxin [Enterococcus faecalis T8]	1	GO:0009055;GO:0005506;GO:0006118;GO:0051536	226185.EF1543	ferredoxin	1	COG1141	_	_	_	_
orf00082	31	44	23.8	40.59	0.499021	0.682888	0.540244	up	-0.540244	down	4.93748	no	344	gi|384518574|ref|YP_005705879.1|	hypothetical protein EF62_1924 [Enterococcus faecalis 62] >gi|397699864|ref|YP_006537652.1| hypothetical protein EFD32_1287 [Enterococcus faecalis D32] >gi|488286407|ref|WP_002357615.1| hypothetical protein [Enterococcus faecalis] >gi|229304838|gb|EE ...	1	_	226185.EF1544	hypothetical protein	0.9937	COG4955	_	_	_	_
orf00083	51	51	27.62	32.92	0.968423	1	0.0384977	up	-0.0384977	down	5.37846	no	480	gi|488316533|ref|WP_002385918.1|	recombinase RecQ [Enterococcus faecalis] >gi|229304837|gb|EEN70833.1| ATP-dependent DNA helicase, RecQ family [Enterococcus faecalis ATCC 29200] >gi|310630444|gb|EFQ13727.1| ATP-dependent DNA helicase, RecQ family [Enterococcus faecalis TX0102] >gi|3 ...	1	GO:0005524;GO:0006310;GO:0003676;GO:0008026	226185.EF1545	ATP-dependent DNA helicase RecQ	0.9957	COG0514	_	_	_	_
orf00084	520	2455	688.88	3991.62	0.000925186	0.005958	2.27727	up	-2.27727	down	10.2572	yes	207	gi|488286405|ref|WP_002357613.1|	peptidase M23B [Enterococcus faecalis] >gi|229304836|gb|EEN70832.1| LysM domain protein [Enterococcus faecalis ATCC 29200] >gi|255963829|gb|EET96305.1| predicted protein [Enterococcus faecalis T1] >gi|256990594|gb|EEU77896.1| LysM domain-containing p ...	1	GO:0016998	226185.EF1546	LysM domain-containing protein	0.9663	_	_	NOG86119	_	_
orf00085	169	167	203.42	245.57	0.989811	1	0.0214793	up	-0.0214793	down	7.09827	no	226	gi|29376110|ref|NP_815264.1|	cytidylate kinase [Enterococcus faecalis V583] >gi|384513230|ref|YP_005708323.1| cytidylate kinase [Enterococcus faecalis OG1RF] >gi|384518577|ref|YP_005705882.1| cytidylate kinase [Enterococcus faecalis 62] >gi|397699867|ref|YP_006537655.1| cytidyla ...	1	GO:0016310;GO:0005524;GO:0006220;GO:0006206;GO:0004127;GO:0005737	226185.EF1547	cytidylate kinase	1	COG0283	_	_	_	_
orf00086	2306	2660	1498.88	2068.67	0.709366	0.838558	0.244695	up	-0.244695	down	10.9853	no	403	gi|488286403|ref|WP_002357611.1|	30S ribosomal protein S1 [Enterococcus faecalis] >gi|229304834|gb|EEN70830.1| 30S ribosomal protein S1 [Enterococcus faecalis ATCC 29200] >gi|255963827|gb|EET96303.1| SSU ribosomal protein S1P [Enterococcus faecalis T1] >gi|257164455|gb|EEU94415.1| 3 ...	1	GO:0005840;GO:0042254;GO:0003723;GO:0006412;GO:0003735	226185.EF1548	30S ribosomal protein S1	1	COG0539	_	_	_	_
orf00087	164	347	98.18	248.07	0.0990627	0.234321	1.11872	up	-1.11872	down	7.70989	no	436	gi|384513232|ref|YP_005708325.1|	ribosome-associated GTPase EngA [Enterococcus faecalis OG1RF] >gi|384518579|ref|YP_005705884.1| small GTP-binding domain protein [Enterococcus faecalis 62] >gi|397699869|ref|YP_006537657.1| small GTP-binding domain protein [Enterococcus faecalis D32] ...	1	GO:0042254;GO:0005525	226185.EF1549	GTP-binding protein EngA; GTPase of unknown physiological role	0.9977	COG1160	_	_	_	_
orf00088	5318	2532	18217.7	11601.3	0.118594	0.267407	-1.03185	down	1.03185	up	11.6377	no	91	gi|29376113|ref|NP_815267.1|	DNA-binding protein HU [Enterococcus faecalis V583] >gi|384513233|ref|YP_005708326.1| DNA-binding protein HU [Enterococcus faecalis OG1RF] >gi|384518580|ref|YP_005705885.1| DNA-binding protein HU 1 [Enterococcus faecalis 62] >gi|397699870|ref|YP_0065 ...	1	GO:0003941;GO:0006534;GO:0030261;GO:0003677;GO:0006094;GO:0006544;GO:0006566;GO:0006563	226185.EF1550	DNA-binding protein HU	1	COG0776	_	_	_	_
orf00089	406	150	309.8	137.52	0.0401511	0.120453	-1.39636	down	1.39636	up	7.81638	no	346	gi|384513234|ref|YP_005708327.1|	hypothetical protein OG1RF_11270 [Enterococcus faecalis OG1RF] >gi|488286392|ref|WP_002357600.1| hypothetical protein [Enterococcus faecalis] >gi|255963824|gb|EET96300.1| predicted protein [Enterococcus faecalis T1] >gi|257164452|gb|EEU94412.1| conse ...	1	_	_	_	_	_	_	_	_	_
orf00090	916	414	573.05	309.6	0.0977399	0.231861	-1.10657	down	1.10657	up	9.07607	no	418	gi|384513235|ref|YP_005708328.1|	hypothetical protein OG1RF_11271 [Enterococcus faecalis OG1RF] >gi|488286391|ref|WP_002357599.1| hypothetical protein [Enterococcus faecalis] >gi|229304830|gb|EEN70826.1| tetratricopeptide repeat protein [Enterococcus faecalis ATCC 29200] >gi|2559638 ...	1	_	226185.EF1553	TPR domain-containing protein	0.9974	COG0457	_	_	_	_
orf00091	244	84	379.49	161.78	0.0306007	0.0982738	-1.497	down	1.497	up	7.05469	no	179	gi|384513236|ref|YP_005708329.1|	IDEAL domain protein [Enterococcus faecalis OG1RF] >gi|384518583|ref|YP_005705888.1| IDEAL domain protein [Enterococcus faecalis 62] >gi|397699873|ref|YP_006537661.1| IDEAL domain protein [Enterococcus faecalis D32] >gi|488290594|ref|WP_002361802.1| ...	1	_	226185.EF1554	hypothetical protein	0.994	COG5582	_	_	_	_
orf00092	165	102	149.64	111.75	0.339135	0.535835	-0.65394	down	0.65394	up	6.7625	no	294	gi|29376118|ref|NP_815272.1|	YitT family protein [Enterococcus faecalis V583] >gi|384513237|ref|YP_005708330.1| YitT family protein [Enterococcus faecalis OG1RF] >gi|384518584|ref|YP_005705889.1| hypothetical protein EF62_1934 [Enterococcus faecalis 62] >gi|397699874|ref|YP_0065 ...	1	_	226185.EF1555	YitT family protein	1	COG1284	_	_	_	_
orf00093	42	38	107.28	125.12	0.960626	1	-0.105046	down	0.105046	up	5.02717	no	116	gi|29376119|ref|NP_815273.1|	hypothetical protein EF1556 [Enterococcus faecalis V583] >gi|384513238|ref|YP_005708331.1| MazG family protein [Enterococcus faecalis OG1RF] >gi|384518585|ref|YP_005705890.1| MazG nucleotide pyrophosphohydrolase domain-containing protein [Enterococcu ...	1	GO:0016787	226185.EF1556	hypothetical protein	1	COG1694	_	_	_	_
orf00094	193	256	200.48	322.83	0.510464	0.691534	0.445726	up	-0.445726	down	7.51923	no	259	gi|29376120|ref|NP_815274.1|	dihydrodipicolinate reductase [Enterococcus faecalis V583] >gi|384513239|ref|YP_005708332.1| dihydrodipicolinate reductase [Enterococcus faecalis OG1RF] >gi|384518586|ref|YP_005705891.1| dihydrodipicolinate reductase [Enterococcus faecalis 62] >gi|39 ...	1	GO:0019877;GO:0016726;GO:0051287;GO:0055114;GO:0005737;GO:0070402;GO:0009089;GO:0008839	226185.EF1557	dihydrodipicolinate reductase	1	COG0289	_	_	_	_
orf00095	285	444	183.81	342.56	0.310236	0.502764	0.677803	up	-0.677803	down	8.21994	no	406	gi|384513240|ref|YP_005708333.1|	tRNA adenylyltransferase [Enterococcus faecalis OG1RF] >gi|488316530|ref|WP_002385915.1| tRNA CCA-pyrophosphorylase [Enterococcus faecalis] >gi|229304932|gb|EEN70928.1| tRNA nucleotidyltransferase/poly(A) polymerase family protein [Enterococcus faeca ...	1	GO:0000287;GO:0016437;GO:0005524;GO:0000049;GO:0042245;GO:0052929;GO:0052927;GO:0016787;GO:0004810;GO:0052928;GO:0001680	226185.EF1558	poly A polymerase; Catalyzes the addition and repair of the essential 3'- terminal CCA seque [...]	1	COG0617	_	_	_	_
orf00096	92	91	217.29	274.86	1	1	0.0228566	up	-0.0228566	down	6.22165	no	124	gi|29376122|ref|NP_815276.1|	hypothetical protein EF1559 [Enterococcus faecalis V583] >gi|384513241|ref|YP_005708334.1| hypothetical protein OG1RF_11277 [Enterococcus faecalis OG1RF] >gi|488286380|ref|WP_002357588.1| predicted protein [Enterococcus faecalis] >gi|29343584|gb|AAO8 ...	1	GO:0016746	226185.EF1559	hypothetical protein	1	COG5496	_	_	_	_
orf00097	5730	1130	10787.9	2668.69	0.000786425	0.00517274	-2.30327	down	2.30327	up	11.4371	yes	151	gi|29376123|ref|NP_815277.1|	hypothetical protein EF1560 [Enterococcus faecalis V583] >gi|384513242|ref|YP_005708335.1| hypothetical protein OG1RF_11278 [Enterococcus faecalis OG1RF] >gi|384518590|ref|YP_005705895.1| hypothetical protein EF62_1940 [Enterococcus faecalis 62] >gi| ...	1	_	226185.EF1560	hypothetical protein	1	_	_	NOG40625	_	_
orf00098	41	27	38.01	30.26	0.484925	0.672296	-0.559746	down	0.559746	up	4.7904	no	288	gi|384513244|ref|YP_005708337.1|	shikimate dehydrogenase [Enterococcus faecalis OG1RF] >gi|384518591|ref|YP_005705896.1| shikimate dehydrogenase [Enterococcus faecalis 62] >gi|397699879|ref|YP_006537667.1| shikimate dehydrogenase [Enterococcus faecalis D32] >gi|428766998|ref|YP_0071 ...	1	GO:0009094;GO:0030266;GO:0009423;GO:0006571;GO:0052734;GO:0000162;GO:0055114;GO:0019632;GO:0052733;GO:0050661;GO:0004764	226185.EF1561	shikimate 5-dehydrogenase	0.9965	COG0169	_	_	_	_
orf00099	83	98	65.12	92.46	0.710545	0.839167	0.277586	up	-0.277586	down	6.20734	no	337	gi|29376125|ref|NP_815279.1|	3-deoxy-7-phosphoheptulonate synthase [Enterococcus faecalis V583] >gi|384513245|ref|YP_005708338.1| phospho-2-dehydro-3-deoxyheptonate aldolase [Enterococcus faecalis OG1RF] >gi|384518592|ref|YP_005705897.1| phospho-2-dehydro-3-deoxyheptonate aldola ...	1	GO:0009094;GO:0006571;GO:0003849;GO:0016832;GO:0000162	226185.EF1562	3-deoxy-7-phosphoheptulonate synthase	1	COG2876	_	_	_	_
orf00100	133	198	97.9	174.94	0.36771	0.566416	0.611811	up	-0.611811	down	7.08032	no	358	gi|384513246|ref|YP_005708339.1|	3-dehydroquinate synthase [Enterococcus faecalis OG1RF] >gi|488286375|ref|WP_002357583.1| 3-dehydroquinate synthase [Enterococcus faecalis] >gi|342161943|sp|F2MTI0.1|AROB_ENTFO RecName: Full=3-dehydroquinate synthase >gi|229304926|gb|EEN70922.1| 3-de ...	1	GO:0009094;GO:0009423;GO:0006571;GO:0000162;GO:0003856;GO:0005737	226185.EF1563	3-dehydroquinate synthase	0.9972	COG0337	_	_	_	_
orf00101	188	358	127.16	289.99	0.15024	0.312948	0.966964	up	-0.966964	down	7.80462	no	388	gi|29376127|ref|NP_815281.1|	chorismate synthase [Enterococcus faecalis V583] >gi|384513247|ref|YP_005708340.1| chorismate synthase [Enterococcus faecalis OG1RF] >gi|384518594|ref|YP_005705899.1| chorismate synthase [Enterococcus faecalis 62] >gi|397699882|ref|YP_006537670.1| ch ...	1	GO:0009094;GO:0009423;GO:0006571;GO:0004107;GO:0000162	226185.EF1564	chorismate synthase	1	COG0082	_	_	_	_
orf00102	144	244	102.97	209.25	0.241207	0.429804	0.79842	up	-0.79842	down	7.31071	no	368	gi|384513248|ref|YP_005708341.1|	prephenate dehydrogenase [Enterococcus faecalis OG1RF] >gi|488316528|ref|WP_002385913.1| prephenate dehydrogenase [Enterococcus faecalis] >gi|229304924|gb|EEN70920.1| prephenate dehydrogenase [Enterococcus faecalis ATCC 29200] >gi|306499819|gb|EFM691 ...	1	GO:0009094;GO:0016597;GO:0006571;GO:0000166;GO:0008977;GO:0000162;GO:0055114;GO:0004665	226185.EF1565	prephenate dehydrogenase	0.9942	COG0287	_	_	_	_
orf00103	165	261	108.38	205.16	0.301735	0.493594	0.699419	up	-0.699419	down	7.44493	no	399	gi|384513249|ref|YP_005708342.1|	3-phosphoshikimate 1-carboxyvinyltransferase [Enterococcus faecalis OG1RF] >gi|488286372|ref|WP_002357580.1| 3-phosphoshikimate 1-carboxyvinyltransferase [Enterococcus faecalis] >gi|229304923|gb|EEN70919.1| 3-phosphoshikimate 1-carboxyvinyltransferas ...	1	GO:0003866;GO:0009094;GO:0009423;GO:0006571;GO:0000162;GO:0005737	226185.EF1566	3-phosphoshikimate 1-carboxyvinyltransferase	1	COG0128	_	_	_	_
orf00104	57	73	95.15	151.58	0.589438	0.754825	0.394089	up	-0.394089	down	5.73047	no	168	gi|29376130|ref|NP_815284.1|	shikimate kinase [Enterococcus faecalis V583] >gi|384513250|ref|YP_005708343.1| shikimate kinase [Enterococcus faecalis OG1RF] >gi|488286371|ref|WP_002357579.1| shikimate kinase [Enterococcus faecalis] >gi|81585167|sp|Q834S1.1|AROK_ENTFA RecName: Ful ...	1	GO:0000287;GO:0009094;GO:0016310;GO:0009423;GO:0004765;GO:0006571;GO:0005524;GO:0000162;GO:0005737	226185.EF1567	shikimate kinase; Catalyzes the specific phosphorylation of the 3-hydroxyl group of shikimic [...]	1	COG0703	_	_	_	_
orf00105	130	128	123.27	146.84	0.986843	1	0.016287	up	-0.016287	down	6.71714	no	282	gi|384513251|ref|YP_005708344.1|	prephenate dehydratase [Enterococcus faecalis OG1RF] >gi|488307471|ref|WP_002377412.1| prephenate dehydratase [Enterococcus faecalis] >gi|229304921|gb|EEN70917.1| prephenate dehydratase [Enterococcus faecalis ATCC 29200] >gi|256993206|gb|EEU80508.1| ...	1	GO:0019274;GO:0004664;GO:0009094;GO:0006571;GO:0016597;GO:0000162	226185.EF1568	prephenate dehydratase	0.9929	COG0077	_	_	_	_
orf00106	176	340	118.4	273.89	0.144667	0.305437	0.987617	up	-0.987617	down	7.7232	no	390	gi|29376132|ref|NP_815286.1|	transcriptional regulator, PSR protein [Enterococcus faecalis V583] >gi|384513252|ref|YP_005708345.1| transcriptional regulator [Enterococcus faecalis OG1RF] >gi|384518599|ref|YP_005705904.1| LytR_cpsA_psr family cell envelope-related transcriptional ...	1	_	226185.EF1569	transcriptional regulator, PSR protein	1	COG1316	_	_	_	_
orf00107	247	549	229	615.3	0.0776885	0.195414	1.19015	up	-1.19015	down	8.34983	no	288	gi|488286368|ref|WP_002357576.1|	hypothetical protein [Enterococcus faecalis] >gi|229309126|gb|EEN75113.1| EDD domain protein, DegV family [Enterococcus faecalis TX1322] >gi|255963806|gb|EET96282.1| DegV protein [Enterococcus faecalis T1] >gi|256598599|gb|EEU17775.1| DegV [Enterococ ...	1	_	226185.EF1570	DegV family protein	1	COG1307	_	_	_	_
orf00108	2	0	12.42	0	noTest	noTest	noTest	noTest	noTest	noTest	noTest	no	58	gi|29376134|ref|NP_815288.1|	hypothetical protein EF1571 [Enterococcus faecalis V583] >gi|384513254|ref|YP_005708347.1| hypothetical protein OG1RF_11290 [Enterococcus faecalis OG1RF] >gi|384518601|ref|YP_005705906.1| hypothetical protein EF62_1951 [Enterococcus faecalis 62] >gi| ...	1	_	_	_	_	_	_	_	_	_
orf00109	64	40	114.47	89.41	0.410039	0.605335	-0.636217	down	0.636217	up	5.40272	no	158	gi|384513255|ref|YP_005708348.1|	hypothetical protein OG1RF_11291 [Enterococcus faecalis OG1RF] >gi|428767009|ref|YP_007153120.1| conserved hypothetical protein [Enterococcus faecalis str. Symbioflor 1] >gi|488286365|ref|WP_002357573.1| hypothetical protein [Enterococcus faecalis] > ...	1	_	_	_	_	_	_	_	_	_
orf00110	34	6	121.44	28.85	0.00745943	0.0331975	-2.4164	down	2.4164	up	4.01888	yes	88	gi|488343418|ref|WP_002412803.1|	hypothetical protein [Enterococcus faecalis] >gi|329571688|gb|EGG53369.1| hypothetical protein HMPREF9520_02672 [Enterococcus faecalis TX1467]	1	_	_	_	_	_	_	_	_	_
orf00111	582	271	229.28	126.54	0.113673	0.258683	-1.06336	down	1.06336	up	8.43556	no	653	gi|384513257|ref|YP_005708350.1|	CPA1 family monovalent cation:proton (H+) antiporter-1 [Enterococcus faecalis OG1RF] >gi|488286363|ref|WP_002357571.1| sodium:proton antiporter [Enterococcus faecalis] >gi|229304915|gb|EEN70911.1| putative Na+/H+ antiporter [Enterococcus faecalis ATC ...	1	GO:0055085;GO:0006885;GO:0016021;GO:0015299;GO:0006812	226185.EF1574	Na+/H+ antiporter, putaive	0.9953	COG0025	_	_	_	_
orf00112	205	396	83.93	192.29	0.142532	0.303049	0.987679	up	-0.987679	down	7.94322	no	629	gi|488316527|ref|WP_002385912.1|	ABC transporter ATP-binding protein [Enterococcus faecalis] >gi|229304914|gb|EEN70910.1| ABC transporter, ATP-binding protein [Enterococcus faecalis ATCC 29200] >gi|486971371|gb|EOJ00870.1| ABC transporter ATP-binding protein [Enterococcus faecalis T ...	1	GO:0005524;GO:0006200;GO:0016887	226185.EF1575	ABC transporter, ATP-binding protein	0.9952	COG0488	_	_	_	_
orf00113	168	281	141.58	285.38	0.250116	0.442134	0.779887	up	-0.779887	down	7.52129	no	315	gi|29376139|ref|NP_815293.1|	thymidylate synthase [Enterococcus faecalis V583] >gi|384513259|ref|YP_005708352.1| thymidylate synthase [Enterococcus faecalis OG1RF] >gi|488286361|ref|WP_002357569.1| thymidylate synthase [Enterococcus faecalis] >gi|62901361|sp|Q834R3.1|TYSY_ENTFA ...	1	GO:0006231;GO:0006235;GO:0006206;GO:0004799;GO:0005737;GO:0032259	226185.EF1576	thymidylate synthase; Provides the sole de novo source of dTMP for DNA biosynthesis (By simi [...]	1	COG0207	_	_	_	_
orf00114	87	174	149.21	371.87	0.136876	0.295364	1.03653	up	-1.03653	down	6.73994	no	164	gi|384513260|ref|YP_005708353.1|	dihydrofolate reductase [Enterococcus faecalis OG1RF] >gi|488286360|ref|WP_002357568.1| dihydrofolate reductase [Enterococcus faecalis] >gi|229304912|gb|EEN70908.1| dihydrofolate reductase [Enterococcus faecalis ATCC 29200] >gi|255963799|gb|EET96275. ...	1	GO:0009165;GO:0046656;GO:0006730;GO:0004146;GO:0055114;GO:0006761;GO:0050661;GO:0046654;GO:0006545	226185.EF1577	dihydrofolate reductase	0.9939	COG0262	_	_	_	_
orf00115	315	1028	212.48	830.42	0.0101999	0.0423761	1.74429	up	-1.74429	down	9.1074	yes	389	gi|488312523|ref|WP_002381908.1|	epoxyqueuosine reductase [Enterococcus faecalis] >gi|229304911|gb|EEN70907.1| putative iron-sulfur cluster-binding protein [Enterococcus faecalis ATCC 29200] >gi|257164426|gb|EEU94386.1| 4Fe-4S cluster binding protein [Enterococcus faecalis X98] >gi| ...	1	GO:0008616;GO:0052693;GO:0046872;GO:0051539;GO:0055114;GO:0005737	226185.EF1578	iron-sulfur cluster-binding protein, putative	0.9972	COG1600	_	_	_	_
orf00116	396	334	519.11	537.08	0.760535	0.868174	-0.206824	down	0.206824	up	8.21622	no	209	gi|29376142|ref|NP_815296.1|	LexA repressor [Enterococcus faecalis V583] >gi|384513262|ref|YP_005708355.1| repressor lexA [Enterococcus faecalis OG1RF] >gi|488312941|ref|WP_002382326.1| LexA repressor [Enterococcus faecalis] >gi|44888101|sp|Q834R0.1|LEXA_ENTFA RecName: Full=LexA ...	1	GO:0045892;GO:0004252;GO:0003677;GO:0006508;GO:0006281;GO:0006260;GO:0009432	226185.EF1579	LexA repressor; Represses a number of genes involved in the response to DNA damage (SOS resp [...]	1	COG1974	_	_	_	_
orf00117	47	20	189.38	110.7	0.131224	0.285075	-1.18405	down	1.18405	up	4.76609	no	80	gi|29376143|ref|NP_815297.1|	hypothetical protein EF1580 [Enterococcus faecalis V583] >gi|384513263|ref|YP_005708356.1| hypothetical protein OG1RF_11299 [Enterococcus faecalis OG1RF] >gi|428767017|ref|YP_007153128.1| DUF896 family protein [Enterococcus faecalis str. Symbioflor 1 ...	1	GO:0005737	226185.EF1580	hypothetical protein	1	COG4224	_	_	_	_
orf00118	3184	4786	1227.27	2185.9	0.34021	0.536485	0.626626	up	-0.626626	down	11.6703	no	667	gi|488316526|ref|WP_002385911.1|	transketolase [Enterococcus faecalis] >gi|229304908|gb|EEN70904.1| transketolase [Enterococcus faecalis ATCC 29200] >gi|310630480|gb|EFQ13763.1| transketolase [Enterococcus faecalis TX0102] >gi|315152463|gb|EFT96479.1| transketolase [Enterococcus fae ...	1	GO:0015976;GO:0006098;GO:0046872;GO:0004802	218495.SUB1427	transketolase 1	0.8392	COG0021	_	_	_	_
orf00119	25	33	16.55	26.15	0.644988	0.792938	0.43542	up	-0.43542	down	4.56597	no	396	gi|29376144|ref|NP_815298.1|	major facilitator family transporter [Enterococcus faecalis V583] >gi|397699900|ref|YP_006537688.1| major Facilitator Superfamily protein [Enterococcus faecalis D32] >gi|488286355|ref|WP_002357563.1| MFS permease [Enterococcus faecalis] >gi|29343607| ...	1	GO:0055085;GO:0016021	226185.EF1582	major facilitator family transporter	1	COG0477	_	_	_	_
orf00120	333	1265	311.03	1428.73	0.00405537	0.0203322	1.96341	up	-1.96341	down	9.35922	yes	286	gi|29376145|ref|NP_815299.1|	N-acetylmuramoyl-L-alanine amidase [Enterococcus faecalis V583] >gi|384513266|ref|YP_005708359.1| N-acetylmuramoyl-L-alanine amidase [Enterococcus faecalis OG1RF] >gi|384518613|ref|YP_005705918.1| 1,4-beta-N-acetylmuramoylhydrolase [Enterococcus faec ...	1	GO:0003796;GO:0006558;GO:0016998;GO:0009253;GO:0018874;GO:0006560;GO:0004040;GO:0009252;GO:0006525;GO:0006568;GO:0008745;GO:0005975;GO:0042207	226185.EF1583	N-acetylmuramoyl-L-alanine amidase	1	COG1705	_	_	_	_
orf00121	1168	695	1001.21	718.31	0.282935	0.473843	-0.71007	down	0.71007	up	9.56461	no	310	gi|29376146|ref|NP_815300.1|	cysteine synthase A [Enterococcus faecalis V583] >gi|384518614|ref|YP_005705919.1| cysteine synthase A [Enterococcus faecalis 62] >gi|488286353|ref|WP_002357561.1| cysteine synthase [Enterococcus faecalis] >gi|29343609|gb|AAO81370.1| cysteine synthas ...	1	GO:0006535;GO:0004124;GO:0016740;GO:0009333	226185.EF1584	cysteine synthase A	1	COG0031	_	_	_	_
orf00122	460	153	892.89	373.4	0.0232763	0.0807094	-1.54789	down	1.54789	up	7.9564	no	147	gi|29376147|ref|NP_815301.1|	FUR family transcriptional regulator [Enterococcus faecalis V583] >gi|384513268|ref|YP_005708361.1| fur family transcriptional regulator [Enterococcus faecalis OG1RF] >gi|384518615|ref|YP_005705920.1| ferric uptake regulator family protein [Enterococ ...	1	GO:0003677;GO:0005667;GO:0006355;GO:0045449;GO:0003700	226185.EF1585	FUR family transcriptional regulator	1	COG0735	_	_	_	_
orf00123	1466	4503	843.28	3090.62	0.0135845	0.0533832	1.65752	up	-1.65752	down	11.2591	no	453	gi|488316524|ref|WP_002385909.1|	NADH oxidase [Enterococcus faecalis] >gi|229304903|gb|EEN70899.1| NADH oxidase [Enterococcus faecalis ATCC 29200] >gi|310630485|gb|EFQ13768.1| NADH oxidase [Enterococcus faecalis TX0102] >gi|310633209|gb|EFQ16492.1| NADH oxidase [Enterococcus faecali ...	1	GO:0003954;GO:0050660;GO:0006118;GO:0055114;GO:0005737;GO:0045454	226185.EF1586	NADH oxidase; Catalyzes the four-electron reduction of molecular oxygen to water	0.9977	COG0446	_	_	_	_
orf00124	18	129	24.49	215.74	0.000236474	0.00186451	2.86258	up	-2.86258	down	5.91853	yes	202	gi|384518617|ref|YP_005705922.1|	NUDIX domain-containing protein [Enterococcus faecalis 62] >gi|397699905|ref|YP_006537693.1| NUDIX domain protein [Enterococcus faecalis D32] >gi|488286349|ref|WP_002357557.1| DNA mismatch repair protein MutT [Enterococcus faecalis] >gi|227073773|gb| ...	1	GO:0047631;GO:0006144	226185.EF1587	MutT/NUDIX family protein	1	COG1051	_	_	_	_
orf00125	7	6	11.84	12.64	1	1	-0.176879	down	0.176879	up	2.40577	no	166	gi|488350805|ref|WP_002420190.1|	GNAT family acetyltransferase [Enterococcus faecalis] >gi|402402275|gb|EJV34996.1| acetyltransferase, GNAT family [Enterococcus faecalis R508]	1	GO:0042967;GO:0008080	226185.EF1589	acetyltransferase	1	COG0456	_	_	_	_
orf00126	28	43	44.66	85.06	0.411671	0.605435	0.652853	up	-0.652853	down	4.85895	no	175	gi|384518618|ref|YP_005705923.1|	N-Acyltransferase superfamily [Enterococcus faecalis 62] >gi|397699906|ref|YP_006537694.1| N-acyltransferase superfamily [Enterococcus faecalis D32] >gi|428767026|ref|YP_007153137.1| transcriptional repressor paiA [Enterococcus faecalis str. Symbiofl ...	1	GO:0008233;GO:0006508;GO:0042967;GO:0008080	226185.EF1590	protease synthase and sporulation negative regulatory protein pai 1, putative	1	COG0454	_	_	_	_
orf00127	203	41	200.07	48.96	0.00192483	0.0110118	-2.26224	down	2.26224	up	6.62488	yes	272	gi|29376152|ref|NP_815306.1|	AraC family transcriptional regulator [Enterococcus faecalis V583] >gi|384513273|ref|YP_005708366.1| AraC family transcriptional regulator [Enterococcus faecalis OG1RF] >gi|384518619|ref|YP_005705924.1| regulatory helix-turn-helix proteins, AraC fami ...	1	GO:0005667;GO:0006355;GO:0043565;GO:0045449;GO:0003700	226185.EF1591	AraC family transcriptional regulator	1	COG2207	_	_	_	_
orf00128	6	7	2.66	3.69	1	1	0.251371	up	-0.251371	down	2.40694	no	582	gi|29376153|ref|NP_815307.1|	ABC transporter ATP-binding protein/permease [Enterococcus faecalis V583] >gi|384513274|ref|YP_005708367.1| multidrug ABC superfamily ATP binding cassette transporter, ABC protein [Enterococcus faecalis OG1RF] >gi|384518620|ref|YP_005705925.1| ABC tr ...	1	GO:0005524;GO:0006200;GO:0016021;GO:0008559;GO:0006855	226185.EF1592	ABC transporter, ATP-binding/permease protein	1	COG1132	_	_	_	_
orf00129	4	7	1.73	3.6	0.63315	0.787835	0.8074	up	-0.8074	down	2.16721	no	595	gi|488316523|ref|WP_002385908.1|	multidrug ABC transporter ATP-binding protein [Enterococcus faecalis] >gi|229304897|gb|EEN70893.1| ABC transporter, ATP-binding protein [Enterococcus faecalis ATCC 29200]	1	GO:0055085;GO:0005524;GO:0006200;GO:0042626;GO:0016021	226185.EF1593	ABC transporter, ATP-binding/permease protein	0.9966	COG1132	_	_	_	_
orf00130	1	10	2.04	25.69	0.0399705	0.120058	3.06998	up	-3.06998	down	2.17096	no	141	gi|29376156|ref|NP_815310.1|	MutT/nudix family protein [Enterococcus faecalis V583] >gi|384518622|ref|YP_005705927.1| NUDIX domain-containing protein [Enterococcus faecalis 62] >gi|397699910|ref|YP_006537698.1| NUDIX domain protein [Enterococcus faecalis D32] >gi|428767030|ref|Y ...	1	GO:0016787	226185.EF1595	MutT/NUDIX family protein	1	COG0494	_	_	_	_
orf00131	58	107	45.65	101.27	0.196632	0.375555	0.919206	up	-0.919206	down	6.07748	no	336	gi|384513277|ref|YP_005708370.1|	putative lipoprotein [Enterococcus faecalis OG1RF] >gi|384518623|ref|YP_005705928.1| hypothetical protein EF62_1973 [Enterococcus faecalis 62] >gi|397699911|ref|YP_006537699.1| hypothetical protein EFD32_1336 [Enterococcus faecalis D32] >gi|488286342 ...	1	_	226185.EF1596	putative lipoprotein	0.9938	_	_	NOG80077	_	_
orf00132	19	64	10.33	41.49	0.0231447	0.0805319	1.7772	up	-1.7772	down	5.0895	no	478	gi|384513278|ref|YP_005708371.1|	catalase [Enterococcus faecalis OG1RF] >gi|488286341|ref|WP_002357549.1| catalase [Enterococcus faecalis] >gi|229304894|gb|EEN70890.1| catalase [Enterococcus faecalis ATCC 29200] >gi|255963781|gb|EET96257.1| vegetative catalase 1 [Enterococcus faecal ...	1	GO:0020037;GO:0015947;GO:0055114;GO:0006804;GO:0046872;GO:0004096;GO:0006568;GO:0042744	226185.EF1597	catalase/peroxidase; Decomposes hydrogen peroxide into water and oxygen; serves to protect c [...]	0.9979	COG0753	_	_	_	_
orf00133	14	6	14.79	7.7	0.26675	0.458244	-1.15146	down	1.15146	up	3.024	no	255	gi|488316519|ref|WP_002385904.1|	alkaline phosphatase [Enterococcus faecalis] >gi|229304893|gb|EEN70889.1| transcriptional regulator, DeoR family [Enterococcus faecalis ATCC 29200] >gi|306508375|gb|EFM77482.1| transcriptional regulator, DeoR family [Enterococcus faecalis TX2134] >gi ...	1	GO:0003677;GO:0005667;GO:0006355;GO:0045449;GO:0003700	_	_	_	_	_	_	_	_
orf00134	16	3	20.97	4.82	0.0381992	0.115869	-2.28503	down	2.28503	up	2.94742	no	209	gi|488286339|ref|WP_002357547.1|	inorganic diphosphatase [Enterococcus faecalis] >gi|229304892|gb|EEN70888.1| HAD hydrolase, family IA, variant 1 [Enterococcus faecalis ATCC 29200] >gi|255963779|gb|EET96255.1| predicted protein [Enterococcus faecalis T1] >gi|257164407|gb|EEU94367.1| ...	1	GO:0006119;GO:0004427;GO:0046487;GO:0008967	_	_	_	_	_	_	_	_
orf00135	6	9	5.87	10.66	0.700311	0.829449	0.602987	up	-0.602987	down	2.61447	no	274	gi|488327931|ref|WP_002397316.1|	integrase [Enterococcus faecalis] >gi|315169764|gb|EFU13781.1| integrase core domain protein [Enterococcus faecalis TX1342]	1	GO:0015074;GO:0003677;GO:0004803;GO:0006313	_	_	_	_	_	_	_	_
orf00136	19	91	10.45	59.65	0.00330335	0.0170791	2.28335	up	-2.28335	down	5.49808	yes	473	gi|488312520|ref|WP_002381905.1|	deoxyribodipyrimidine photolyase [Enterococcus faecalis] >gi|257164405|gb|EEU94365.1| deoxyribodipyrimidine photolyase [Enterococcus faecalis X98] >gi|315155723|gb|EFT99739.1| FAD binding domain of DNA photolyase [Enterococcus faecalis TX0043] >gi|48 ...	1	GO:0006281;GO:0018298;GO:0003913	226185.EF1598	deoxyribodipyrimidine photolyase	1	COG0415	_	_	_	_
orf00137	32	35	30.46	40.31	0.907908	0.966863	0.166723	up	-0.166723	down	4.77277	no	281	gi|488308715|ref|WP_002378272.1|	Cro/Cl family transcriptional regulator [Enterococcus faecalis] >gi|256994738|gb|EEU82040.1| helix-turn-helix domain-containing protein:TPR repeat [Enterococcus faecalis D6] >gi|315027231|gb|EFT39163.1| DNA-binding helix-turn-helix protein [Enterococ ...	1	GO:0043565	226185.EF1599	transcriptional regulator Cro/CI family protein	0.9964	_	_	NOG85556	_	_
orf00138	66	21	36.3	13.77	0.035292	0.10876	-1.60207	down	1.60207	up	5.14082	no	473	gi|488312518|ref|WP_002381903.1|	aryl-phospho-beta-D-glucosidase [Enterococcus faecalis] >gi|257164403|gb|EEU94363.1| phospho-beta-glucosidase bglB [Enterococcus faecalis X98] >gi|315155721|gb|EFT99737.1| glycosyl hydrolase, family 1 [Enterococcus faecalis TX0043] >gi|486971398|gb|E ...	1	GO:0004553;GO:0005975	526218.Sterm_3467	glycoside hydrolase family 1	0.824	COG2723	_	_	_	_
orf00139	39	25	16.29	12.39	0.460565	0.650378	-0.598038	down	0.598038	up	4.70278	no	617	gi|488312517|ref|WP_002381902.1|	PTS beta-glucoside transporter subunit IIABC [Enterococcus faecalis] >gi|257164402|gb|EEU94362.1| beta-glucoside specific transporter [Enterococcus faecalis X98] >gi|315155720|gb|EFT99736.1| PTS system, beta-glucoside-specific, IIABC component [Enter ...	1	GO:0016310;GO:0009357;GO:0016301;GO:0016021;GO:0005351;GO:0008982;GO:0009401;GO:0005886	526218.Sterm_3468	PTS system, beta-glucoside-specific IIABC subunit	0.815	COG1263;COG1264	_	_	_	_
orf00140	14	8	13.13	9.07	0.465039	0.653338	-0.750735	down	0.750735	up	3.16262	no	285	gi|488312516|ref|WP_002381901.1|	PTS sugar transporter [Enterococcus faecalis] >gi|257164401|gb|EEU94361.1| predicted protein [Enterococcus faecalis X98] >gi|315155719|gb|EFT99735.1| PRD domain protein [Enterococcus faecalis TX0043] >gi|486971400|gb|EOJ00899.1| hypothetical protein ...	1	GO:0003723;GO:0006355	_	_	_	_	_	_	_	_
orf00141	20	2	141.52	22.59	0.00583707	0.0274554	-3.13363	down	3.13363	up	3.15709	yes	53	gi|488289070|ref|WP_002360278.1|	hypothetical protein [Enterococcus faecalis] >gi|255968683|gb|EET99305.1| predicted protein [Enterococcus faecalis T2] >gi|256598631|gb|EEU17807.1| predicted protein [Enterococcus faecalis ATCC 4200] >gi|256987081|gb|EEU74383.1| predicted protein [En ...	1	_	_	_	_	_	_	_	_	_
orf00142	72	147	39.95	97.24	0.127372	0.279266	1.06578	up	-1.06578	down	6.4869	no	469	gi|488312515|ref|WP_002381900.1|	6-phospho-beta-glucosidase [Enterococcus faecalis] >gi|257164399|gb|EEU94359.1| glycosyl hydrolase [Enterococcus faecalis X98] >gi|315155717|gb|EFT99733.1| glycosyl hydrolase, family 1 [Enterococcus faecalis TX0043] >gi|486971402|gb|EOJ00901.1| glyco ...	1	GO:0008422;GO:0005975	226185.EF1606	glycosy hydrolase family protein	0.9935	COG2723	_	_	_	_
orf00143	64	146	26.33	71.25	0.0806428	0.201402	1.22525	up	-1.22525	down	6.42718	no	626	gi|488312514|ref|WP_002381899.1|	PTS beta-glucoside transporter subunit IIABC [Enterococcus faecalis] >gi|257164398|gb|EEU94358.1| PTS system IIABC component [Enterococcus faecalis X98] >gi|486971403|gb|EOJ00902.1| PTS system, beta-glucoside-specific IIABC component [Enterococcus fa ...	1	GO:0016310;GO:0009357;GO:0016301;GO:0016021;GO:0005351;GO:0008982;GO:0009401;GO:0005886	645463.CDR20291_0747	PTS system, IIABC component	0.7967	COG1263;COG1264	_	_	_	_
orf00144	4	6	3.94	7.16	0.7999	0.893216	0.593169	up	-0.593169	down	2.02912	no	272	gi|488312513|ref|WP_002381898.1|	Ser/Thr phosphatase [Enterococcus faecalis] >gi|257164397|gb|EEU94357.1| predicted protein [Enterococcus faecalis X98] >gi|315155715|gb|EFT99731.1| Ser/Thr phosphatase family protein [Enterococcus faecalis TX0043] >gi|486971404|gb|EOJ00903.1| hypothe ...	1	GO:0016787	_	_	_	_	_	_	_	_
orf00145	3	5	3.1	6.28	noTest	noTest	noTest	noTest	noTest	noTest	noTest	no	260	gi|384518635|ref|YP_005705940.1|	phosphonate ABC transporter inner membrane protein [Enterococcus faecalis 62] >gi|428767044|ref|YP_007153155.1| phosphonate ABC transporter, permease protein [Enterococcus faecalis str. Symbioflor 1] >gi|479180206|ref|YP_007807515.1| ABC-type phospha ...	1	GO:0005887;GO:0015604;GO:0015716	_	_	_	_	_	_	_	_
orf00146	0	5	0	12.2	noTest	noTest	noTest	noTest	noTest	noTest	noTest	no	147	gi|498400192|ref|WP_010713387.1|	phosphonate ABC transporter, permease PhnE [Enterococcus faecalis] >gi|486489835|gb|EOE33473.1| phosphonate ABC transporter, permease PhnE [Enterococcus faecalis 7430315-3] >gi|487055160|gb|EOJ82297.1| phosphonate ABC transporter, permease PhnE [Ente ...	1	GO:0005887;GO:0015604;GO:0015716	321967.LSEI_2447	ABC-type phosphate/phosphonate transport system, permease component; Part of a binding-prote [...]	0.7692	COG3639	_	_	_	_
orf00147	7	4	7.33	5.09	0.63315	0.787835	-0.733637	down	0.733637	up	2.16347	no	257	gi|428767046|ref|YP_007153157.1|	phosphonate ABC transporter, ATP-binding protein [Enterococcus faecalis str. Symbioflor 1] >gi|479180207|ref|YP_007807516.1| phosphonate ABC transporter, ATP-binding protein [Enterococcus sp. 7L76] >gi|488312510|ref|WP_002381895.1| phosphonate ABC tr ...	1	GO:0015748;GO:0005524;GO:0015416;GO:0006200;GO:0005886;GO:0015716	315749.Bcer98_2339	phosphonate ABC transporter, ATPase subunit	0.7878	COG3638	_	_	_	_
orf00148	3	6	2.6	6.27	noTest	noTest	noTest	noTest	noTest	noTest	noTest	no	307	gi|384518638|ref|YP_005705943.1|	phosphate/phosphite/phosphonate ABC transporter, periplasmic binding family protein [Enterococcus faecalis 62] >gi|428767047|ref|YP_007153158.1| phosphonate ABC transporter, substrate-binding protein, putative [Enterococcus faecalis str. Symbioflor 1 ...	1	GO:0015604;GO:0030288;GO:0015716	391904.Blon_0023	phosphonate ABC transporter, periplasmic phosphonate-binding protein	0.8104	COG3221	_	_	_	_
orf00149	2	28	2.47	42.24	0.000921321	0.00594869	3.68662	up	-3.68662	down	3.62291	yes	221	gi|488312507|ref|WP_002381892.1|	cyclic nucleotide-binding protein [Enterococcus faecalis] >gi|257164392|gb|EEU94352.1| predicted protein [Enterococcus faecalis X98]	1	GO:0003677;GO:0006355	_	_	_	_	_	_	_	_
orf00150	235	190	125.64	121.02	0.699008	0.829449	-0.267658	down	0.267658	up	7.43542	no	486	gi|29376167|ref|NP_815321.1|	cardiolipin synthetase [Enterococcus faecalis V583] >gi|384513288|ref|YP_005708381.1| cardiolipin synthetase [Enterococcus faecalis OG1RF] >gi|488299916|ref|WP_002371124.1| cardiolipin synthase [Enterococcus faecalis] >gi|29343630|gb|AAO81391.1| card ...	1	GO:0032049;GO:0008808;GO:0016787;GO:0016021;GO:0005886	226185.EF1608	cardiolipin synthetase, putative	1	COG1502	_	_	_	_
orf00151	94	56	142.65	105.08	0.327085	0.523507	-0.70609	down	0.70609	up	5.93053	no	183	gi|29376168|ref|NP_815322.1|	hypothetical protein EF1609 [Enterococcus faecalis V583] >gi|384513289|ref|YP_005708382.1| integral membrane protein [Enterococcus faecalis OG1RF] >gi|384518641|ref|YP_005705946.1| hypothetical protein EF62_1991 [Enterococcus faecalis 62] >gi|3976999 ...	1	GO:0016021;GO:0005886	226185.EF1609	hypothetical protein	1	COG4843	_	_	_	_
orf00152	76	311	68.93	340.72	0.00330395	0.0170791	2.06787	up	-2.06787	down	7.31338	yes	294	gi|488312505|ref|WP_002381890.1|	hypothetical protein [Enterococcus faecalis] >gi|257164389|gb|EEU94349.1| conserved hypothetical protein [Enterococcus faecalis X98] >gi|315155707|gb|EFT99723.1| hypothetical protein HMPREF9503_01474 [Enterococcus faecalis TX0043] >gi|486971412|gb|EO ...	1	_	226185.EF1610	hypothetical protein	0.9885	_	_	NOG08332	_	_
orf00153	489	1208	422.07	1257.42	0.0447655	0.129862	1.34295	up	-1.34295	down	9.44292	no	308	gi|29376170|ref|NP_815324.1|	manganese-dependent inorganic pyrophosphatase [Enterococcus faecalis V583] >gi|384513291|ref|YP_005708384.1| inorganic diphosphatase [Enterococcus faecalis OG1RF] >gi|397699925|ref|YP_006537713.1| manganese-dependent inorganic pyrophosphatase [Entero ...	1	GO:0006119;GO:0004427;GO:0005737;GO:0030145	226185.EF1611	putative manganese-dependent inorganic pyrophosphatase	1	COG1227	_	_	_	_
orf00154	1167	1385	1237.94	1785.06	0.664583	0.80482	0.285712	up	-0.285712	down	10.0251	no	254	gi|29376171|ref|NP_815325.1|	pyruvate formate-lyase activating enzyme [Enterococcus faecalis V583] >gi|384513292|ref|YP_005708385.1| pyruvate formate-lyase activating enzyme [Enterococcus faecalis OG1RF] >gi|384518644|ref|YP_005705949.1| pyruvate formate-lyase activating enzyme ...	1	GO:0016829;GO:0051539;GO:0016740;GO:0043365;GO:0055114	226185.EF1612	pyruvate formate-lyase activating enzyme	0.996	COG1180	_	_	_	_
orf00155	17646	19836	6046.54	8041.38	0.751073	0.861416	0.207464	up	-0.207464	down	13.9011	no	748	gi|29376172|ref|NP_815326.1|	formate acetyltransferase [Enterococcus faecalis V583] >gi|384513293|ref|YP_005708386.1| formate acetyltransferase [Enterococcus faecalis OG1RF] >gi|397699927|ref|YP_006537715.1| formate acetyltransferase [Enterococcus faecalis D32] >gi|488286321|ref ...	1	GO:0006006;GO:0008861;GO:0006090;GO:0042967;GO:0005737	226185.EF1613	formate acetyltransferase	1	COG1882	_	_	_	_
orf00156	805	1449	250.13	532.04	0.180238	0.356111	0.886475	up	-0.886475	down	9.84981	no	823	gi|488329373|ref|WP_002398758.1|	DNA topoisomerase IV subunit A [Enterococcus faecalis] >gi|315155703|gb|EFT99719.1| DNA topoisomerase IV, A subunit [Enterococcus faecalis TX0043]	1	GO:0005524;GO:0003918;GO:0005694;GO:0006265	226185.EF1614	DNA topoisomerase IV subunit A	1	COG0188	_	_	_	_
orf00157	367	693	137.64	307.85	0.152422	0.315863	0.955279	up	-0.955279	down	8.76174	no	685	gi|29376174|ref|NP_815328.1|	DNA topoisomerase IV subunit B [Enterococcus faecalis V583] >gi|384513295|ref|YP_005708388.1| DNA topoisomerase (ATP-hydrolyzing) ParE [Enterococcus faecalis OG1RF] >gi|384518647|ref|YP_005705952.1| DNA topoisomerase IV subunit B [Enterococcus faecal ...	1	GO:0005524;GO:0003918;GO:0005694;GO:0006265	226185.EF1615	DNA topoisomerase IV subunit B	1	COG0187	_	_	_	_
orf00158	625	197	1262.06	501.73	0.01701	0.0631139	-1.62575	down	1.62575	up	8.3792	no	142	gi|488312501|ref|WP_002381886.1|	CoA-binding protein [Enterococcus faecalis] >gi|257164383|gb|EEU94343.1| CoA-binding protein [Enterococcus faecalis X98] >gi|315155701|gb|EFT99717.1| CoA binding domain protein [Enterococcus faecalis TX0043] >gi|486971418|gb|EOJ00917.1| CoA-binding d ...	1	GO:0000166;GO:0048037	226185.EF1616	CoA-binding domain-containing protein	0.9851	COG1832	_	_	_	_
orf00159	4	1	7.76	2.44	noTest	noTest	noTest	noTest	noTest	noTest	noTest	no	147	gi|29376176|ref|NP_815330.1|	hypothetical protein EF1617 [Enterococcus faecalis V583] >gi|384513297|ref|YP_005708390.1| ethanolamine utilization protein EutQ [Enterococcus faecalis OG1RF] >gi|384518649|ref|YP_005705954.1| ethanolamine utilization protein EutQ [Enterococcus faeca ...	1	_	226185.EF1617	hypothetical protein	1	COG4766	_	_	_	_
orf00160	5	6	3.75	5.4	1	1	0.288531	up	-0.288531	down	2.16596	no	352	gi|29376177|ref|NP_815331.1|	ethanolamine utilization protein EutH [Enterococcus faecalis V583] >gi|384513298|ref|YP_005708391.1| ethanolamine utilization protein EutH [Enterococcus faecalis OG1RF] >gi|384518650|ref|YP_005705955.1| ethanolamine transport protein eutH [Enterococc ...	1	GO:0034229;GO:0016021;GO:0034228	226185.EF1618	ethanolamine utilization protein EutH	1	COG3192	_	_	_	_
orf00161	0	1	0	4.89	noTest	noTest	noTest	noTest	noTest	noTest	noTest	no	87	gi|384513299|ref|YP_005708392.1|	ethanolamine utilization protein EutN [Enterococcus faecalis OG1RF] >gi|397699933|ref|YP_006537721.1| carboxysome structural protein Ccml family protein [Enterococcus faecalis D32] >gi|488286311|ref|WP_002357519.1| ethanolamine utilization protein Eu ...	1	_	226185.EF1619	carbon dioxide concentrating mechanism protein CcmL, putative	1	COG4576	_	_	_	_
orf00162	5	1	6.92	1.7	noTest	noTest	noTest	noTest	noTest	noTest	noTest	no	199	gi|488312500|ref|WP_002381885.1|	conserved hypothetical protein [Enterococcus faecalis] >gi|257164379|gb|EEU94339.1| conserved hypothetical protein [Enterococcus faecalis X98] >gi|315155697|gb|EFT99713.1| ethanolamine utilization protein [Enterococcus faecalis TX0043] >gi|486971422| ...	1	_	_	_	_	_	_	_	_	_
orf00163	0	1	0	1.59	noTest	noTest	noTest	noTest	noTest	noTest	noTest	no	211	gi|29376180|ref|NP_815334.1|	hypothetical protein EF1621 [Enterococcus faecalis V583] >gi|384513301|ref|YP_005708394.1| ethanolamine utilization protein [Enterococcus faecalis OG1RF] >gi|488286308|ref|WP_002357516.1| propanediol utilization protein PduL [Enterococcus faecalis] > ...	1	GO:0051144;GO:0016747	226185.EF1621	hypothetical protein	1	COG4869	_	_	_	_
orf00164	2	3	2.93	5.42	noTest	noTest	noTest	noTest	noTest	noTest	noTest	no	189	gi|488304038|ref|WP_002374804.1|	hypothetical protein [Enterococcus faecalis] >gi|256990523|gb|EEU77825.1| predicted protein [Enterococcus faecalis E1Sol] >gi|315155695|gb|EFT99711.1| hypothetical protein HMPREF9503_01462 [Enterococcus faecalis TX0043] >gi|486971424|gb|EOJ00923.1| h ...	1	_	_	_	_	_	_	_	_	_
orf00165	1	2	3.21	8.5	noTest	noTest	noTest	noTest	noTest	noTest	noTest	no	96	gi|29376182|ref|NP_815336.1|	microcompartment protein [Enterococcus faecalis V583] >gi|384513303|ref|YP_005708396.1| ribonuclease III [Enterococcus faecalis OG1RF] >gi|384518655|ref|YP_005705960.1| ethanolamine utilization protein eutK [Enterococcus faecalis 62] >gi|397699937|re ...	1	GO:0006397;GO:0004525;GO:0016075;GO:0005737;GO:0003725;GO:0006364;GO:0008033;GO:0046872;GO:0090305;GO:0051252;GO:0006580;GO:0019843	226185.EF1623	microcompartment protein	1	COG4577	_	_	_	_
orf00166	7	15	3.7	9.43	0.302645	0.494032	1.11046	up	-1.11046	down	3.16906	no	492	gi|384513304|ref|YP_005708397.1|	acetaldehyde dehydrogenase [Enterococcus faecalis OG1RF] >gi|397699938|ref|YP_006537726.1| acetaldehyde dehydrogenase [Enterococcus faecalis D32] >gi|488294476|ref|WP_002365684.1| acetaldehyde dehydrogenase [Enterococcus faecalis] >gi|256949535|gb|EE ...	1	GO:0006090;GO:0008774;GO:0055114	226185.EF1624	aldehyde dehydrogenase, putative	1	COG1012	_	_	_	_
orf00167	1	2	1.63	4.04	noTest	noTest	noTest	noTest	noTest	noTest	noTest	no	172	gi|488312498|ref|WP_002381883.1|	microcompartment protein [Enterococcus faecalis] >gi|257164374|gb|EEU94334.1| microcompartment protein [Enterococcus faecalis X98] >gi|315155692|gb|EFT99708.1| BMC domain protein [Enterococcus faecalis TX0043] >gi|486971427|gb|EOJ00926.1| microcompar ...	1	_	226185.EF1625	microcompartment protein family	1	COG4577	_	_	_	_
orf00168	3	4	3.77	6.16	noTest	noTest	noTest	noTest	noTest	noTest	noTest	no	217	gi|29376185|ref|NP_815339.1|	ethanolamine utilization protein EutL [Enterococcus faecalis V583] >gi|384513306|ref|YP_005708399.1| ethanolamine utilization protein EutL [Enterococcus faecalis OG1RF] >gi|384518658|ref|YP_005705963.1| ethanolamine utilization protein EutL [Enteroco ...	1	GO:0009605	226185.EF1626	ethanolamine utilization protein EutL	1	COG4816	_	_	_	_
orf00169	1	6	0.88	6.36	noTest	noTest	noTest	noTest	noTest	noTest	noTest	no	303	gi|488312497|ref|WP_002381882.1|	ethanolamine ammonia-lyase small subunit [Enterococcus faecalis] >gi|257164372|gb|EEU94332.1| ethanolamine ammonia-lyase small subunit [Enterococcus faecalis X98] >gi|315155690|gb|EFT99706.1| ethanolamine ammonia-lyase, light subunit [Enterococcus fa ...	1	GO:0031419;GO:0006520;GO:0009350;GO:0046336;GO:0008851	226185.EF1627	ethanolamine ammonia-lyase small subunit	1	COG4302	_	_	_	_
orf00170	2	6	1.15	4.11	noTest	noTest	noTest	noTest	noTest	noTest	noTest	no	454	gi|29376187|ref|NP_815341.1|	ethanolamine ammonia-lyase large subunit [Enterococcus faecalis V583] >gi|384513308|ref|YP_005708401.1| ethanolamine ammonia-lyase large subunit [Enterococcus faecalis OG1RF] >gi|384518660|ref|YP_005705965.1| Ethanolamineammonia-lyase large subunit [ ...	1	GO:0006520;GO:0009350;GO:0008851	226185.EF1629	ethanolamine ammonia-lyase large subunit	1	COG4303	_	_	_	_
orf00171	2	3	1.08	1.93	noTest	noTest	noTest	noTest	noTest	noTest	noTest	no	482	gi|488329372|ref|WP_002398757.1|	ethanolamine ammonia lyase [Enterococcus faecalis] >gi|315155688|gb|EFT99704.1| ethanolamine utilization protein EutA [Enterococcus faecalis TX0043]	1	_	272626.lin1138	reactivating factor for ethanolamine ammonia lyase	0.8025	COG4819	_	_	_	_
orf00172	99	151	53.97	98.11	0.355214	0.552705	0.646402	up	-0.646402	down	6.67556	no	477	gi|29376188|ref|NP_815342.1|	sensor histidine kinase [Enterococcus faecalis V583] >gi|384518662|ref|YP_005705967.1| ethanolamine two-component sensor kinase [Enterococcus faecalis 62] >gi|397699944|ref|YP_006537732.1| ethanolamine two-component sensor kinase [Enterococcus faecal ...	1	GO:0016310;GO:0005524;GO:0016301	226185.EF1632	sensor histidine kinase	1	COG3920	_	_	_	_
orf00173	26	29	37.85	52.08	0.890635	0.955501	0.194456	up	-0.194456	down	4.48814	no	190	gi|384513311|ref|YP_005708404.1|	response regulator [Enterococcus faecalis OG1RF] >gi|488294477|ref|WP_002365685.1| response regulator [Enterococcus faecalis] >gi|256949542|gb|EEU66174.1| conserved hypothetical protein [Enterococcus faecalis DS5] >gi|256952357|gb|EEU68989.1| conserv ...	1	GO:0003723;GO:0000160;GO:0006355;GO:0035556;GO:0045449;GO:0000156	226185.EF1633	response regulator	1	COG3707	_	_	_	_
orf00174	2	14	5.16	46.62	0.0295884	0.0962798	2.69916	up	-2.69916	down	2.71238	no	115	gi|29376190|ref|NP_815344.1|	propanediol utilization protein PduU [Enterococcus faecalis V583] >gi|384513312|ref|YP_005708405.1| propanediol utilization protein PduU [Enterococcus faecalis OG1RF] >gi|488274656|ref|WP_002345864.1| propanediol utilization protein PduU [Enterococcu ...	1	GO:0006580	226185.EF1634	propanediol utilization protein PduU	1	COG4810	_	_	_	_
orf00175	5	15	3.5	12.57	0.148066	0.310075	1.57587	up	-1.57587	down	3.03271	no	376	gi|488312494|ref|WP_002381879.1|	alcohol dehydrogenase [Enterococcus faecalis] >gi|257164366|gb|EEU94326.1| propanol dehydrogenase pduQ [Enterococcus faecalis X98] >gi|315155684|gb|EFT99700.1| alcohol dehydrogenase, iron-dependent [Enterococcus faecalis TX0043] >gi|487064793|gb|EOJ9 ...	1	GO:0046872;GO:0055114;GO:0016491	226185.EF1635	propanol dehydrogenase PduQ, putative	1	COG1454	_	_	_	_
orf00176	0	4	0	7.05	noTest	noTest	noTest	noTest	noTest	noTest	noTest	no	193	gi|488289039|ref|WP_002360247.1|	cobalamin adenosyltransferase [Enterococcus faecalis] >gi|255968648|gb|EET99270.1| conserved hypothetical protein [Enterococcus faecalis T2] >gi|256990511|gb|EEU77813.1| conserved hypothetical protein [Enterococcus faecalis E1Sol] >gi|257157991|gb|EE ...	1	GO:0015994;GO:0009236;GO:0008817	226185.EF1637	ATP:cob(I)alamin adenosyltransferase, putative	0.9842	COG2096	_	_	_	_
orf00177	0	6	0	13.21	noTest	noTest	noTest	noTest	noTest	noTest	noTest	no	160	gi|479180227|ref|YP_007807536.1|	ethanolamine utilization protein, EutP [Enterococcus sp. 7L76] >gi|505356635|ref|WP_015543737.1| ethanolamine utilization protein, EutP [Enterococcus sp. 7L76] >gi|295113038|emb|CBL31675.1| ethanolamine utilization protein, EutP [Enterococcus sp. 7L7 ...	1	GO:0005524;GO:0006576	226185.EF1638	propanediol utilization protein PduV	1	COG4917	_	_	_	_
orf00178	44	93	46.48	119.34	0.120456	0.270366	1.11395	up	-1.11395	down	5.8101	no	255	gi|29376194|ref|NP_815348.1|	iron ABC transporter ATP-binding protein [Enterococcus faecalis V583] >gi|384513316|ref|YP_005708409.1| ABC superfamily ATP binding cassette transporter, ABC protein [Enterococcus faecalis OG1RF] >gi|428767077|ref|YP_007153188.1| iron compound ABC tr ...	1	GO:0005524;GO:0006200;GO:0016887	226185.EF1639	iron compound ABC transporter, ATP-binding protein	1	COG1120	_	_	_	_
orf00179	63	194	52.04	193	0.0181943	0.0666041	1.65736	up	-1.65736	down	6.7208	no	321	gi|488312493|ref|WP_002381878.1|	corrinoid ABC transporter permease [Enterococcus faecalis] >gi|257164362|gb|EEU94322.1| ABC iron transporter permease [Enterococcus faecalis X98] >gi|315155679|gb|EFT99695.1| iron chelate uptake ABC transporter, FeCT family, permease protein [Enteroc ...	1	GO:0006810;GO:0016021;GO:0005886;GO:0005215	226185.EF1640	iron compound ABC transporter, permease protein	1	COG0609	_	_	_	_
orf00180	77	149	64.03	149.25	0.156758	0.322758	0.988715	up	-0.988715	down	6.53188	no	319	gi|498424194|ref|WP_010730786.1|	iron compound ABC transporter iron compound-binding protein [Enterococcus faecalis] >gi|486971440|gb|EOJ00939.1| iron compound ABC transporter iron compound-binding protein [Enterococcus faecalis T16] >gi|487064798|gb|EOJ91658.1| iron compound ABC tr ...	1	_	226185.EF1641	iron compound ABC transporter, iron compound-binding protein	0.9966	COG0614	_	_	_	_
orf00181	72	248	85.03	357.48	0.00956821	0.0407228	1.81932	up	-1.81932	down	7.03797	yes	230	gi|488286286|ref|WP_002357494.1|	membrane protein [Enterococcus faecalis] >gi|255963737|gb|EET96213.1| conserved hypothetical protein [Enterococcus faecalis T1] >gi|256683825|gb|EEU23520.1| conserved hypothetical protein [Enterococcus faecalis T3] >gi|256949550|gb|EEU66182.1| conser ...	1	GO:0008654;GO:0043772;GO:0016021;GO:0005886	226185.EF1643	hypothetical protein	1	COG0344	_	_	_	_
orf00182	461	670	422.7	742.37	0.384656	0.585916	0.577819	up	-0.577819	down	8.85296	no	291	gi|488312492|ref|WP_002381877.1|	aldose 1-epimerase [Enterococcus faecalis] >gi|257164359|gb|EEU94319.1| conserved hypothetical protein [Enterococcus faecalis X98] >gi|315155676|gb|EFT99692.1| aldose 1-epimerase [Enterococcus faecalis TX0043] >gi|486971442|gb|EOJ00941.1| aldolase 1 ...	1	GO:0030246;GO:0016853;GO:0005975	226185.EF1644	LacX protein, putative	0.9965	COG2017	_	_	_	_
orf00183	280	282	289.65	354.09	0.944586	0.992179	0.0489112	up	-0.0489112	down	7.84056	no	260	gi|29376199|ref|NP_815353.1|	transcriptional repressor CodY [Enterococcus faecalis V583] >gi|384513321|ref|YP_005708414.1| GTP-sensing transcriptional pleiotropic repressor CodY [Enterococcus faecalis OG1RF] >gi|384518673|ref|YP_005705978.1| GTP-sensing transcriptional repressor ...	1	GO:0045892;GO:0003677;GO:0005667;GO:0005525;GO:0045449;GO:0005737;GO:0003700	226185.EF1645	transcriptional repressor CodY	1	COG4465	_	_	_	_
orf00184	654	559	364.46	371.45	0.780564	0.88082	-0.187678	down	0.187678	up	8.94894	no	467	gi|488312491|ref|WP_002381876.1|	ATP-dependent protease [Enterococcus faecalis] >gi|257164357|gb|EEU94317.1| heat shock protein hslVU [Enterococcus faecalis X98] >gi|315155674|gb|EFT99690.1| ATP-dependent protease HslVU, ATPase subunit [Enterococcus faecalis TX0043] >gi|486971444|gb ...	1	GO:0005524;GO:0006950;GO:0043335;GO:0070011;GO:0009376;GO:0006508;GO:0006200;GO:0016887	226185.EF1646	ATP-dependent protease ATP-binding subunit HslU; Chaperone subunit of a proteasome-like degr [...]	0.9978	COG1220	_	_	_	_
orf00185	93	74	141.99	139.76	0.688653	0.821574	-0.290143	down	0.290143	up	6.08778	no	182	gi|29376201|ref|NP_815355.1|	ATP-dependent protease peptidase subunit [Enterococcus faecalis V583] >gi|384518675|ref|YP_005705980.1| ATP-dependent protease HslV [Enterococcus faecalis 62] >gi|397699957|ref|YP_006537745.1| ATP-dependent protease HslV [Enterococcus faecalis D32] > ...	1	GO:0046872;GO:0051603;GO:0004298;GO:0009376;GO:0006950;GO:0005839	226185.EF1647	ATP-dependent protease peptidase subunit; Protease subunit of a proteasome-like degradation [...]	1	COG5405	_	_	_	_
orf00186	161	225	143.42	241.96	0.445821	0.636149	0.520863	up	-0.520863	down	7.30156	no	299	gi|488312490|ref|WP_002381875.1|	tyrosine recombinase XerC [Enterococcus faecalis] >gi|257164355|gb|EEU94315.1| recombinase [Enterococcus faecalis X98] >gi|315155672|gb|EFT99688.1| tyrosine recombinase XerC [Enterococcus faecalis TX0043] >gi|486971446|gb|EOJ00945.1| tyrosine recombi ...	1	GO:0015074;GO:0003677;GO:0007059;GO:0051301;GO:0006313;GO:0007049;GO:0009037;GO:0005737	226185.EF1648	phage integrase family site specific recombinase	1	COG4974	_	_	_	_
orf00187	181	618	108.61	442.89	0.00838414	0.0363756	1.80886	up	-1.80886	down	8.3584	yes	435	gi|29376203|ref|NP_815357.1|	tRNA (uracil-5-)-methyltransferase Gid [Enterococcus faecalis V583] >gi|397699959|ref|YP_006537747.1| tRNA:m(5)U-54 methyltransferase [Enterococcus faecalis D32] >gi|428767086|ref|YP_007153197.1| tRNA uridine 5-carboxymethylaminomethyl modification e ...	1	GO:0047151;GO:0030698;GO:0050660;GO:0009451;GO:0032259;GO:0005737;GO:0008033	226185.EF1649	tRNA (uracil-5-)-methyltransferase Gid; Catalyzes the folate-dependent formation of 5-methyl [...]	1	COG1206	_	_	_	_
orf00188	364	843	135.1	370.54	0.0622646	0.167035	1.2497	up	-1.2497	down	8.95081	no	692	gi|488312489|ref|WP_002381874.1|	DNA topoisomerase I [Enterococcus faecalis] >gi|257164353|gb|EEU94313.1| DNA topoisomerase I [Enterococcus faecalis X98] >gi|315155670|gb|EFT99686.1| DNA topoisomerase I [Enterococcus faecalis TX0043] >gi|486971448|gb|EOJ00947.1| DNA topoisomerase 1 ...	1	GO:0046872;GO:0005524;GO:0003917;GO:0005694;GO:0006265	226185.EF1650	DNA topoisomerase I; The reaction catalyzed by topoisomerases leads to the conversion of one [...]	0.9915	COG0551;COG0550	_	_	_	_
orf00189	45	67	56.62	103.19	0.399195	0.595164	0.610124	up	-0.610124	down	5.51661	no	217	gi|488312488|ref|WP_002381873.1|	CAAX amino terminal protease [Enterococcus faecalis] >gi|257164352|gb|EEU94312.1| abortive infection protein [Enterococcus faecalis X98] >gi|315155669|gb|EFT99685.1| CAAX amino terminal protease family protein [Enterococcus faecalis TX0043] >gi|48697 ...	1	GO:0016020;GO:0006508;GO:0008233	226185.EF1651	abortive infection protein	0.9791	COG1266	_	_	_	_
orf00190	4	1	3.72	1.13	noTest	noTest	noTest	noTest	noTest	noTest	noTest	no	287	gi|488310949|ref|WP_002380334.1|	DNA processing protein DprA [Enterococcus faecalis] >gi|256998780|gb|EEU85300.1| conserved hypothetical protein [Enterococcus faecalis CH188] >gi|257164351|gb|EEU94311.1| conserved hypothetical protein [Enterococcus faecalis X98]	1	GO:0009294	226185.EF1652	DNA processing protein DprA, putative	1	COG0758	_	_	_	_
orf00191	63	126	66.55	161.68	0.13945	0.299082	1.03572	up	-1.03572	down	6.27411	no	255	gi|384513329|ref|YP_005708422.1|	ribonuclease H [Enterococcus faecalis OG1RF] >gi|397699963|ref|YP_006537751.1| ribonuclease HII [Enterococcus faecalis D32] >gi|428767090|ref|YP_007153201.1| ribonuclease HII [Enterococcus faecalis str. Symbioflor 1] >gi|488286273|ref|WP_002357481.1| ...	1	GO:0006401;GO:0003723;GO:0004523;GO:0090305;GO:0051252;GO:0005737;GO:0030145	226185.EF1653	ribonuclease HII; Endonuclease that specifically degrades the RNA of RNA- DNA hybrids (By si [...]	0.996	COG0164	_	_	_	_
orf00192	58	196	51.85	211.56	0.0110816	0.0454345	1.79094	up	-1.79094	down	6.70445	yes	298	gi|488350785|ref|WP_002420170.1|	ribosome biogenesis GTPase A [Enterococcus faecalis] >gi|402402218|gb|EJV34939.1| ribosome biogenesis GTP-binding protein YlqF [Enterococcus faecalis R508]	1	GO:0005525;GO:0005737	226185.EF1654	GTPase of unknown function	1	COG1161	_	_	_	_
orf00193	135	26	112.26	26.04	0.00172284	0.0100112	-2.32677	down	2.32677	up	6.02528	yes	319	gi|488316506|ref|WP_002385891.1|	2-dehydropantoate 2-reductase [Enterococcus faecalis] >gi|229304937|gb|EEN70933.1| 2-dehydropantoate 2-reductase [Enterococcus faecalis ATCC 29200] >gi|310630551|gb|EFQ13834.1| 2-dehydropantoate 2-reductase [Enterococcus faecalis TX0102] >gi|31129337 ...	1	GO:0050661;GO:0015940;GO:0008677;GO:0055114;GO:0005737	226185.EF1655	2-dehydropantoate 2-reductase; Catalyzes the NADPH-dependent reduction of ketopantoate into [...]	0.9904	COG1893	_	_	_	_
orf00194	76	22	68.43	23.92	0.0210734	0.0743766	-1.73853	down	1.73853	up	5.31187	no	296	gi|428767093|ref|YP_007153204.1|	transcriptional regulator, LysR family [Enterococcus faecalis str. Symbioflor 1] >gi|488286270|ref|WP_002357478.1| LysR family transcriptional regulator [Enterococcus faecalis] >gi|229309184|gb|EEN75171.1| transcriptional regulator, LysR family [Ente ...	1	GO:0003677;GO:0005667;GO:0006355;GO:0045449;GO:0003700	226185.EF1656	LysR family transcriptional regulator	1	COG0583	_	_	_	_
orf00195	138	76	104.03	68.81	0.241919	0.429804	-0.819882	down	0.819882	up	6.44238	no	350	gi|384513333|ref|YP_005708426.1|	regulatory protein [Enterococcus faecalis OG1RF] >gi|397699967|ref|YP_006537755.1| PTS phosphotransferase system, EIIC subunit [Enterococcus faecalis D32] >gi|428767094|ref|YP_007153205.1| membrane protein, toxin regulator, putative [Enterococcus fae ...	1	GO:0016020;GO:0009357;GO:0005351;GO:0008982;GO:0009401	226185.EF1657	hypothetical protein	1	COG3641	_	_	_	_
orf00196	744	131	449.69	94.58	0.000445036	0.00321996	-2.46483	down	2.46483	up	8.4659	yes	432	gi|488312487|ref|WP_002381872.1|	dihydrolipoamide succinyltransferase [Enterococcus faecalis] >gi|257164345|gb|EEU94305.1| branched-chain alpha-keto acid dehydrogenase E2 component [Enterococcus faecalis X98] >gi|315155662|gb|EFT99678.1| lipoamide acyltransferase component of branch ...	1	GO:0008152;GO:0043754	226185.EF1658	branched-chain alpha-keto acid, E2 component, dihydrolipoamide acetyltransferase	0.9931	COG0508	_	_	_	_
orf00197	198	78	159.86	75.79	0.0613732	0.165365	-1.30256	down	1.30256	up	6.80672	no	328	gi|29376213|ref|NP_815367.1|	branched-chain alpha-keto acid dehydrogenase, E1 component subunit beta [Enterococcus faecalis V583] >gi|384518687|ref|YP_005705992.1| branched-chain alpha-keto acid dehydrogenase, E1 component subunit beta [Enterococcus faecalis 62] >gi|397699969|re ...	1	GO:0017086;GO:0006574;GO:0003863;GO:0006552;GO:0055114;GO:0006550	226185.EF1659	branched-chain alpha-keto acid dehydrogenase, E1 component, beta subunit	1	COG0022	_	_	_	_
orf00198	203	55	162.85	53.09	0.00979308	0.0413225	-1.84063	down	1.84063	up	6.70695	yes	330	gi|488312486|ref|WP_002381871.1|	2-oxoisovalerate dehydrogenase subunit alpha [Enterococcus faecalis] >gi|257164343|gb|EEU94303.1| branched-chain alpha-keto acid dehydrogenase E1 component [Enterococcus faecalis X98] >gi|315155660|gb|EFT99676.1| dehydrogenase E1 component [Enterococ ...	1	GO:0008152;GO:0016624	226185.EF1660	branched-chain alpha-keto acid dehydrogenase, E1 component, alpha subunit	0.9969	COG1071	_	_	_	_
orf00199	134	68	74.34	44.98	0.183881	0.361298	-0.937442	down	0.937442	up	6.3585	no	469	gi|488312485|ref|WP_002381870.1|	dihydrolipoamide dehydrogenase [Enterococcus faecalis] >gi|257164342|gb|EEU94302.1| dihydrolipoamide dehydrogenase [Enterococcus faecalis X98] >gi|486971459|gb|EOJ00958.1| dihydrolipoyl dehydrogenase [Enterococcus faecalis T16] >gi|487064867|gb|EOJ91 ...	1	GO:0004148;GO:0006094;GO:0006096;GO:0050660;GO:0006118;GO:0006566;GO:0005737;GO:0006563;GO:0045454;GO:0006099;GO:0006544	226185.EF1661	branched-chain alpha-keto acid dehydrogenase, E3 component, dihydrolipoamide dehydrogenase	0.9957	COG1249	_	_	_	_
orf00200	133	86	97.33	75.53	0.40015	0.596226	-0.588945	down	0.588945	up	6.47703	no	360	gi|488312484|ref|WP_002381869.1|	butyrate kinase [Enterococcus faecalis] >gi|257164341|gb|EEU94301.1| butyrate kinase [Enterococcus faecalis X98] >gi|315155658|gb|EFT99674.1| butyrate kinase [Enterococcus faecalis TX0043] >gi|486971460|gb|EOJ00959.1| butyrate kinase [Enterococcus fa ...	1	GO:0016310;GO:0005524;GO:0047761;GO:0005737	226185.EF1662	butyrate kinase	0.9914	COG3426	_	_	_	_
orf00201	90	108	88.35	128.43	0.685667	0.820399	0.300956	up	-0.300956	down	6.337	no	273	gi|428767100|ref|YP_007153211.1|	branched-chain phosphotransacylase [Enterococcus faecalis str. Symbioflor 1] >gi|488292798|ref|WP_002364006.1| phosphotransacetylase [Enterococcus faecalis] >gi|5901693|gb|AAD55374.1|AF149712_2 branched-chain phosphotransacylase [Enterococcus faecali ...	1	GO:0016746;GO:0008152	226185.EF1663	branched-chain phosphotransacylase	1	COG0280	_	_	_	_
orf00202	10	40	7.68	36.9	0.0178617	0.0656799	2.01146	up	-2.01146	down	4.35813	no	344	gi|488329368|ref|WP_002398753.1|	membrane protein [Enterococcus faecalis] >gi|315155656|gb|EFT99672.1| hypothetical protein HMPREF9503_01423 [Enterococcus faecalis TX0043] >gi|486971462|gb|EOJ00961.1| hypothetical protein UMG_01555 [Enterococcus faecalis T16] >gi|487284554|gb|EOM010 ...	1	_	226185.EF1664	hypothetical protein	0.9966	COG1434	_	_	_	_
orf00203	8	33	9.02	45.33	0.0232942	0.0807094	2.04884	up	-2.04884	down	4.07146	no	240	gi|29376219|ref|NP_815373.1|	hypothetical protein EF1665 [Enterococcus faecalis V583] >gi|384513341|ref|YP_005708434.1| hypothetical protein OG1RF_11377 [Enterococcus faecalis OG1RF] >gi|488286260|ref|WP_002357468.1| conjugal transfer protein TraX [Enterococcus faecalis] >gi|293 ...	1	_	226185.EF1665	hypothetical protein	1	_	_	NOG25844	_	_
orf00204	0	0	0	0	noTest	noTest	noTest	noTest	noTest	noTest	noTest	no	232	gi|488329367|ref|WP_002398752.1|	hypothetical protein [Enterococcus faecalis] >gi|306505364|gb|EFM74550.1| hypothetical protein HMPREF9515_00302 [Enterococcus faecalis TX0860] >gi|315156180|gb|EFU00197.1| hypothetical protein HMPREF9503_01421 [Enterococcus faecalis TX0043] >gi|40235 ...	1	_	_	_	_	_	_	_	_	_
orf00205	455	161	463.02	198.74	0.0319606	0.10158	-1.45871	down	1.45871	up	7.96388	no	264	gi|488289009|ref|WP_002360217.1|	oxidoreductase [Enterococcus faecalis] >gi|255968619|gb|EET99241.1| short-chain alcohol dehydrogenase [Enterococcus faecalis T2] >gi|256998795|gb|EEU85315.1| short-chain alcohol dehydrogenase [Enterococcus faecalis CH188] >gi|257164336|gb|EEU94296.1| ...	1	GO:0000166;GO:0055114;GO:0016491	226185.EF1667	short chain dehydrogenase family protein	0.9924	COG1028	_	_	_	_
orf00206	2	2	3.25	4.04	noTest	noTest	noTest	noTest	noTest	noTest	noTest	no	172	gi|488312975|ref|WP_002382360.1|	MarR family transcriptional regulator [Enterococcus faecalis] >gi|227073704|gb|EEI11667.1| transcriptional regulator, MarR family [Enterococcus faecalis TX0104] >gi|227177383|gb|EEI58355.1| transcriptional regulator, MarR family [Enterococcus faecali ...	1	GO:0003677;GO:0005667;GO:0006355;GO:0045449;GO:0003700	226185.EF1668	MarR family transcriptional regulator	1	COG1846	_	_	_	_
orf00207	10	16	8.26	15.92	0.521385	0.702029	0.702733	up	-0.702733	down	3.40892	no	321	gi|488298131|ref|WP_002369339.1|	glyoxalase [Enterococcus faecalis] >gi|256952323|gb|EEU68955.1| conserved hypothetical protein [Enterococcus faecalis Merz96] >gi|256990480|gb|EEU77782.1| conserved hypothetical protein [Enterococcus faecalis E1Sol] >gi|257161224|gb|EEU91184.1| conse ...	1	GO:0016829	226185.EF1669	glyoxylase family protein	1	COG0346	_	_	_	_
orf00208	4	14	5.5	23.69	0.11546	0.261538	1.78264	up	-1.78264	down	2.88095	no	200	gi|29376224|ref|NP_815378.1|	phospholipase/carboxylesterase [Enterococcus faecalis V583] >gi|428767107|ref|YP_007153218.1| carboxylesterase 1 [Enterococcus faecalis str. Symbioflor 1] >gi|488290672|ref|WP_002361880.1| phospholipase/Carboxylesterase [Enterococcus faecalis] >gi|29 ...	1	GO:0080030;GO:0080032;GO:0004091;GO:0042572;GO:0080031;GO:0050253	226185.EF1670	phospholipase/carboxylesterase family protein	1	COG0400	_	_	_	_
orf00209	2730	167	2247.71	165.57	7.57e-08	1.61e-06	-3.9903	down	3.9903	up	10.1893	yes	322	gi|488329366|ref|WP_002398751.1|	NADPH:quinone reductase [Enterococcus faecalis] >gi|315156175|gb|EFU00192.1| GroES-like protein [Enterococcus faecalis TX0043]	1	GO:0000166;GO:0008270;GO:0006118;GO:0003960;GO:0055114	226185.EF1671	oxidoreductase, zinc-binding	0.9904	COG0604	_	_	_	_
orf00210	25	25	27.82	33.86	1	1	0.0383034	up	-0.0383034	down	4.34985	no	243	gi|488295536|ref|WP_002366744.1|	hypothetical protein [Enterococcus faecalis] >gi|256990477|gb|EEU77779.1| predicted protein [Enterococcus faecalis E1Sol] >gi|256994992|gb|EEU82294.1| predicted protein [Enterococcus faecalis D6] >gi|257158025|gb|EEU87985.1| conserved hypothetical pr ...	1	GO:0042572;GO:0003834;GO:0004497;GO:0055114	226185.EF1674	hypothetical protein	0.9958	_	_	NOG122818	_	_
orf00211	20	10	18.82	11.38	0.298081	0.489179	-0.944322	down	0.944322	up	3.60899	no	284	gi|488312481|ref|WP_002381866.1|	multidrug ABC transporter ATP-binding protein [Enterococcus faecalis] >gi|257164330|gb|EEU94290.1| ABC transporter [Enterococcus faecalis X98] >gi|315156173|gb|EFU00190.1| ABC transporter, ATP-binding protein [Enterococcus faecalis TX0043] >gi|486971 ...	1	GO:0005524;GO:0006200;GO:0016887	226185.EF1675	ABC transporter, ATP-binding protein	0.9953	COG1131	_	_	_	_
orf00212	2	1	4.81	3.08	noTest	noTest	noTest	noTest	noTest	noTest	noTest	no	122	gi|29376230|ref|NP_815384.1|	GntR family transcriptional regulator [Enterococcus faecalis V583] >gi|384513353|ref|YP_005708446.1| GntR family transcriptional regulator [Enterococcus faecalis OG1RF] >gi|384518704|ref|YP_005706009.1| regulatory protein, GntR family protein [Entero ...	1	GO:0003677;GO:0005667;GO:0006355;GO:0045449;GO:0003700	226185.EF1676	GntR family transcriptional regulator	1	COG1725	_	_	_	_
orf00213	109	97	208.35	232.84	0.853782	0.932192	-0.129271	down	0.129271	up	6.39152	no	149	gi|488288999|ref|WP_002360207.1|	hypothetical protein [Enterococcus faecalis] >gi|229309160|gb|EEN75147.1| hypothetical protein HMPREF0349_0927 [Enterococcus faecalis TX1322] >gi|255968609|gb|EET99231.1| predicted protein [Enterococcus faecalis T2] >gi|256598699|gb|EEU17875.1| predi ...	1	_	226185.EF1677	putative lipoprotein	0.9932	_	_	NOG255743	_	_
orf00214	72	83	108.61	154.75	0.747295	0.859041	0.243014	up	-0.243014	down	5.98338	no	184	gi|29376232|ref|NP_815386.1|	signal peptidase I [Enterococcus faecalis V583] >gi|384513355|ref|YP_005708448.1| signal peptidase I [Enterococcus faecalis OG1RF] >gi|384518706|ref|YP_005706011.1| signal peptidase I [Enterococcus faecalis 62] >gi|397699988|ref|YP_006537776.1| signa ...	1	GO:0006508;GO:0016021;GO:0008236	226185.EF1678	signal peptidase I	1	COG0681	_	_	_	_
orf00215	227	262	123.74	170.23	0.71672	0.842247	0.245309	up	-0.245309	down	7.64108	no	477	gi|488340077|ref|WP_002409462.1|	peptidase S41 [Enterococcus faecalis] >gi|315162340|gb|EFU06357.1| peptidase, S41 family [Enterococcus faecalis TX0645] >gi|486971475|gb|EOJ00974.1| C-terminal processing peptidase [Enterococcus faecalis T16] >gi|487032352|gb|EOJ60232.1| C-terminal p ...	1	GO:0006508;GO:0008236	226185.EF1679	carboxyl-terminal protease	0.9958	COG0793	_	_	_	_
orf00216	14	1	77.44	8.15	0.0102151	0.0423761	-3.47649	down	3.47649	up	2.60563	yes	63	gi|384513357|ref|YP_005708450.1|	hypothetical protein OG1RF_11393 [Enterococcus faecalis OG1RF] >gi|384518708|ref|YP_005706013.1| hypothetical protein EF62_2058 [Enterococcus faecalis 62] >gi|488286241|ref|WP_002357449.1| hypothetical protein [Enterococcus faecalis] >gi|255963700|gb ...	1	_	226185.EF1680	hypothetical protein	0.9831	COG4479	_	_	_	_
orf00217	96	77	157.12	156.55	0.698418	0.829449	-0.278678	down	0.278678	up	6.13877	no	171	gi|488317464|ref|WP_002386849.1|	peptide methionine sulfoxide reductase, partial [Enterococcus faecalis] >gi|227177381|gb|EEI58353.1| peptide-methionine (S)-S-oxide reductase, partial [Enterococcus faecalis HH22]	1	GO:0006464;GO:0008113;GO:0055114	226185.EF1681	peptide methionine sulfoxide reductase	1	COG0225	_	_	_	_
orf00218	53	32	67.7	50.08	0.364258	0.56357	-0.685037	down	0.685037	up	5.11154	no	214	gi|498480332|ref|WP_010783568.1|	hypothetical protein [Enterococcus faecalis] >gi|486971478|gb|EOJ00977.1| hypothetical protein UMG_01571 [Enterococcus faecalis T16] >gi|487064886|gb|EOJ91746.1| hypothetical protein WOI_01612 [Enterococcus faecalis Com7]	1	_	226185.EF1682	hypothetical protein	1	COG4698	_	_	_	_
orf00219	98	59	87.3	63.45	0.334425	0.532137	-0.691087	down	0.691087	up	5.9964	no	299	gi|397699994|ref|YP_006537782.1|	GDSL-like Lipase/Acylhydrolase family protein [Enterococcus faecalis D32] >gi|479180262|ref|YP_007807571.1| Lysophospholipase L1 and related esterases [Enterococcus sp. 7L76] >gi|488294509|ref|WP_002365717.1| lipase/acylhydrolase [Enterococcus faecal ...	1	GO:0016787	226185.EF1683	lipase/acylhydrolase, putative	1	COG2755	_	_	_	_
orf00220	652	592	622.95	684.5	0.882273	0.949843	-0.100548	down	0.100548	up	8.98592	no	280	gi|29376238|ref|NP_815392.1|	DegV family protein [Enterococcus faecalis V583] >gi|384513361|ref|YP_005708454.1| DegV family protein [Enterococcus faecalis OG1RF] >gi|384518712|ref|YP_005706017.1| DegV family protein [Enterococcus faecalis 62] >gi|397699995|ref|YP_006537783.1| De ...	1	_	226185.EF1684	DegV family protein, putative	1	COG1307	_	_	_	_
orf00221	173	207	214.43	313.86	0.666908	0.806189	0.297152	up	-0.297152	down	7.27756	no	220	gi|29376239|ref|NP_815393.1|	hemolysin III [Enterococcus faecalis V583] >gi|384513362|ref|YP_005708455.1| hemolysin III [Enterococcus faecalis OG1RF] >gi|488315081|ref|WP_002384466.1| hemolysin III [Enterococcus faecalis] >gi|29343702|gb|AAO81463.1| hemolysin III [Enterococcus f ...	1	GO:0019835;GO:0016021	226185.EF1685	hemolysin III	1	COG1272	_	_	_	_
orf00222	74	2	392.17	15.45	1.1e-06	1.78e-05	-5.00792	down	5.00792	up	4.9394	yes	65	gi|488286234|ref|WP_002357442.1|	hypothetical protein [Enterococcus faecalis] >gi|255963694|gb|EET96170.1| predicted protein [Enterococcus faecalis T1] >gi|256683868|gb|EEU23563.1| predicted protein [Enterococcus faecalis T3] >gi|256952306|gb|EEU68938.1| predicted protein [Enterococ ...	1	_	_	_	_	_	_	_	_	_
orf00223	195	234	321.24	479.08	0.657114	0.799456	0.301367	up	-0.301367	down	7.45257	no	170	gi|29376241|ref|NP_815395.1|	adenine phosphoribosyltransferase [Enterococcus faecalis V583] >gi|384513364|ref|YP_005708457.1| adenine phosphoribosyltransferase [Enterococcus faecalis OG1RF] >gi|384518715|ref|YP_005706020.1| adenine phosphoribosyltransferase [Enterococcus faecali ...	1	GO:0003999;GO:0006168;GO:0044209;GO:0006166;GO:0005737	226185.EF1687	adenine phosphoribosyltransferase; Catalyzes a salvage reaction resulting in the formation o [...]	1	COG0503	_	_	_	_
orf00224	502	480	166.98	188.82	0.971557	1	-0.0259533	down	0.0259533	up	8.64522	no	770	gi|488329365|ref|WP_002398750.1|	recombinase RecJ [Enterococcus faecalis] >gi|315156160|gb|EFU00177.1| single-stranded-DNA-specific exonuclease RecJ [Enterococcus faecalis TX0043] >gi|487064892|gb|EOJ91752.1| single-stranded-DNA-specific exonuclease RecJ [Enterococcus faecalis Com7]	1	GO:0008409;GO:0006281;GO:0006310;GO:0003676;GO:0030145	226185.EF1688	single-stranded-DNA-specific exonuclease RecJ	0.9951	COG4199;COG0608	_	_	_	_
orf00225	106	82	193.74	187.59	0.63811	0.790018	-0.330793	down	0.330793	up	6.2584	no	155	gi|488312476|ref|WP_002381861.1|	hypothetical protein [Enterococcus faecalis] >gi|257164316|gb|EEU94276.1| conserved hypothetical protein [Enterococcus faecalis X98] >gi|315156159|gb|EFU00176.1| hypothetical protein HMPREF9503_01400 [Enterococcus faecalis TX0043] >gi|486971485|gb|EO ...	1	_	226185.EF1689	hypothetical protein	1	_	_	NOG150068	_	_
orf00226	180	154	184.68	191.72	0.787175	0.885619	-0.186101	down	0.186101	up	7.08834	no	262	gi|488312475|ref|WP_002381860.1|	short-chain dehydrogenase [Enterococcus faecalis] >gi|257164315|gb|EEU94275.1| oxidoreductase [Enterococcus faecalis X98] >gi|315156158|gb|EFU00175.1| oxidoreductase, short chain dehydrogenase/reductase family protein [Enterococcus faecalis TX0043] > ...	1	GO:0000166;GO:0055114;GO:0016491	226185.EF1690	short chain dehydrogenase/reductase family oxidoreductase	0.9922	COG0300	_	_	_	_
orf00227	172	108	145.94	110.45	0.353581	0.551559	-0.631523	down	0.631523	up	6.83121	no	313	gi|397700002|ref|YP_006537790.1|	ribonuclease Z [Enterococcus faecalis D32] >gi|428767129|ref|YP_007153240.1| ribonuclease Z / beta-lactamase superfamily hydrolase [Enterococcus faecalis str. Symbioflor 1] >gi|488290683|ref|WP_002361891.1| ribonuclease Z [Enterococcus faecalis] >gi| ...	1	GO:0042779;GO:0008270;GO:0051252;GO:0042781	226185.EF1691	AtsA/ElaC family beta-lactamase; Zinc phosphodiesterase, which displays some tRNA 3'- proces [...]	1	COG1234	_	_	_	_
orf00228	200	172	294.58	312.71	0.798472	0.893216	-0.178664	down	0.178664	up	7.24384	no	188	gi|29376246|ref|NP_815400.1|	hypothetical protein EF1692 [Enterococcus faecalis V583] >gi|384513369|ref|YP_005708462.1| hypothetical protein OG1RF_11405 [Enterococcus faecalis OG1RF] >gi|384518720|ref|YP_005706025.1| hypothetical protein EF62_2070 [Enterococcus faecalis 62] >gi| ...	1	_	226185.EF1692	hypothetical protein	1	_	_	NOG47338	_	_
orf00229	323	297	1280.96	1613.38	0.905105	0.965969	-0.0823184	down	0.0823184	up	7.9814	no	81	gi|384513370|ref|YP_005708463.1|	KH domain-containing protein [Enterococcus faecalis OG1RF] >gi|384518721|ref|YP_005706026.1| RNA-binding protein, KH domain [Enterococcus faecalis 62] >gi|397700004|ref|YP_006537792.1| RNA-binding protein, KH domain protein [Enterococcus faecalis D32 ...	1	GO:0003723	226185.EF1693	KH domain-containing protein	1	COG1837	_	_	_	_
orf00230	204	140	698.84	641.46	0.464805	0.653338	-0.503707	down	0.503707	up	7.12892	no	91	gi|384513371|ref|YP_005708464.1|	30S ribosomal protein S16 [Enterococcus faecalis OG1RF] >gi|488312991|ref|WP_002382376.1| 30S ribosomal protein S16 [Enterococcus faecalis] >gi|227073676|gb|EEI11639.1| ribosomal protein S16 [Enterococcus faecalis TX0104] >gi|227177370|gb|EEI58342.1| ...	1	GO:0005840;GO:0042254;GO:0006412;GO:0003735	226185.EF1694	ribosomal protein S16	1	COG0228	_	_	_	_
orf00231	48	79	48.26	96.3	0.294153	0.484293	0.754407	up	-0.754407	down	5.6988	no	267	gi|488329364|ref|WP_002398749.1|	acetyltransferase [Enterococcus faecalis] >gi|315156153|gb|EFU00170.1| acetyltransferase, GNAT family [Enterococcus faecalis TX0043] >gi|486971491|gb|EOJ00990.1| acetyltransferase [Enterococcus faecalis T16]	1	GO:0042967;GO:0008080	_	_	_	_	_	_	_	_
orf00232	1208	238	1822.17	443.75	0.000864708	0.00564239	-2.30371	down	2.30371	up	9.19107	yes	184	gi|384513373|ref|YP_005708466.1|	NADPH-dependent FMN reductase domain protein [Enterococcus faecalis OG1RF] >gi|384518724|ref|YP_005706029.1| NADPH-dependent FMN reductase family protein [Enterococcus faecalis 62] >gi|488286224|ref|WP_002357432.1| NADPH-dependent FMN reductase [Ente ...	1	GO:0055114;GO:0016491	226185.EF1698	NADPH-dependent FMN reductase domain-containing protein	1	COG0431	_	_	_	_
orf00233	47	18	50.5	23.51	0.0915427	0.222305	-1.3341	down	1.3341	up	4.72177	no	251	gi|488288988|ref|WP_002360196.1|	MerR family transcriptional regulator [Enterococcus faecalis] >gi|255968589|gb|EET99211.1| regulatory protein [Enterococcus faecalis T2] >gi|306505332|gb|EFM74518.1| TipAS antibiotic-recognition domain protein [Enterococcus faecalis TX0860] >gi|31515 ...	1	GO:0045892;GO:0003677;GO:0005667;GO:0000166;GO:0045449;GO:0003700	226185.EF1699	MerR family transcriptional regulator	1	COG0789	_	_	_	_
orf00234	431	818	237.54	537.44	0.148105	0.310075	0.962687	up	-0.962687	down	8.99851	no	472	gi|428767136|ref|YP_007153247.1|	signal recognition particle protein [Enterococcus faecalis str. Symbioflor 1] >gi|479180274|ref|YP_007807583.1| signal recognition particle subunit FFH/SRP54 (srp54) [Enterococcus sp. 7L76] >gi|488288986|ref|WP_002360194.1| signal recognition particl ...	1	GO:0006614;GO:0005786;GO:0006184;GO:0005525;GO:0003924;GO:0008312	226185.EF1700	signal recognition particle protein	1	COG0541	_	_	_	_
orf00235	20	15	53.26	51.72	0.686852	0.821417	-0.370982	down	0.370982	up	3.8335	no	112	gi|384513376|ref|YP_005708469.1|	transcriptional regulator [Enterococcus faecalis OG1RF] >gi|488308872|ref|WP_002378370.1| DNA-binding protein [Enterococcus faecalis] >gi|229304952|gb|EEN70948.1| helix-turn-helix protein, YlxM/p13 family [Enterococcus faecalis ATCC 29200] >gi|229309 ...	1	GO:0003677;GO:0005667;GO:0006355;GO:0045449;GO:0016987;GO:0003700;GO:0006352	226185.EF1701	putative DNA-binding protein; Might take part in the signal recognition particle (SRP) pathw [...]	1	COG2739	_	_	_	_
orf00236	33	51	60.76	117.59	0.395739	0.592416	0.662644	up	-0.662644	down	5.10169	no	154	gi|428767138|ref|YP_007153249.1|	DUF523 family protein [Enterococcus faecalis str. Symbioflor 1] >gi|488292823|ref|WP_002364031.1| hypothetical protein [Enterococcus faecalis] >gi|229309136|gb|EEN75123.1| hypothetical protein HMPREF0349_0903 [Enterococcus faecalis TX1322] >gi|256598 ...	1	_	226185.EF1702	hypothetical protein	0.9863	COG1683	_	_	_	_
orf00237	103	73	118.29	102.2	0.518622	0.700226	-0.456668	down	0.456668	up	6.16251	no	236	gi|428767139|ref|YP_007153250.1|	alkaline phosphatase synthesis transcriptional regulatory protein PhoP [Enterococcus faecalis str. Symbioflor 1] >gi|488292824|ref|WP_002364032.1| PhoP family transcriptional regulator [Enterococcus faecalis] >gi|229309135|gb|EEN75122.1| response reg ...	1	GO:0003677;GO:0000160;GO:0006355;GO:0005622;GO:0035556;GO:0045449;GO:0000156	226185.EF1703	alkaline phosphatase synthesis transcriptional regulatory protein PhoP	1	COG0745	_	_	_	_
orf00238	232	337	101.29	174.67	0.389993	0.588068	0.576791	up	-0.576791	down	7.86179	no	591	gi|428767140|ref|YP_007153251.1|	phosphate regulon sensor protein PhoR [Enterococcus faecalis str. Symbioflor 1] >gi|488312470|ref|WP_002381855.1| sensor histidine kinase [Enterococcus faecalis] >gi|229309134|gb|EEN75121.1| PAS domain S-box protein [Enterococcus faecalis TX1322] >gi ...	1	GO:0016020;GO:0023014;GO:0000155;GO:0005524;GO:0000160;GO:0009365	226185.EF1704	sensory box histidine kinase	1	COG0642	_	_	_	_
orf00239	218	368	196.29	400.16	0.237774	0.428201	0.793355	up	-0.793355	down	7.9056	no	296	gi|29376257|ref|NP_815411.1|	phosphate-binding protein [Enterococcus faecalis V583] >gi|384513380|ref|YP_005708473.1| phosphate ABC transporter ATP-binding protein [Enterococcus faecalis OG1RF] >gi|488286217|ref|WP_002357425.1| extracellular solute-binding protein [Enterococcus ...	1	GO:0006810	226185.EF1705	phosphate-binding protein	1	COG0226	_	_	_	_
orf00240	219	210	148.53	170.58	0.983943	1	-0.0218297	down	0.0218297	up	7.45051	no	387	gi|488312468|ref|WP_002381853.1|	aminotransferase A [Enterococcus faecalis] >gi|257164301|gb|EEU94261.1| aromatic amino acid aminotransferase [Enterococcus faecalis X98] >gi|315156144|gb|EFU00161.1| aromatic-amino-acid transaminase [Enterococcus faecalis TX0043] >gi|486971500|gb|EOJ ...	1	GO:0006571;GO:0000162;GO:0006522;GO:0006525;GO:0006107;GO:0008793;GO:0009821;GO:0030170;GO:0009094;GO:0006531;GO:0004069;GO:0006560;GO:0006536;GO:0006534;GO:0015976;GO:0080130	226185.EF1706	aromatic amino acid aminotransferase	1	COG0436	_	_	_	_
orf00241	1426	159	406.23	53.48	1.28e-05	0.000154839	-3.12421	down	3.12421	up	9.32099	yes	896	gi|498480334|ref|WP_010783570.1|	glycosyl hydrolase [Enterococcus faecalis] >gi|486971501|gb|EOJ01000.1| glycosyl hydrolase [Enterococcus faecalis T16] >gi|487064910|gb|EOJ91770.1| glycosyl hydrolase [Enterococcus faecalis Com7]	1	GO:0006013;GO:0030246;GO:0008270;GO:0004559	226185.EF1707	glycosy hydrolase family protein	0.9955	COG0383	_	_	_	_
orf00242	338	24	205.79	17.46	9.8e-07	1.62e-05	-3.76356	down	3.76356	up	7.18993	yes	429	gi|488329631|ref|WP_002399016.1|	glycosyl hydrolase [Enterococcus faecalis] >gi|315037120|gb|EFT49052.1| hypothetical protein HMPREF9501_00430 [Enterococcus faecalis TX0027]	1	GO:0008152;GO:0003824	226185.EF1708	hypothetical protein	0.9976	COG3538	_	_	_	_
orf00243	300	125	227.53	113.88	0.0742907	0.188992	-1.22272	down	1.22272	up	7.42975	no	348	gi|479180280|ref|YP_007807589.1|	transcriptional regulator, GntR family [Enterococcus sp. 7L76] >gi|488312466|ref|WP_002381851.1| GntR family transcriptional regulator [Enterococcus faecalis] >gi|257164298|gb|EEU94258.1| sugar-binding transcriptional regulator [Enterococcus faecalis ...	1	GO:0003677;GO:0005667;GO:0006355;GO:0045449;GO:0003700	226185.EF1709	GntR family sugar-binding transcriptional regulator	0.9971	COG1609	_	_	_	_
orf00244	170	133	143.75	135.54	0.650582	0.796234	-0.314898	down	0.314898	up	6.94701	no	314	gi|384513385|ref|YP_005708478.1|	LysR family transcriptional regulator [Enterococcus faecalis OG1RF] >gi|488323983|ref|WP_002393368.1| LysR family transcriptional regulator [Enterococcus faecalis] >gi|306499957|gb|EFM69318.1| transcriptional regulator, LysR family [Enterococcus faec ...	1	GO:0003677;GO:0005667;GO:0006355;GO:0045449;GO:0003700	226185.EF1710	LysR family transcriptional regulator	1	COG0583	_	_	_	_
orf00245	79	68	89.49	93.85	0.821483	0.912347	-0.177027	down	0.177027	up	5.90444	no	239	gi|488286211|ref|WP_002357419.1|	carbonic anhydrase [Enterococcus faecalis] >gi|229305138|gb|EEN71134.1| carbonate dehydratase [Enterococcus faecalis ATCC 29200] >gi|229309245|gb|EEN75232.1| carbonate dehydratase [Enterococcus faecalis TX1322] >gi|255963671|gb|EET96147.1| predicted ...	1	GO:0006807;GO:0006730;GO:0004089	226185.EF1711	carbonic anhydrase, putative	1	COG3338	_	_	_	_
orf00246	46	232	59.99	371.02	0.00100221	0.00637061	2.36671	up	-2.36671	down	6.83703	yes	210	gi|488329361|ref|WP_002398746.1|	orotate phosphoribosyltransferase [Enterococcus faecalis] >gi|315156138|gb|EFU00155.1| orotate phosphoribosyltransferase [Enterococcus faecalis TX0043]	1	GO:0000287;GO:0044205;GO:0006206;GO:0004588	226185.EF1712	orotate phosphoribosyltransferase; Catalyzes the transfer of a ribosyl phosphate group from [...]	0.9952	COG0461	_	_	_	_
orf00247	46	326	52.59	454.23	8.81e-05	0.000793681	2.85702	up	-2.85702	down	7.25897	yes	237	gi|428767149|ref|YP_007153260.1|	orotidine 5-phosphate decarboxylase [Enterococcus faecalis str. Symbioflor 1] >gi|488286209|ref|WP_002357417.1| orotidine 5'-phosphate decarboxylase [Enterococcus faecalis] >gi|229305136|gb|EEN71132.1| orotidine 5'-phosphate decarboxylase [Enterococc ...	1	GO:0044205;GO:0004590;GO:0006207	226185.EF1713	orotidine 5'-phosphate decarboxylase; Catalyzes the decarboxylation of orotidine 5'- monopho [...]	1	COG0284	_	_	_	_
orf00248	55	442	46.83	453.62	3.02e-05	0.000325734	3.0394	up	-3.0394	down	7.67758	yes	312	gi|29376266|ref|NP_815420.1|	dihydroorotate dehydrogenase [Enterococcus faecalis V583] >gi|488298104|ref|WP_002369312.1| pyrimidine biosynthesis D protein [Enterococcus faecalis] >gi|342165306|sp|P0DH74.1|PYRDB_ENTFA RecName: Full=Dihydroorotate dehydrogenase B (NAD(+)), catalyt ...	1	GO:0004158;GO:0044205;GO:0004589;GO:0052888;GO:0006207;GO:0005737;GO:0055114	226185.EF1714	dihydroorotate dehydrogenase	1	COG0167	_	_	_	_
orf00249	42	371	42.92	459.91	1.67e-05	0.000199677	3.17393	up	-3.17393	down	7.41069	yes	263	gi|29376267|ref|NP_815421.1|	dihydroorotate dehydrogenase electron transfer subunit [Enterococcus faecalis V583] >gi|397700024|ref|YP_006537812.1| dihydroorotate dehydrogenase electron transfer subunit [Enterococcus faecalis D32] >gi|479180285|ref|YP_007807594.1| dihydroorotate ...	1	GO:0009055;GO:0051537;GO:0050660;GO:0006118;GO:0052888;GO:0022900;GO:0046872;GO:0044205	226185.EF1715	dihydroorotate dehydrogenase electron transfer subunit; Is responsible for channeling the el [...]	1	COG0543	_	_	_	_
orf00250	261	1914	62.64	541.49	3.75e-05	0.000392839	2.91194	up	-2.91194	down	9.80736	yes	1060	gi|488329360|ref|WP_002398745.1|	carbamoyl phosphate synthase large subunit [Enterococcus faecalis] >gi|315156134|gb|EFU00151.1| carbamoyl-phosphate synthase, large subunit [Enterococcus faecalis TX0043]	1	GO:0000287;GO:0005524;GO:0006526;GO:0004088;GO:0005951;GO:0006536;GO:0044205;GO:0006206;GO:0030145	226185.EF1716	carbamoyl phosphate synthase large subunit	0.9991	COG0458	_	_	_	_
orf00251	65	500	48.27	445.81	3.92e-05	0.000405193	2.9772	up	-2.9772	down	7.86249	yes	355	gi|428767153|ref|YP_007153264.1|	carbamoyl-phosphate synthase, small chain [Enterococcus faecalis str. Symbioflor 1] >gi|488292835|ref|WP_002364043.1| carbamoyl phosphate synthase small subunit [Enterococcus faecalis] >gi|256598737|gb|EEU17913.1| carbamoyl-phosphate synthase [Entero ...	1	GO:0005524;GO:0006543;GO:0006526;GO:0070409;GO:0004088;GO:0006536;GO:0005951;GO:0044205;GO:0006206	226185.EF1717	carbamoyl phosphate synthase small subunit	0.9972	COG0505	_	_	_	_
orf00252	79	476	48.33	347.95	0.000232848	0.00184252	2.62585	up	-2.62585	down	7.8357	yes	427	gi|29376270|ref|NP_815424.1|	dihydroorotase [Enterococcus faecalis V583] >gi|384513393|ref|YP_005708486.1| dihydroorotase [Enterococcus faecalis OG1RF] >gi|384518744|ref|YP_005706049.1| dihydroorotase [Enterococcus faecalis 62] >gi|479180288|ref|YP_007807597.1| dihydroorotase [E ...	1	GO:0044205;GO:0004151;GO:0008270;GO:0006206	226185.EF1718	dihydroorotase	1	COG0044	_	_	_	_
orf00253	45	129	38.84	134.28	0.0289634	0.095254	1.55272	up	-1.55272	down	6.15735	no	308	gi|29376271|ref|NP_815425.1|	aspartate carbamoyltransferase catalytic subunit [Enterococcus faecalis V583] >gi|384513394|ref|YP_005708487.1| aspartate carbamoyltransferase [Enterococcus faecalis OG1RF] >gi|384518745|ref|YP_005706050.1| aspartate carbamoyltransferase [Enterococcu ...	1	GO:0006522;GO:0044205;GO:0006531;GO:0016597;GO:0009347;GO:0006207;GO:0004070	226185.EF1719	aspartate carbamoyltransferase catalytic subunit	1	COG0540	_	_	_	_
orf00254	54	150	33.12	109.92	0.0327678	0.103212	1.50824	up	-1.50824	down	6.38674	no	426	gi|29376272|ref|NP_815426.1|	uracil permease [Enterococcus faecalis V583] >gi|384518746|ref|YP_005706051.1| uracil permease [Enterococcus faecalis 62] >gi|397700029|ref|YP_006537817.1| uracil permease [Enterococcus faecalis D32] >gi|488286202|ref|WP_002357410.1| uracil permease ...	1	GO:0016020;GO:0055085;GO:0005215	226185.EF1720	uracil permease	1	COG2233	_	_	_	_
orf00255	16	22	25.04	42.65	0.63737	0.790018	0.491537	up	-0.491537	down	3.95591	no	178	gi|488312463|ref|WP_002381848.1|	uracil phosphoribosyltransferase [Enterococcus faecalis] >gi|257164286|gb|EEU94246.1| pyrimidine regulatory protein pyrR [Enterococcus faecalis X98] >gi|315156129|gb|EFU00146.1| bifunctional protein PyrR [Enterococcus faecalis TX0043] >gi|486971515|g ...	1	GO:0000287;GO:0006353;GO:0006223;GO:0003723;GO:0004845;GO:0006355;GO:0005525;GO:0044206	226185.EF1721	bifunctional pyrimidine regulatory protein PyrR uracil phosphoribosyltransferase; Regulates [...]	0.9941	COG2065	_	_	_	_
orf00256	289	477	255.62	509.21	0.255497	0.44513	0.761088	up	-0.761088	down	8.29189	no	301	gi|384513397|ref|YP_005708490.1|	ribosomal large subunit pseudouridine synthase D [Enterococcus faecalis OG1RF] >gi|488313000|ref|WP_002382385.1| RNA pseudouridine synthase [Enterococcus faecalis] >gi|227073600|gb|EEI11563.1| pseudouridine synthase, RluA family [Enterococcus faecali ...	1	GO:0016829;GO:0003723;GO:0009982;GO:0001522	314315.LSA0949	pseudouridylate synthase, 23S rRNA-specific	0.8258	COG0564	_	_	_	_
orf00257	18	34	40.24	96.7	0.271493	0.462398	0.946488	up	-0.946488	down	4.41074	no	130	gi|428767159|ref|YP_007153270.1|	lipoprotein signal peptidase domain protein [Enterococcus faecalis str. Symbioflor 1] >gi|505025086|ref|WP_015212188.1| lipoprotein signal peptidase domain protein [Enterococcus faecalis] >gi|427185332|emb|CCO72556.1| lipoprotein signal peptidase dom ...	1	GO:0006508;GO:0016021;GO:0005886;GO:0004190	226185.EF1723	lipoprotein signal peptidase; This protein specifically catalyzes the removal of signal pept [...]	1	COG0597	_	_	_	_
orf00258	103	133	119.39	188	0.565232	0.73726	0.406597	up	-0.406597	down	6.59096	no	234	gi|29376275|ref|NP_815429.1|	hypothetical protein EF1724 [Enterococcus faecalis V583] >gi|428767160|ref|YP_007153271.1| cystathionine beta-synthase domain protein [Enterococcus faecalis str. Symbioflor 1] >gi|488288965|ref|WP_002360173.1| hypothetical protein [Enterococcus faeca ...	1	_	226185.EF1724	CBS domain-containing protein	1	_	_	NOG20075	_	_
orf00259	182	304	84.64	168	0.251947	0.442277	0.777982	up	-0.777982	down	7.63553	no	556	gi|29376276|ref|NP_815430.1|	formate--tetrahydrofolate ligase [Enterococcus faecalis V583] >gi|488298099|ref|WP_002369307.1| formate-tetrahydrofolate ligase [Enterococcus faecalis] >gi|81436934|sp|Q834D6.1|FTHS_ENTFA RecName: Full=Formate--tetrahydrofolate ligase; AltName: Full= ...	1	GO:0005524;GO:0046487;GO:0035999;GO:0004329;GO:0009396	226185.EF1725	formate--tetrahydrofolate ligase	1	COG2759	_	_	_	_
orf00260	53	8	264.24	57.27	0.00194868	0.0111224	-2.65231	down	2.65231	up	4.62598	yes	68	gi|29376277|ref|NP_815431.1|	cold-shock domain-contain protein [Enterococcus faecalis V583] >gi|384513401|ref|YP_005708494.1| cold shock protein CspA [Enterococcus faecalis OG1RF] >gi|384518752|ref|YP_005706057.1| cold shock protein CspD [Enterococcus faecalis 62] >gi|397700035| ...	1	GO:0003677;GO:0006355;GO:0005737	226185.EF1726	cold-shock domain-contain protein	1	COG1278	_	_	_	_
orf00261	7	20	12.98	46.48	0.124578	0.276341	1.51965	up	-1.51965	down	3.4662	no	153	gi|384513402|ref|YP_005708495.1|	EbsA protein [Enterococcus faecalis OG1RF] >gi|397700036|ref|YP_006537824.1| pore-forming protein EbsA [Enterococcus faecalis D32] >gi|488292842|ref|WP_002364050.1| pore-forming protein EbsA [Enterococcus faecalis] >gi|229309229|gb|EEN75216.1| putati ...	1	_	226185.EF1727	EbsA protein; Affects the expression of the receptor, named binding substance, that mediates [...]	1	_	_	NOG134458	_	_
orf00262	13	37	27.82	100.35	0.0734022	0.187898	1.52944	up	-1.52944	down	4.35648	no	135	gi|397700037|ref|YP_006537825.1|	ribonuclease H [Enterococcus faecalis D32] >gi|479180297|ref|YP_007807606.1| RNase HI [Enterococcus sp. 7L76] >gi|488292843|ref|WP_002364051.1| ribonuclease HI [Enterococcus faecalis] >gi|229309228|gb|EEN75215.1| ribonuclease HI [Enterococcus faecali ...	1	GO:0046872;GO:0005618;GO:0004523;GO:0005576;GO:0051252;GO:0003676	226185.EF1728	EbsB protein; Affects the expression of the receptor, named binding substance, that mediates [...]	1	COG0328	_	_	_	_
orf00263	59	77	99.15	161.03	0.562885	0.735368	0.421262	up	-0.421262	down	5.79573	no	167	gi|488329358|ref|WP_002398743.1|	cysteinyl-tRNA(Pro) deacylase [Enterococcus faecalis] >gi|315156121|gb|EFU00138.1| YbaK/EbsC protein [Enterococcus faecalis TX0043] >gi|486971523|gb|EOJ01022.1| protein ebsC [Enterococcus faecalis T16] >gi|487064932|gb|EOJ91792.1| protein ebsC [Enter ...	1	GO:0002161;GO:0006450	226185.EF1730	EbsC protein; Affects the expression of the receptor, named binding substance, that mediates [...]	1	COG2606	_	_	_	_
orf00264	82	80	82.77	97.92	1	1	0.00305306	up	-0.00305306	down	6.04568	no	266	gi|488312462|ref|WP_002381847.1|	3-dehydroquinate dehydratase [Enterococcus faecalis] >gi|257164277|gb|EEU94237.1| dehydroquinase [Enterococcus faecalis X98] >gi|315156120|gb|EFU00137.1| 3-dehydroquinate dehydratase, type I [Enterococcus faecalis TX0043] >gi|486971524|gb|EOJ01023.1| ...	1	GO:0003855;GO:0009094;GO:0009423;GO:0006571;GO:0000162	226185.EF1731	3-dehydroquinate dehydratase	0.9919	COG0710	_	_	_	_
orf00265	192	125	83.39	64.45	0.404157	0.599737	-0.57955	down	0.57955	up	7.01055	no	594	gi|428767167|ref|YP_007153278.1|	ABC transporter, ATP-binding/permease protein [Enterococcus faecalis str. Symbioflor 1] >gi|488292846|ref|WP_002364054.1| ABC transporter ATP-binding protein [Enterococcus faecalis] >gi|229309225|gb|EEN75212.1| ABC transporter, ATP-binding protein [E ...	1	GO:0005524;GO:0006200;GO:0016021;GO:0008559;GO:0006855	226185.EF1732	ABC transporter ATP-binding protein/peptidase	0.9983	COG1132	_	_	_	_
orf00266	153	115	67.75	60.46	0.598558	0.762534	-0.372507	down	0.372507	up	6.76959	no	583	gi|488292847|ref|WP_002364055.1|	multidrug ABC transporter ATP-binding protein [Enterococcus faecalis] >gi|229309224|gb|EEN75211.1| ABC transporter, ATP-binding protein [Enterococcus faecalis TX1322] >gi|256598752|gb|EEU17928.1| ABC transporter [Enterococcus faecalis ATCC 4200] >gi| ...	1	GO:0005524;GO:0006200;GO:0016021;GO:0008559;GO:0006855	226185.EF1733	ABC transporter ATP-binding protein/peptidase	0.9966	COG1132	_	_	_	_
orf00267	59	10	272.61	65.21	0.00260867	0.0142925	-2.49306	down	2.49306	up	4.80387	yes	72	gi|397700042|ref|YP_006537830.1|	hypothetical protein EFD32_1467 [Enterococcus faecalis D32] >gi|504675080|ref|WP_014862182.1| hypothetical protein [Enterococcus faecalis] >gi|397336681|gb|AFO44353.1| hypothetical protein EFD32_1467 [Enterococcus faecalis D32]	1	GO:0005509;GO:0016021;GO:0005886	226185.EF1734	hypothetical protein	1	COG3763	_	NOG76009	_	_
orf00268	115	216	106.22	241.16	0.164389	0.333936	0.946555	up	-0.946555	down	7.0823	no	289	gi|488329357|ref|WP_002398742.1|	endonuclease IV [Enterococcus faecalis] >gi|315156116|gb|EFU00133.1| apurinic endonuclease (APN1) [Enterococcus faecalis TX0043]	1	GO:0003677;GO:0006281;GO:0006308;GO:0008270;GO:0005622;GO:0090305;GO:0008833	226185.EF1736	endonuclease IV; Endonuclease IV plays a role in DNA repair. It cleaves phosphodiester bonds [...]	0.9965	COG0648	_	_	_	_
orf00269	51	159	93.22	363.75	0.0182505	0.0667105	1.67423	up	-1.67423	down	6.42935	no	155	gi|488312460|ref|WP_002381845.1|	hypothetical protein [Enterococcus faecalis] >gi|257164272|gb|EEU94232.1| conserved hypothetical protein [Enterococcus faecalis X98] >gi|315156115|gb|EFU00132.1| hypothetical protein HMPREF9503_01355 [Enterococcus faecalis TX0043] >gi|486971530|gb|EO ...	1	_	226185.EF1737	hypothetical protein	0.987	_	_	NOG39930	_	_
orf00270	72	188	89.24	285.05	0.0415567	0.123317	1.42017	up	-1.42017	down	6.73642	no	220	gi|488312459|ref|WP_002381844.1|	hypothetical protein [Enterococcus faecalis] >gi|257164271|gb|EEU94231.1| conserved hypothetical protein [Enterococcus faecalis X98] >gi|315156114|gb|EFU00131.1| hypothetical protein HMPREF9503_01354 [Enterococcus faecalis TX0043] >gi|486971531|gb|EO ...	1	_	226185.EF1738	hypothetical protein	0.9772	_	_	NOG29702	_	_
orf00271	16	5	51.31	21.25	0.119582	0.268896	-1.59258	down	1.59258	up	3.09307	no	96	gi|488323977|ref|WP_002393362.1|	hypothetical protein [Enterococcus faecalis] >gi|310633361|gb|EFQ16644.1| hypothetical protein HMPREF9512_01246 [Enterococcus faecalis TX0635 = WH245] >gi|315156113|gb|EFU00130.1| hypothetical protein HMPREF9503_01353 [Enterococcus faecalis TX0043] > ...	1	_	272623.L104552	prophage ps2 protein 03	0.8021	_	_	NOG47457	_	_
orf00272	559	550	347.97	409.21	0.987403	1	0.0152628	up	-0.0152628	down	8.82096	no	420	gi|488307205|ref|WP_002377261.1|	tyrosyl-tRNA synthase [Enterococcus faecalis] >gi|256993048|gb|EEU80350.1| tyrosyl-tRNA synthetase [Enterococcus faecalis Fly1] >gi|257164219|gb|EEU94179.1| tyrosyl-tRNA synthetase [Enterococcus faecalis X98] >gi|315156112|gb|EFU00129.1| tyrosine--tR ...	1	GO:0009094;GO:0003723;GO:0006571;GO:0005524;GO:0000162;GO:0005737;GO:0006437;GO:0004831	226185.EF1739	tyrosyl-tRNA synthetase; Catalyzes the attachment of tyrosine to tRNA(Tyr) in a two-step rea [...]	1	COG0162	_	_	_	_
orf00273	472	1844	151.36	699.04	0.00329558	0.0170791	2.00409	up	-2.00409	down	9.89481	yes	798	gi|488329356|ref|WP_002398741.1|	peptidase [Enterococcus faecalis] >gi|315156111|gb|EFU00128.1| transglycosylase [Enterococcus faecalis TX0043]	1	GO:0009274;GO:0009252;GO:0016740;GO:0008658	226185.EF1740	penicillin-binding protein 1B, putative	0.9861	COG0744	_	_	_	_
orf00274	23	41	17.39	37.24	0.277562	0.468338	0.865525	up	-0.865525	down	4.71015	no	349	gi|488312449|ref|WP_002381834.1|	ABC transporter permease [Enterococcus faecalis] >gi|257164217|gb|EEU94177.1| predicted protein [Enterococcus faecalis X98] >gi|315156110|gb|EFU00127.1| hypothetical protein HMPREF9503_01350 [Enterococcus faecalis TX0043] >gi|486971535|gb|EOJ01034.1| ...	1	_	_	_	_	_	_	_	_	_
orf00275	3	3	3.54	4.32	noTest	noTest	noTest	noTest	noTest	noTest	noTest	no	230	gi|488312448|ref|WP_002381833.1|	ABC transporter substrate-binding protein [Enterococcus faecalis] >gi|257164216|gb|EEU94176.1| predicted protein [Enterococcus faecalis X98] >gi|315156109|gb|EFU00126.1| ABC transporter, ATP-binding protein [Enterococcus faecalis TX0043] >gi|48697153 ...	1	GO:0005524;GO:0006200;GO:0016887	_	_	_	_	_	_	_	_
orf00276	1030	476	818.4	454.95	0.106599	0.245998	-1.07453	down	1.07453	up	9.25554	no	333	gi|29376291|ref|NP_815445.1|	catabolite control protein A [Enterococcus faecalis V583] >gi|384513417|ref|YP_005708510.1| catabolite control protein A [Enterococcus faecalis OG1RF] >gi|384518767|ref|YP_005706072.1| catabolite control protein A [Enterococcus faecalis 62] >gi|39770 ...	1	GO:0003677;GO:0005667;GO:0006355;GO:0045449;GO:0003700	226185.EF1741	catabolite control protein A	1	COG1609	_	_	_	_
orf00277	972	1113	697.02	957.31	0.723114	0.845668	0.234055	up	-0.234055	down	9.7332	no	367	gi|488312447|ref|WP_002381832.1|	dipeptidase [Enterococcus faecalis] >gi|257164214|gb|EEU94174.1| proline dipeptidase [Enterococcus faecalis X98] >gi|315156107|gb|EFU00124.1| Creatinase [Enterococcus faecalis TX0043] >gi|486971538|gb|EOJ01037.1| proline dipeptidase [Enterococcus fae ...	1	GO:0004177;GO:0006508;GO:0009987;GO:0008235;GO:0016805	226185.EF1743	proline dipeptidase	0.9973	COG0006	_	_	_	_
orf00278	816	530	1154.34	923.38	0.378337	0.579148	-0.583667	down	0.583667	up	9.09648	no	195	gi|29376293|ref|NP_815447.1|	general stress protein [Enterococcus faecalis V583] >gi|384518769|ref|YP_005706074.1| putative general stress protein [Enterococcus faecalis 62] >gi|397700052|ref|YP_006537840.1| putative general stress protein [Enterococcus faecalis D32] >gi|4287672 ...	1	_	226185.EF1744	general stress protein, putative	1	_	_	NOG227988	_	_
orf00279	217	102	434.68	257.54	0.125641	0.277199	-1.04864	down	1.04864	up	7.01689	no	143	gi|29376294|ref|NP_815448.1|	hypothetical protein EF1745 [Enterococcus faecalis V583] >gi|384518770|ref|YP_005706075.1| hypothetical protein EF62_2120 [Enterococcus faecalis 62] >gi|397700053|ref|YP_006537841.1| hypothetical protein EFD32_1478 [Enterococcus faecalis D32] >gi|488 ...	1	_	226185.EF1745	hypothetical protein	1	COG4768	_	_	_	_
orf00280	0	7	0	20.72	noTest	noTest	noTest	noTest	noTest	noTest	noTest	no	126	gi|488324462|ref|WP_002393847.1|	LPXTG-motif protein cell wall anchor domain protein, partial [Enterococcus faecalis] >gi|315153678|gb|EFT97694.1| LPXTG-motif cell wall anchor domain protein, partial [Enterococcus faecalis TX0031]	1	GO:0005618;GO:0005581	_	_	_	_	_	_	_	_
orf00281	9	22	5.87	17.15	0.171886	0.345456	1.30423	up	-1.30423	down	3.6651	no	402	gi|488312608|ref|WP_002381993.1|	ABC transporter [Enterococcus faecalis] >gi|257164806|gb|EEU94766.1| ABC transporter [Enterococcus faecalis X98] >gi|315156559|gb|EFU00576.1| ABC transporter, permease/ATP-binding protein [Enterococcus faecalis TX0043] >gi|486970972|gb|EOJ00471.1| AB ...	1	GO:0055085;GO:0005524;GO:0006200;GO:0042626;GO:0016021	226185.EF1100	ABC transporter, ATP-binding/permease protein	0.9929	COG1132	_	_	_	_
orf00282	2	2	4.96	6.37	noTest	noTest	noTest	noTest	noTest	noTest	noTest	no	119	gi|498480319|ref|WP_010783555.1|	hypothetical protein [Enterococcus faecalis] >gi|486970973|gb|EOJ00472.1| hypothetical protein UMG_01063 [Enterococcus faecalis T16]	1	GO:0055085;GO:0005524;GO:0006200;GO:0042626;GO:0016021	_	_	_	_	_	_	_	_
orf00283	36	35	39.88	47.19	1	1	-0.00194191	down	0.00194191	up	4.85555	no	244	gi|488286841|ref|WP_002358049.1|	methylase [Enterococcus faecalis] >gi|255964193|gb|EET96669.1| predicted protein [Enterococcus faecalis T1] >gi|257164805|gb|EEU94765.1| conserved hypothetical protein [Enterococcus faecalis X98]	1	GO:0008168;GO:0032259	226185.EF1101	hypothetical protein	0.9914	COG0500	_	_	_	_
orf00284	1	2	2.07	5.23	noTest	noTest	noTest	noTest	noTest	noTest	noTest	no	139	gi|488312714|ref|WP_002382099.1|	hypothetical protein [Enterococcus faecalis] >gi|227074188|gb|EEI12151.1| hypothetical protein HMPREF0348_1339 [Enterococcus faecalis TX0104] >gi|227177982|gb|EEI58954.1| hypothetical protein HMPREF0346_0051 [Enterococcus faecalis HH22] >gi|229304525 ...	1	_	226185.EF1102	hypothetical protein	1	_	_	NOG81781	_	_
orf00285	28	14	16.22	9.68	0.252505	0.442277	-0.949113	down	0.949113	up	4.09394	no	450	gi|488334092|ref|WP_002403477.1|	amino acid permease [Enterococcus faecalis] >gi|306508746|gb|EFM77836.1| amino acid permease [Enterococcus faecalis TX2134]	1	GO:0016021;GO:0003333;GO:0015171	226185.EF1103	amino acid permease family protein	0.9977	COG1113	_	_	_	_
orf00286	0	0	0	0	noTest	noTest	noTest	noTest	noTest	noTest	noTest	no	45	gi|29375680|ref|NP_814834.1|	hypothetical protein EF1104 [Enterococcus faecalis V583] >gi|384512847|ref|YP_005707940.1| hypothetical protein OG1RF_10883 [Enterococcus faecalis OG1RF] >gi|384518211|ref|YP_005705516.1| hypothetical protein EF62_1556 [Enterococcus faecalis 62] >gi| ...	1	_	_	_	_	_	_	_	_	_
orf00287	22	38	71.47	163.85	0.333198	0.531642	0.819997	up	-0.819997	down	4.61676	no	95	gi|384518212|ref|YP_005705517.1|	hypothetical protein EF62_1557 [Enterococcus faecalis 62] >gi|488316623|ref|WP_002386008.1| hypothetical protein [Enterococcus faecalis] >gi|229304522|gb|EEN70518.1| hypothetical protein HMPREF0345_2612 [Enterococcus faecalis ATCC 29200] >gi|30650874 ...	1	_	_	_	_	_	_	_	_	_
orf00288	1	0	10.18	0	noTest	noTest	noTest	noTest	noTest	noTest	noTest	no	42	gi|29375682|ref|NP_814836.1|	hypothetical protein EF1106 [Enterococcus faecalis V583] >gi|384512849|ref|YP_005707942.1| hypothetical protein OG1RF_10885 [Enterococcus faecalis OG1RF] >gi|397699494|ref|YP_006537282.1| hypothetical protein EFD32_0915 [Enterococcus faecalis D32] >g ...	1	_	_	_	_	_	_	_	_	_
orf00289	782	60	866.27	80.9	8.76e-07	1.48e-05	-3.66	down	3.66	up	8.40745	yes	244	gi|384518213|ref|YP_005705518.1|	Fe-S oxidoreductase [Enterococcus faecalis 62] >gi|428766616|ref|YP_007152727.1| oxidoreductase [Enterococcus faecalis str. Symbioflor 1] >gi|488286835|ref|WP_002358043.1| Fe-S oxidoreductase [Enterococcus faecalis] >gi|229304520|gb|EEN70516.1| cyste ...	1	_	226185.EF1108	oxidoreductase, putative	1	COG0247	_	_	_	_
orf00290	3377	306	1790.16	193.23	2.05e-06	3.14e-05	-3.4244	down	3.4244	up	10.5366	yes	490	gi|384518214|ref|YP_005705519.1|	iron-sulfur cluster binding protein [Enterococcus faecalis 62] >gi|428766617|ref|YP_007152728.1| iron-sulfur cluster-binding protein [Enterococcus faecalis str. Symbioflor 1] >gi|488286833|ref|WP_002358041.1| amino acid dehydrogenase [Enterococcus fa ...	1	GO:0019516;GO:0051536;GO:0016491	226185.EF1109	iron-sulfur cluster binding protein	1	COG1139	_	_	_	_
orf00291	1505	200	1704.92	276.03	4.98e-05	0.000496176	-2.87147	down	2.87147	up	9.42692	yes	239	gi|488316621|ref|WP_002386006.1|	hypothetical protein [Enterococcus faecalis] >gi|229304518|gb|EEN70514.1| hypothetical protein HMPREF0345_2608 [Enterococcus faecalis ATCC 29200] >gi|306508740|gb|EFM77830.1| hypothetical protein HMPREF9521_00214 [Enterococcus faecalis TX2134] >gi|30 ...	1	_	226185.EF1110	YkgG family protein	0.9957	COG1556	_	_	_	_
orf00292	174	141	265.67	266.29	0.702911	0.832127	-0.264283	down	0.264283	up	7.00336	no	182	gi|29375687|ref|NP_814841.1|	signal peptidase I [Enterococcus faecalis V583] >gi|488286831|ref|WP_002358039.1| signal peptidase I S [Enterococcus faecalis] >gi|29343148|gb|AAO80911.1| signal peptidase I [Enterococcus faecalis V583] >gi|227177967|gb|EEI58939.1| signal peptidase I ...	1	GO:0006508;GO:0016021;GO:0008236	226185.EF1111	signal peptidase I	1	COG0681	_	_	_	_
orf00293	836	401	177.48	100.24	0.125306	0.276947	-1.02076	down	1.02076	up	8.97199	no	1196	gi|488312607|ref|WP_002381992.1|	ATP-dependent helicase [Enterococcus faecalis] >gi|257164795|gb|EEU94755.1| exonuclease rexB [Enterococcus faecalis X98] >gi|486970983|gb|EOJ00482.1| ATP-dependent helicase/deoxyribonuclease subunit B [Enterococcus faecalis T16]	1	GO:0005524;GO:0003690;GO:0046872;GO:0016817;GO:0008409;GO:0090305;GO:0051539;GO:0000724	226185.EF1112	exonuclease RexB; The heterodimer acts as both an ATP-dependent DNA helicase and an ATP-depe [...]	0.9983	COG3857	_	_	_	_
orf00294	1382	663	277.38	156.63	0.124236	0.276331	-1.02072	down	1.02072	up	9.6972	no	1264	gi|488316619|ref|WP_002386004.1|	ATP-dependent helicase [Enterococcus faecalis] >gi|229304515|gb|EEN70511.1| ATP-dependent nuclease subunit A [Enterococcus faecalis ATCC 29200] >gi|315156546|gb|EFU00563.1| ATP-dependent nuclease subunit A [Enterococcus faecalis TX0043] >gi|315158289 ...	1	GO:0008408;GO:0005524;GO:0090305;GO:0000724;GO:0003690;GO:0005657;GO:0004003	226185.EF1113	exonuclease RexA; The heterodimer acts as both an ATP-dependent DNA helicase and an ATP-depe [...]	0.9976	COG1074	_	_	_	_
orf00295	139	48	362.43	161.68	0.0381926	0.115869	-1.49053	down	1.49053	up	6.24442	no	114	gi|29375690|ref|NP_814844.1|	hypothetical protein EF1114 [Enterococcus faecalis V583] >gi|384512856|ref|YP_005707949.1| transcriptional regulator [Enterococcus faecalis OG1RF] >gi|384518220|ref|YP_005705525.1| HxlR-like helix-turn-helix family protein [Enterococcus faecalis 62] ...	1	_	226185.EF1114	hypothetical protein	1	COG1733	_	_	_	_
orf00296	192	102	145.62	92.93	0.204203	0.384934	-0.872269	down	0.872269	up	6.90017	no	348	gi|29375691|ref|NP_814845.1|	phenylalanyl-tRNA synthetase subunit alpha [Enterococcus faecalis V583] >gi|384512857|ref|YP_005707950.1| phenylalanyl-tRNA synthetase subunit alpha [Enterococcus faecalis OG1RF] >gi|384518221|ref|YP_005705526.1| phenylalanyl-tRNA synthetase subunit ...	1	GO:0000287;GO:0009094;GO:0006432;GO:0006571;GO:0005524;GO:0000162;GO:0000049;GO:0009328;GO:0004826	226185.EF1115	phenylalanyl-tRNA synthetase subunit alpha	1	COG0016	_	_	_	_
orf00297	917	835	290.71	312.89	0.884311	0.951384	-0.0964316	down	0.0964316	up	9.47996	no	807	gi|384512858|ref|YP_005707951.1|	phenylalanyl-tRNA synthetase subunit beta [Enterococcus faecalis OG1RF] >gi|479179889|ref|YP_007807198.1| phenylalanyl-tRNA synthetase beta subunit [Enterococcus sp. 7L76] >gi|488286825|ref|WP_002358033.1| phenylalanyl-tRNA synthase subunit beta [Ent ...	1	GO:0000287;GO:0009094;GO:0006432;GO:0006571;GO:0005524;GO:0000162;GO:0000049;GO:0009328;GO:0008033;GO:0004826	226185.EF1116	phenylalanyl-tRNA synthetase subunit beta	0.9954	COG0072;COG0073	_	_	_	_
orf00298	158	781	194.87	1178.07	0.000780177	0.00515923	2.34223	up	-2.34223	down	8.59356	yes	221	gi|29375693|ref|NP_814847.1|	amino acid ABC transporter permease [Enterococcus faecalis V583] >gi|384512859|ref|YP_005707952.1| glutamine ABC superfamily ATP binding cassette transporter, membrane protein [Enterococcus faecalis OG1RF] >gi|428766626|ref|YP_007152737.1| amino acid ...	1	GO:0006810;GO:0016021;GO:0005886;GO:0005215	226185.EF1117	amino acid ABC transporter, permease protein; Part of a binding-protein-dependent transport [...]	1	COG0765	_	_	_	_
orf00299	140	798	160.05	1111.88	0.000285657	0.00220287	2.54749	up	-2.54749	down	8.59274	yes	237	gi|29375694|ref|NP_814848.1|	amino acid ABC transporter permease [Enterococcus faecalis V583] >gi|384518224|ref|YP_005705529.1| amino acid ABC transporter permease [Enterococcus faecalis 62] >gi|397699505|ref|YP_006537293.1| amino acid ABC transporter, permease protein [Enteroco ...	1	GO:0006810;GO:0016021;GO:0005886;GO:0005215	226185.EF1118	amino acid ABC transporter, permease protein; Part of a binding-protein-dependent transport [...]	1	COG0765	_	_	_	_
orf00300	106	583	103.25	687.7	0.000411876	0.00303358	2.49528	up	-2.49528	down	8.14738	yes	275	gi|29375695|ref|NP_814849.1|	amino acid ABC transporter amino acid-binding protein [Enterococcus faecalis V583] >gi|384512861|ref|YP_005707954.1| glutamine ABC superfamily ATP binding cassette transporter, binding protein [Enterococcus faecalis OG1RF] >gi|384518225|ref|YP_005705 ...	1	GO:0006810;GO:0030288;GO:0005215	226185.EF1119	amino acid ABC transporter, amino acid-binding protein	1	COG0834	_	_	_	_
orf00301	91	699	101.25	946.85	3.53e-05	0.000378077	2.97654	up	-2.97654	down	8.34622	yes	243	gi|488286821|ref|WP_002358029.1|	ABC transporter ATP-binding protein [Enterococcus faecalis] >gi|229304508|gb|EEN70504.1| glutamine ABC transporter, ATP-binding protein GlnQ [Enterococcus faecalis ATCC 29200] >gi|255964175|gb|EET96651.1| amino acid ABC transporter ATP-binding protei ...	1	GO:0006865;GO:0005524;GO:0006200;GO:0015426	226185.EF1120	amino acid ABC transporter, ATP-binding protein	1	COG1126	_	_	_	_
orf00302	155	147	152.16	174.81	0.966109	1	-0.0377032	down	0.0377032	up	6.94398	no	273	gi|384518227|ref|YP_005705532.1|	glutamate racemase [Enterococcus faecalis 62] >gi|397699508|ref|YP_006537296.1| glutamate racemase [Enterococcus faecalis D32] >gi|428766630|ref|YP_007152741.1| glutamate racemase [Enterococcus faecalis str. Symbioflor 1] >gi|488319421|ref|WP_0023888 ...	1	GO:0006541;GO:0009252;GO:0008881;GO:0008360	226185.EF1121	glutamate racemase; Provides the (R)-glutamate required for cell wall biosynthesis (By similarity)	0.9925	COG0796	_	_	_	_
orf00303	692	546	399.9	376.51	0.646587	0.794507	-0.303061	down	0.303061	up	8.97762	no	451	gi|384518228|ref|YP_005705533.1|	ribonuclease PH [Enterococcus faecalis 62] >gi|428766631|ref|YP_007152742.1| ribonuclease PH [Enterococcus faecalis str. Symbioflor 1] >gi|488286818|ref|WP_002358026.1| ribonuclease PH [Enterococcus faecalis] >gi|229304506|gb|EEN70502.1| tRNA nucleot ...	1	GO:0009143;GO:0000049;GO:0001682;GO:0004526;GO:0009117;GO:0046872;GO:0030677;GO:0000166;GO:0090305;GO:0017111;GO:0051252;GO:0009022	226185.EF1122	ribonuclease PH/Ham1 protein	0.9958	COG0689;COG0127	_	_	_	_
orf00304	264	207	434.91	423.81	0.651166	0.796553	-0.311887	down	0.311887	up	7.5834	no	170	gi|488286817|ref|WP_002358025.1|	phosphodiesterase [Enterococcus faecalis] >gi|255964172|gb|EET96648.1| conserved hypothetical protein [Enterococcus faecalis T1] >gi|256598234|gb|EEU17410.1| conserved hypothetical protein [Enterococcus faecalis ATCC 4200] >gi|256683382|gb|EEU23077.1 ...	1	GO:0016788	226185.EF1123	hypothetical protein	0.994	COG0622	_	_	_	_
orf00305	53	13	55.52	16.54	0.0148213	0.0571481	-1.96856	down	1.96856	up	4.74139	no	257	gi|488286816|ref|WP_002358024.1|	DeoR family transcriptional regulator [Enterococcus faecalis] >gi|255964171|gb|EET96647.1| regulatory protein [Enterococcus faecalis T1] >gi|256711233|gb|EEU26271.1| transcriptional regulator [Enterococcus faecalis T8] >gi|256994509|gb|EEU81811.1| re ...	1	GO:0003677;GO:0005667;GO:0006355;GO:0045449;GO:0003700	226185.EF1124	DeoR family transcriptional regulator	0.9959	COG1349	_	_	_	_
orf00306	4	9	2.97	8.02	0.390133	0.588068	1.15902	up	-1.15902	down	2.40929	no	355	gi|428766634|ref|YP_007152745.1|	L-ascorbate 6-phosphate lactonase, putative [Enterococcus faecalis str. Symbioflor 1] >gi|488286814|ref|WP_002358022.1| L-ascorbate 6-phosphate lactonase [Enterococcus faecalis] >gi|229304503|gb|EEN70499.1| hypothetical protein HMPREF0345_2593 [Enter ...	1	GO:0016787	226185.EF1125	putative L-ascorbate 6-phosphate lactonase	0.9972	COG2220	_	_	_	_
orf00307	1	2	1.87	4.69	noTest	noTest	noTest	noTest	noTest	noTest	noTest	no	152	gi|29375702|ref|NP_814856.1|	PTS system transporter subunit IIA [Enterococcus faecalis V583] >gi|428766635|ref|YP_007152746.1| PTS system, ascorbate-specific IIA component [Enterococcus faecalis str. Symbioflor 1] >gi|488286813|ref|WP_002358021.1| PTS ascorbate transporter subun ...	1	GO:0009357;GO:0005351;GO:0008982;GO:0009401	226185.EF1126	PTS system, IIA component	1	COG1762	_	_	_	_
orf00308	3	17	1.57	10.62	0.0297218	0.0964585	2.445	up	-2.445	down	3.03464	no	495	gi|428766636|ref|YP_007152747.1|	PTS system, ascorbate-specific IIC component [Enterococcus faecalis str. Symbioflor 1] >gi|488312603|ref|WP_002381988.1| PTS ascorbate transporter subunit IIC [Enterococcus faecalis] >gi|229304501|gb|EEN70497.1| putative sugar-specific permease, SgaT ...	1	GO:0016021;GO:0009401	226185.EF1127	ascorbate-specific PTS system enzyme IIC	0.9979	COG3037	_	_	_	_
orf00309	0	0	0	0	noTest	noTest	noTest	noTest	noTest	noTest	noTest	no	84	gi|488315331|ref|WP_002384716.1|	PTS ascorbate transporter subunit IIB [Enterococcus faecalis] >gi|229308717|gb|EEN74704.1| PTS system, Lactose/Cellobiose specific IIB subunit [Enterococcus faecalis TX1322] >gi|256711237|gb|EEU26275.1| phosphotransferase enzyme II [Enterococcus faec ...	1	GO:0009357;GO:0005351;GO:0008982;GO:0009401	226185.EF1128	phosphotransferase enzyme II, B compnent SgaB	1	_	_	NOG126483	_	_
orf00310	3	6	3.81	9.34	noTest	noTest	noTest	noTest	noTest	noTest	noTest	no	215	gi|488286809|ref|WP_002358017.1|	3-keto-L-gulonate-6-phosphate decarboxylase [Enterococcus faecalis] >gi|255964166|gb|EET96642.1| orotidine 5'-phosphate decarboxylase [Enterococcus faecalis T1] >gi|255969063|gb|EET99685.1| orotidine 5'-phosphate decarboxylase [Enterococcus faecalis ...	1	GO:0033982;GO:0004590;GO:0006207	226185.EF1129	3-keto-L-gulonate-6-phosphate decarboxylase	1	COG0269	_	_	_	_
orf00311	11	7	10.27	7.91	0.612094	0.772365	-0.596283	down	0.596283	up	2.87382	no	286	gi|384512872|ref|YP_005707965.1|	L-ribulose-5-phosphate 3-epimerase [Enterococcus faecalis OG1RF] >gi|384518236|ref|YP_005705541.1| L-ribulose-5-phosphate 3-epimerase UlaE [Enterococcus faecalis 62] >gi|397699517|ref|YP_006537305.1| L-ribulose-5-phosphate 3-epimerase UlaE [Enterococ ...	1	GO:0005975;GO:0034015;GO:0016861	226185.EF1130	putative L-xylulose 5-phosphate 3-epimerase	0.9964	COG3623	_	_	_	_
orf00312	8	16	9.19	22.4	0.335879	0.533761	1.01578	up	-1.01578	down	3.29443	no	236	gi|384518237|ref|YP_005705542.1|	L-ribulose-5-phosphate 4-epimerase [Enterococcus faecalis 62] >gi|397699518|ref|YP_006537306.1| L-ribulose-5-phosphate 4-epimerase [Enterococcus faecalis D32] >gi|428766640|ref|YP_007152751.1| L-ribulose-5-phosphate 4-epimerase [Enterococcus faecalis ...	1	GO:0046872;GO:0008742	226185.EF1131	L-ribulose-5-phosphate 4-epimerase	0.9913	COG0235	_	_	_	_
orf00313	63	120	109.55	260.27	0.168193	0.33998	0.965469	up	-0.965469	down	6.22717	no	162	gi|29375708|ref|NP_814862.1|	hypothetical protein EF1132 [Enterococcus faecalis V583] >gi|384512874|ref|YP_005707967.1| hypothetical protein OG1RF_10910 [Enterococcus faecalis OG1RF] >gi|384518238|ref|YP_005705543.1| hypothetical protein EF62_1583 [Enterococcus faecalis 62] >gi| ...	1	_	226185.EF1132	CBS domain-containing protein	1	COG0517	_	_	_	_
orf00314	172	635	200.29	901.97	0.00520716	0.0249849	1.92147	up	-1.92147	down	8.37328	yes	233	gi|384518239|ref|YP_005705544.1|	tetrahydrodipicolinate N-acetyltransferase [Enterococcus faecalis 62] >gi|397699520|ref|YP_006537308.1| tetrahydrodipicolinate N-acetyltransferase [Enterococcus faecalis D32] >gi|428766642|ref|YP_007152753.1| 2,3,4,5-tetrahydropyridine-2-carboxylate ...	1	GO:0006522;GO:0047200;GO:0006531;GO:0009089;GO:0019877;GO:0042967	226185.EF1133	2,3,4,5-tetrahydropyridine-2-carboxylate N-succinyltransferase; Catalyzes the transfer of an [...]	0.9957	COG2171	_	_	_	_
orf00315	144	710	97.13	573.54	0.00079542	0.00521795	2.3384	up	-2.3384	down	8.45663	yes	389	gi|29375710|ref|NP_814864.1|	M20/M25/M40 family peptidase [Enterococcus faecalis V583] >gi|384512876|ref|YP_005707969.1| M20D subfamily peptidase [Enterococcus faecalis OG1RF] >gi|384518240|ref|YP_005705545.1| amidohydrolase family protein [Enterococcus faecalis 62] >gi|39769952 ...	1	GO:0009089;GO:0019877;GO:0050118	226185.EF1134	M20/M25/M40 family peptidase; Catalyzes the conversion of N-acetyl-diaminopimelate to diamin [...]	1	COG1473	_	_	_	_
orf00316	83	91	72.14	95.4	0.828623	0.916141	0.17095	up	-0.17095	down	6.14979	no	306	gi|384512877|ref|YP_005707970.1|	mechanosensitive ion channel [Enterococcus faecalis OG1RF] >gi|397699522|ref|YP_006537310.1| mechanosensitive ion channel family protein [Enterococcus faecalis D32] >gi|428766644|ref|YP_007152755.1| small-conductance mechanosensitive channel [Enteroc ...	1	GO:0016020;GO:0055085	226185.EF1135	hypothetical protein	0.9958	COG0668	_	_	_	_
orf00317	0	0	0	0	noTest	noTest	noTest	noTest	noTest	noTest	noTest	no	48	gi|29375712|ref|NP_814866.1|	hypothetical protein EF1136 [Enterococcus faecalis V583] >gi|397699524|ref|YP_006537311.1| hypothetical protein EFD32_0944 [Enterococcus faecalis D32] >gi|488312598|ref|WP_002381983.1| conserved hypothetical protein [Enterococcus faecalis] >gi|293431 ...	1	_	_	_	_	_	_	_	_	_
orf00318	1084	367	1023.96	419.36	0.0237573	0.0817384	-1.52319	down	1.52319	up	9.19944	no	283	gi|488316615|ref|WP_002386000.1|	glyoxal reductase [Enterococcus faecalis] >gi|229304491|gb|EEN70487.1| oxidoreductase, aldo/keto reductase family protein [Enterococcus faecalis ATCC 29200] >gi|306514877|gb|EFM83424.1| oxidoreductase, aldo/keto reductase family protein [Enterococcus ...	1	GO:0050580;GO:0043892;GO:0055114	226185.EF1138	aldo/keto reductase family oxidoreductase	0.9927	COG0656	_	_	_	_
orf00319	66	113	74.43	155.23	0.245872	0.435767	0.812089	up	-0.812089	down	6.19442	no	240	gi|29375715|ref|NP_814869.1|	glutamine amidotransferase [Enterococcus faecalis V583] >gi|384512880|ref|YP_005707973.1| putative gamma-glutamyl-gamma-aminobutyrate hydrolase [Enterococcus faecalis OG1RF] >gi|428766647|ref|YP_007152758.1| glutamine amidotransferase, class I [Enter ...	1	GO:0006541;GO:0016740;GO:0033969	226185.EF1139	glutamine amidotransferase, class I	1	COG2071	_	_	_	_
orf00320	439	224	1036.84	676.58	0.166052	0.336204	-0.93128	down	0.93128	up	8.07283	no	124	gi|384512881|ref|YP_005707974.1|	lactoylglutathione lyase [Enterococcus faecalis OG1RF] >gi|384518245|ref|YP_005705550.1| lactoylglutathione lyase [Enterococcus faecalis 62] >gi|397699527|ref|YP_006537315.1| lactoylglutathione lyase [Enterococcus faecalis D32] >gi|428766648|ref|YP_0 ...	1	GO:0016702;GO:0004462;GO:0046872;GO:0006090;GO:0005975	226185.EF1140	lactoylglutathione lyase	0.9919	COG0346	_	_	_	_
orf00321	120	59	231.14	142.8	0.169528	0.341893	-0.982585	down	0.982585	up	6.18392	no	148	gi|29375717|ref|NP_814871.1|	MutT/nudix family protein [Enterococcus faecalis V583] >gi|384518246|ref|YP_005705551.1| NUDIX domain-containing protein [Enterococcus faecalis 62] >gi|397699528|ref|YP_006537316.1| NUDIX domain protein [Enterococcus faecalis D32] >gi|479179909|ref|Y ...	1	GO:0016787	226185.EF1141	MutT/NUDIX family protein	1	COG0494	_	_	_	_
orf00322	343	292	340.73	351.54	0.778326	0.879863	-0.193401	down	0.193401	up	8.01517	no	270	gi|384518247|ref|YP_005705552.1|	Cof-like hydrolase family protein [Enterococcus faecalis 62] >gi|397699529|ref|YP_006537317.1| Cof-like hydrolase family protein [Enterococcus faecalis D32] >gi|428766650|ref|YP_007152761.1| hydrolase, haloacid dehalogenase-like family [Enterococcus ...	1	GO:0016787;GO:0008152	226185.EF1142	HAD superfamily hydrolase	0.9963	COG0561	_	_	_	_
orf00323	332	219	189.67	149.26	0.403324	0.599141	-0.561043	down	0.561043	up	7.80814	no	456	gi|29375719|ref|NP_814873.1|	HD domain-containing protein [Enterococcus faecalis V583] >gi|384512884|ref|YP_005707977.1| HD domain-containing protein [Enterococcus faecalis OG1RF] >gi|384518248|ref|YP_005705553.1| HD domain-containing protein [Enterococcus faecalis 62] >gi|39769 ...	1	GO:0046872;GO:0008081;GO:0008152	226185.EF1143	HD domain-containing protein	1	COG1078	_	_	_	_
orf00324	101	75	99.93	89.92	0.582985	0.7489	-0.389584	down	0.389584	up	6.16291	no	271	gi|488316614|ref|WP_002385999.1|	lipoate-protein ligase A [Enterococcus faecalis] >gi|229304485|gb|EEN70481.1| hypothetical protein HMPREF0345_2575 [Enterococcus faecalis ATCC 29200] >gi|306508706|gb|EFM77796.1| hypothetical protein HMPREF9521_00180 [Enterococcus faecalis TX2134] >g ...	1	GO:0016415;GO:0042967;GO:0009107;GO:0009249;GO:0016874	226185.EF1144	lipoate-protein ligase A family protein, putative	0.9953	COG0095	_	_	_	_
orf00325	51	34	100.55	84.39	0.475626	0.665174	-0.542997	down	0.542997	up	5.11228	no	145	gi|488286789|ref|WP_002357997.1|	hypothetical protein [Enterococcus faecalis] >gi|255964151|gb|EET96627.1| predicted protein [Enterococcus faecalis T1] >gi|255969048|gb|EET99670.1| conserved hypothetical protein [Enterococcus faecalis T2] >gi|256598256|gb|EEU17432.1| conserved hypot ...	1	_	226185.EF1145	hypothetical protein	1	COG4506	_	_	_	_
orf00326	548	381	733.75	626.44	0.464824	0.653338	-0.485432	down	0.485432	up	8.56219	no	205	gi|29375722|ref|NP_814876.1|	DNA-directed RNA polymerase subunit delta [Enterococcus faecalis V583] >gi|384512887|ref|YP_005707980.1| DNA-directed RNA polymerase sigma subunit RpoE [Enterococcus faecalis OG1RF] >gi|488312595|ref|WP_002381980.1| DNA-directed RNA polymerase subuni ...	1	GO:0003899;GO:0003677;GO:0005730;GO:0006355;GO:0006144;GO:0006206	226185.EF1146	DNA-directed RNA polymerase, delta subunit, putative; Participates in both the initiation an [...]	1	COG3343	_	_	_	_
orf00327	704	620	340.03	356.1	0.826792	0.915122	-0.144566	down	0.144566	up	9.07555	no	536	gi|29375723|ref|NP_814877.1|	CTP synthetase [Enterococcus faecalis V583] >gi|384512888|ref|YP_005707981.1| CTP synthase [Enterococcus faecalis OG1RF] >gi|384518252|ref|YP_005705557.1| CTP synthase [Enterococcus faecalis 62] >gi|397699534|ref|YP_006537322.1| CTP synthase [Enteroc ...	1	GO:0006541;GO:0005524;GO:0044210;GO:0006206;GO:0003883	226185.EF1147	CTP synthetase; Catalyzes the ATP-dependent amination of UTP to CTP with either L-glutamine [...]	1	COG0504	_	_	_	_
orf00328	874	2934	307.06	1219.89	0.00815865	0.0355856	1.78555	up	-1.78555	down	10.6113	yes	730	gi|498525476|ref|WP_010825146.1|	1A family penicillin-binding protein [Enterococcus faecalis] >gi|487057542|gb|EOJ84647.1| 1A family penicillin-binding protein [Enterococcus faecalis Fly 2]	1	GO:0046677;GO:0009274;GO:0009252;GO:0016763;GO:0008233;GO:0008658	226185.EF1148	penicillin-binding protein 1A	1	COG0744	_	_	_	_
orf00329	92	309	121.24	499.63	0.0104707	0.043218	1.78377	up	-1.78377	down	7.36346	yes	208	gi|384512890|ref|YP_005707983.1|	recombination protein U [Enterococcus faecalis OG1RF] >gi|488286785|ref|WP_002357993.1| recombinase RecU [Enterococcus faecalis] >gi|227177905|gb|EEI58877.1| recombination protein U [Enterococcus faecalis HH22] >gi|229304480|gb|EEN70476.1| recombinat ...	1	GO:0000287;GO:0006281;GO:0007059;GO:0005737;GO:0003676;GO:0090305;GO:0004519;GO:0006310	226185.EF1149	Holliday junction-specific endonuclease; Endonuclease that resolves Holliday junction interm [...]	1	COG3331	_	_	_	_
orf00330	41	51	63.37	97.58	0.631262	0.787078	0.351633	up	-0.351633	down	5.23131	no	180	gi|428766658|ref|YP_007152769.1|	DUF1273 family protein [Enterococcus faecalis str. Symbioflor 1] >gi|488286783|ref|WP_002357991.1| hypothetical protein [Enterococcus faecalis] >gi|229304479|gb|EEN70475.1| hypothetical protein HMPREF0345_2569 [Enterococcus faecalis ATCC 29200] >gi|2 ...	1	_	226185.EF1150	hypothetical protein	0.9826	COG4474	_	_	_	_
orf00331	376	361	797.83	970.12	0.98113	1	-0.0200338	down	0.0200338	up	8.2312	no	136	gi|384512892|ref|YP_005707985.1|	cell division initiation protein DivIVA [Enterococcus faecalis OG1RF] >gi|428766659|ref|YP_007152770.1| cell division initiation protein DivIVA [Enterococcus faecalis str. Symbioflor 1] >gi|479179917|ref|YP_007807226.1| DivIVA domain [Enterococcus sp ...	1	GO:0051301;GO:0005737;GO:0008360;GO:0007049	226185.EF1151	cell division protein DivIVA, putative; Divisome component that associates with the complex [...]	1	COG3599	_	_	_	_
orf00332	220	266	149.2	216.07	0.643029	0.792907	0.312286	up	-0.312286	down	7.63263	no	387	gi|29375728|ref|NP_814882.1|	hypothetical protein EF1152 [Enterococcus faecalis V583] >gi|384518257|ref|YP_005705562.1| RNA methylase family protein [Enterococcus faecalis 62] >gi|397699539|ref|YP_006537327.1| RNA methylase familyfamily protein [Enterococcus faecalis D32] >gi|42 ...	1	GO:0003723;GO:0008168;GO:0032259	226185.EF1152	hypothetical protein	1	COG0116	_	_	_	_
orf00333	421	543	219.45	337.05	0.541902	0.720583	0.405606	up	-0.405606	down	8.62135	no	498	gi|428766662|ref|YP_007152773.1|	thermostable carboxypeptidase 1 [Enterococcus faecalis str. Symbioflor 1] >gi|488286780|ref|WP_002357988.1| thermostable carboxypeptidase [Enterococcus faecalis] >gi|229304476|gb|EEN70472.1| carboxypeptidase Taq (M32) metallopeptidase [Enterococcus f ...	1	GO:0006508;GO:0004181	226185.EF1153	thermostable carboxypeptidase 1	0.998	COG2317	_	_	_	_
orf00334	273	355	310.67	492.29	0.531798	0.711506	0.417268	up	-0.417268	down	8.00313	no	238	gi|29375730|ref|NP_814884.1|	DNA replication protein DnaD [Enterococcus faecalis V583] >gi|384512895|ref|YP_005707988.1| putative DNA replication protein DnaD [Enterococcus faecalis OG1RF] >gi|384518259|ref|YP_005705564.1| DnaD and phage-associated domain protein [Enterococcus f ...	1	_	226185.EF1154	DNA replication protein DnaD, putative	1	COG3935	_	_	_	_
orf00335	330	534	419.41	831.24	0.273763	0.464404	0.732619	up	-0.732619	down	8.46541	no	215	gi|29375731|ref|NP_814885.1|	endonuclease III [Enterococcus faecalis V583] >gi|384512896|ref|YP_005707989.1| endonuclease III [Enterococcus faecalis OG1RF] >gi|384518260|ref|YP_005705565.1| endonuclease III [Enterococcus faecalis 62] >gi|397699542|ref|YP_006537330.1| endonucleas ...	1	GO:0003906;GO:0003677;GO:0006284;GO:0051539;GO:0004519;GO:0016798	226185.EF1155	endonuclease III	1	COG0177	_	_	_	_
orf00336	138	65	146.39	83.78	0.138903	0.298951	-1.04465	down	1.04465	up	6.36504	no	254	gi|29375732|ref|NP_814886.1|	GntR family transcriptional regulator [Enterococcus faecalis V583] >gi|384512897|ref|YP_005707990.1| GntR family transcriptional regulator [Enterococcus faecalis OG1RF] >gi|384518261|ref|YP_005705566.1| regulatory protein, GntR family protein [Entero ...	1	GO:0003677;GO:0005667;GO:0006355;GO:0045449;GO:0003700	226185.EF1156	GntR family transcriptional regulator	1	COG2188	_	_	_	_
orf00337	471	206	282.64	147.63	0.0874524	0.214276	-1.15345	down	1.15345	up	8.10171	no	435	gi|488286775|ref|WP_002357983.1|	peptidase M20 [Enterococcus faecalis] >gi|255964139|gb|EET96615.1| dipeptidase [Enterococcus faecalis T1] >gi|256955938|gb|EEU72570.1| dipeptidase [Enterococcus faecalis HIP11704] >gi|257164750|gb|EEU94710.1| peptidase [Enterococcus faecalis X98]	1	GO:0006508;GO:0008237;GO:0008270;GO:0016805	226185.EF1157	M20/M25/M40 family peptidase	0.993	COG0624	_	_	_	_
orf00338	10	9	8.37	9.08	1	1	-0.110407	down	0.110407	up	2.95337	no	317	gi|384518263|ref|YP_005705568.1|	asparaginase family protein [Enterococcus faecalis 62] >gi|397699545|ref|YP_006537333.1| asparaginase family protein [Enterococcus faecalis D32] >gi|428766667|ref|YP_007152778.1| L-asparaginase [Enterococcus faecalis str. Symbioflor 1] >gi|488286774| ...	1	GO:0016787	226185.EF1158	N4-(beta-N-acetylglucosaminyl)-L-asparaginase, putative	0.9963	COG1446	_	_	_	_
orf00339	4	0	11	0	noTest	noTest	noTest	noTest	noTest	noTest	noTest	no	109	gi|29375735|ref|NP_814889.1|	PTS system cellobiose-specific transporter subunit IIB [Enterococcus faecalis V583] >gi|384512900|ref|YP_005707993.1| PTS system transporter subunit I [Enterococcus faecalis OG1RF] >gi|384518264|ref|YP_005705569.1| PTS system cellobiose-specific tran ...	1	GO:0009357;GO:0008982;GO:0009401	226185.EF1159	PTS system, cellobiose-specific IIB component	1	COG1440	_	_	_	_
orf00340	11	25	6.31	17.12	0.190995	0.369148	1.20442	up	-1.20442	down	3.88074	no	454	gi|29375736|ref|NP_814890.1|	PTS system cellobiose-specific transporter subunit IIC [Enterococcus faecalis V583] >gi|384518265|ref|YP_005705570.1| PTS system cellobiose-specific transporter subunit IIC [Enterococcus faecalis 62] >gi|397699547|ref|YP_006537335.1| PTS system, cell ...	1	GO:0009357;GO:0016021;GO:0005351;GO:0008982;GO:0009401;GO:0005886	226185.EF1160	PTS system, cellobiose-specific IIC component	1	COG1455	_	_	_	_
orf00341	16	9	26.02	18.17	0.426125	0.621012	-0.775048	down	0.775048	up	3.3468	no	172	gi|428766670|ref|YP_007152781.1|	selenoprotein B, glycine/betaine/sarcosine/D-proline reductase family protein [Enterococcus faecalis str. Symbioflor 1] >gi|488286770|ref|WP_002357978.1| hypothetical protein [Enterococcus faecalis] >gi|229304468|gb|EEN70464.1| hypothetical protein H ...	1	GO:0030699;GO:0055114;GO:0030700	226185.EF1161	hypothetical protein	0.9942	_	_	NOG42972	_	_
orf00342	298	93	96.18	35.49	0.0177573	0.0653937	-1.63873	down	1.63873	up	7.30741	no	793	gi|488286769|ref|WP_002357977.1|	ATP-dependent helicase [Enterococcus faecalis] >gi|255964134|gb|EET96610.1| helicase [Enterococcus faecalis T1] >gi|401674728|gb|EJS81073.1| DinG family ATP-dependent helicase conserved hypothetical protein [Enterococcus faecalis ATCC 29212] >gi|4869 ...	1	GO:0003677;GO:0003887;GO:0005524;GO:0006260;GO:0005657;GO:0042575;GO:0004003	226185.EF1162	helicase, putative	1	COG1199	_	_	_	_
orf00343	195	125	161.08	124.35	0.385452	0.586765	-0.601889	down	0.601889	up	7.024	no	321	gi|29375739|ref|NP_814893.1|	L-asparaginase [Enterococcus faecalis V583] >gi|384512905|ref|YP_005707998.1| asparaginase [Enterococcus faecalis OG1RF] >gi|397699550|ref|YP_006537338.1| asparaginase family protein [Enterococcus faecalis D32] >gi|428766672|ref|YP_007152783.1| L-asp ...	1	GO:0006522;GO:0006531;GO:0004067;GO:0006528	226185.EF1163	L-asparaginase, putative	1	COG0252	_	_	_	_
orf00344	134	74	155.32	104.6	0.24571	0.435767	-0.815874	down	0.815874	up	6.40139	no	234	gi|488324433|ref|WP_002393818.1|	phosphohydrolase [Enterococcus faecalis] >gi|315154107|gb|EFT98123.1| HD domain protein [Enterococcus faecalis TX0031] >gi|315156603|gb|EFU00620.1| HD domain protein [Enterococcus faecalis TX0043] >gi|315158373|gb|EFU02390.1| HD domain protein [Enter ...	1	GO:0046872;GO:0008081;GO:0008152	226185.EF1164	HD domain-containing protein	0.9813	_	_	NOG79286	_	_
orf00345	103	88	176.65	188.07	0.791603	0.888305	-0.187889	down	0.187889	up	6.2821	no	164	gi|29375741|ref|NP_814895.1|	nucleotide-binding protein [Enterococcus faecalis V583] >gi|384512907|ref|YP_005708000.1| N-(5'phosphoribosyl)anthranilate isomerase [Enterococcus faecalis OG1RF] >gi|384518270|ref|YP_005705575.1| hypothetical protein EF62_1615 [Enterococcus faecalis ...	1	GO:0016853	226185.EF1165	putative nucleotide-binding protein	1	COG1666	_	_	_	_
orf00346	0	0	0	0	noTest	noTest	noTest	noTest	noTest	noTest	noTest	no	41	gi|384518271|ref|YP_005705576.1|	hypothetical protein EF62_1616 [Enterococcus faecalis 62] >gi|488316609|ref|WP_002385994.1| hypothetical protein [Enterococcus faecalis] >gi|229304604|gb|EEN70600.1| hypothetical protein HMPREF0345_2553 [Enterococcus faecalis ATCC 29200] >gi|30650815 ...	1	_	_	_	_	_	_	_	_	_
orf00347	47	74	41.87	79.58	0.338088	0.535768	0.690596	up	-0.690596	down	5.6286	no	299	gi|29375742|ref|NP_814896.1|	YitT family protein [Enterococcus faecalis V583] >gi|384512908|ref|YP_005708001.1| YitT family protein [Enterococcus faecalis OG1RF] >gi|428766675|ref|YP_007152786.1| YitT family protein [Enterococcus faecalis str. Symbioflor 1] >gi|479179926|ref|YP_ ...	1	_	226185.EF1166	YitT family protein	1	COG1284	_	_	_	_
orf00348	7447	5545	6878.67	6190.9	0.55495	0.730739	-0.38677	down	0.38677	up	12.3686	no	289	gi|29375743|ref|NP_814897.1|	fructose-bisphosphate aldolase [Enterococcus faecalis V583] >gi|384512909|ref|YP_005708002.1| fructose-bisphosphate aldolase [Enterococcus faecalis OG1RF] >gi|384518273|ref|YP_005705578.1| fructose-1,6-bisphosphate aldolase [Enterococcus faecalis 62] ...	1	GO:0006094;GO:0006000;GO:0004332;GO:0006096;GO:0006020;GO:0015976;GO:0006098;GO:0006013;GO:0008270;GO:0030388	226185.EF1167	fructose-bisphosphate aldolase	1	COG0191	_	_	_	_
orf00349	142	168	86.25	121.89	0.688219	0.821574	0.280802	up	-0.280802	down	6.9837	no	430	gi|29375745|ref|NP_814899.1|	UDP-N-acetylglucosamine 1-carboxyvinyltransferase [Enterococcus faecalis V583] >gi|384512910|ref|YP_005708003.1| UDP-N-acetylglucosamine 1-carboxyvinyltransferase [Enterococcus faecalis OG1RF] >gi|384518274|ref|YP_005705579.1| UDP-N-acetylglucosamine ...	1	GO:0009252;GO:0019277;GO:0051301;GO:0008760;GO:0005737;GO:0008360;GO:0007049	226185.EF1169	UDP-N-acetylglucosamine 1-carboxyvinyltransferase; Cell wall formation. Adds enolpyruvyl to [...]	1	COG0766	_	_	_	_
orf00350	208	572	126.33	415.01	0.0271211	0.0910702	1.49698	up	-1.49698	down	8.32217	no	430	gi|488329281|ref|WP_002398666.1|	transcription termination factor Rho [Enterococcus faecalis] >gi|315156596|gb|EFU00613.1| transcription termination factor Rho [Enterococcus faecalis TX0043] >gi|486971039|gb|EOJ00538.1| transcription termination factor Rho [Enterococcus faecalis T16 ...	1	GO:0006353;GO:0003723;GO:0005524;GO:0006355;GO:0004386;GO:0008186	226185.EF1170	transcription termination factor Rho	0.9976	COG1158	_	_	_	_
orf00351	749	1699	2637.72	8036.26	0.0670257	0.176181	1.22006	up	-1.22006	down	9.97088	no	89	gi|384512912|ref|YP_005708005.1|	50S ribosomal protein L31 [Enterococcus faecalis OG1RF] >gi|488312764|ref|WP_002382149.1| 50S ribosomal protein L31 [Enterococcus faecalis] >gi|227074104|gb|EEI12067.1| ribosomal protein L31 [Enterococcus faecalis TX0104] >gi|227177926|gb|EEI58898.1| ...	1	GO:0005840;GO:0042254;GO:0006412;GO:0003735	226185.EF1171	ribosomal protein L31	1	COG0254	_	_	_	_
orf00352	0	7	0	6.26	noTest	noTest	noTest	noTest	noTest	noTest	noTest	no	354	gi|488312585|ref|WP_002381970.1|	cell surface protein [Enterococcus faecalis] >gi|229304597|gb|EEN70593.1| hypothetical protein HMPREF0345_2546 [Enterococcus faecalis ATCC 29200] >gi|257164735|gb|EEU94695.1| conserved hypothetical protein [Enterococcus faecalis X98] >gi|310629603|gb ...	1	_	226185.EF1176	hypothetical protein	0.9887	_	_	NOG43581	_	_
orf00353	0	0	0	0	noTest	noTest	noTest	noTest	noTest	noTest	noTest	no	44	gi|488325624|ref|WP_002395009.1|	hypothetical protein [Enterococcus faecalis] >gi|315174613|gb|EFU18630.1| hypothetical protein HMPREF9519_00387 [Enterococcus faecalis TX1346]	1	_	_	_	_	_	_	_	_	_
orf00354	188	133	166.87	142.5	0.502008	0.685219	-0.45989	down	0.45989	up	7.02936	no	300	gi|488323180|ref|WP_002392565.1|	fructokinase [Enterococcus faecalis] >gi|310629606|gb|EFQ12889.1| ROK family protein [Enterococcus faecalis TX0102] >gi|311293223|gb|EFQ71779.1| ROK family protein [Enterococcus faecalis TX0470]	1	GO:0006013;GO:0016310;GO:0005982;GO:0006000;GO:0008865;GO:0005985	226185.EF1179	fructokinase	1	COG1940	_	_	_	_
orf00355	2442	478	9534.32	2549.32	0.00077352	0.00514286	-2.3137	down	2.3137	up	10.2048	yes	82	gi|29375755|ref|NP_814909.1|	hypothetical protein EF1180 [Enterococcus faecalis V583] >gi|384518280|ref|YP_005705585.1| CsbD-like family protein [Enterococcus faecalis 62] >gi|397699561|ref|YP_006537349.1| CsbD-like family protein [Enterococcus faecalis D32] >gi|428766684|ref|YP ...	1	_	226185.EF1180	hypothetical protein	1	_	_	NOG289991	_	_
orf00356	100	162	110.78	218.43	0.293328	0.483638	0.733225	up	-0.733225	down	6.74372	no	244	gi|488286753|ref|WP_002357961.1|	NADPH-flavin oxidoreductase [Enterococcus faecalis] >gi|229304593|gb|EEN70589.1| nitroreductase family protein [Enterococcus faecalis ATCC 29200] >gi|255964120|gb|EET96596.1| conserved hypothetical protein [Enterococcus faecalis T1] >gi|256994564|gb| ...	1	GO:0055114;GO:0016491	226185.EF1181	nitroreductase family protein	0.9959	COG0778	_	_	_	_
orf00357	542	448	1012.81	1049.55	0.723136	0.845668	-0.235988	down	0.235988	up	8.65555	no	152	gi|29375757|ref|NP_814911.1|	S-ribosylhomocysteinase [Enterococcus faecalis V583] >gi|384512918|ref|YP_005708011.1| S-ribosylhomocysteine lyase [Enterococcus faecalis OG1RF] >gi|384518282|ref|YP_005705587.1| S-Ribosylhomocysteinase (LuxS) family protein [Enterococcus faecalis 62 ...	1	GO:0043768;GO:0008152;GO:0005506;GO:0009372	226185.EF1182	S-ribosylhomocysteinase; Involved in the synthesis of autoinducer 2 (AI-2) which is secreted [...]	1	COG1854	_	_	_	_
orf00358	222	467	164.87	416.38	0.0993836	0.234855	1.11067	up	-1.11067	down	8.14109	no	355	gi|29375758|ref|NP_814912.1|	aspartate-semialdehyde dehydrogenase [Enterococcus faecalis V583] >gi|384512919|ref|YP_005708012.1| aspartate-semialdehyde dehydrogenase [Enterococcus faecalis OG1RF] >gi|384518283|ref|YP_005705588.1| aspartate-semialdehyde dehydrogenase [Enterococcu ...	1	GO:0000051;GO:0019877;GO:0009097;GO:0051287;GO:0009088;GO:0005737;GO:0071266;GO:0055114;GO:0006563;GO:0046983;GO:0050661;GO:0009089;GO:0003942;GO:0006544;GO:0004073	226185.EF1183	aspartate-semialdehyde dehydrogenase	1	COG0136	_	_	_	_
orf00359	217	530	199.7	589.48	0.0497283	0.141588	1.32597	up	-1.32597	down	8.2589	no	290	gi|384518284|ref|YP_005705589.1|	dihydrodipicolinate synthase [Enterococcus faecalis 62] >gi|397699565|ref|YP_006537353.1| dihydrodipicolinate synthase [Enterococcus faecalis D32] >gi|428766690|ref|YP_007152801.1| dihydrodipicolinate synthase [Enterococcus faecalis str. Symbioflor 1 ...	1	GO:0009089;GO:0019877;GO:0008840;GO:0016843;GO:0005737	226185.EF1184	dihydrodipicolinate synthase	0.9965	COG0329	_	_	_	_
orf00360	1065	2065	489.79	1128.37	0.133462	0.288757	0.993804	up	-0.993804	down	10.3241	no	562	gi|488316607|ref|WP_002385992.1|	Zn-dependent hydrolase [Enterococcus faecalis] >gi|229304589|gb|EEN70585.1| hypothetical protein HMPREF0345_2538 [Enterococcus faecalis ATCC 29200] >gi|306500589|gb|EFM69920.1| hypothetical protein HMPREF9505_01897 [Enterococcus faecalis TX0109] >gi| ...	1	GO:0003723;GO:0046872;GO:0016788	226185.EF1185	metallo-beta-lactamase superfamily protein	1	COG0595	_	_	_	_
orf00361	245	241	138.7	162.73	0.992894	1	0.0149224	up	-0.0149224	down	7.63072	no	460	gi|488286747|ref|WP_002357955.1|	5'-nucleotidase [Enterococcus faecalis] >gi|229304588|gb|EEN70584.1| Ser/Thr phosphatase family protein [Enterococcus faecalis ATCC 29200] >gi|255964115|gb|EET96591.1| metallophosphoesterase [Enterococcus faecalis T1] >gi|255969008|gb|EET99630.1| met ...	1	GO:0016787;GO:0009166	226185.EF1186	Ser/Thr protein phosphatase family protein	0.9978	COG0737	_	_	_	_
orf00362	103	238	135.02	382.71	0.0718865	0.185562	1.24495	up	-1.24495	down	7.1269	no	209	gi|29375762|ref|NP_814916.1|	hypothetical protein EF1187 [Enterococcus faecalis V583] >gi|397699568|ref|YP_006537356.1| hypothetical protein EFD32_0989 [Enterococcus faecalis D32] >gi|428766693|ref|YP_007152804.1| DUF1027 domain protein [Enterococcus faecalis str. Symbioflor 1] ...	1	_	226185.EF1187	hypothetical protein	1	COG4470	_	_	_	_
orf00363	211	416	221.94	531.47	0.130117	0.283767	1.01715	up	-1.01715	down	8.0045	no	256	gi|384512924|ref|YP_005708017.1|	HAD-superfamily hydrolase [Enterococcus faecalis OG1RF] >gi|384518288|ref|YP_005705593.1| HAD-superfamily hydrolase, subfamily IIA family protein [Enterococcus faecalis 62] >gi|397699569|ref|YP_006537357.1| HAD-superfamily hydrolase, subfamily IIA fa ...	1	GO:0016787;GO:0008152	226185.EF1188	HAD superfamily hydrolase	0.996	COG0647	_	_	_	_
orf00364	72	79	101.28	136.82	0.825868	0.914739	0.171972	up	-0.171972	down	5.94524	no	196	gi|384512925|ref|YP_005708018.1|	integral membrane protein [Enterococcus faecalis OG1RF] >gi|488312582|ref|WP_002381967.1| membrane protein [Enterococcus faecalis] >gi|229304585|gb|EEN70581.1| TIGR01906 family protein [Enterococcus faecalis ATCC 29200] >gi|257164724|gb|EEU94684.1| i ...	1	_	226185.EF1189	hypothetical protein	0.9942	COG4478	_	_	_	_
orf00365	22	244	32.21	440.88	6.54e-06	8.65e-05	3.49493	up	-3.49493	down	6.77628	yes	189	gi|29375765|ref|NP_814919.1|	hypothetical protein EF1190 [Enterococcus faecalis V583] >gi|384512926|ref|YP_005708019.1| hypothetical protein OG1RF_10962 [Enterococcus faecalis OG1RF] >gi|428766696|ref|YP_007152807.1| DUF1836 domain protein [Enterococcus faecalis str. Symbioflor ...	1	_	226185.EF1190	hypothetical protein	1	_	_	NOG29765	_	_
orf00366	71	500	66.32	564.72	7.47e-05	0.000703855	2.8503	up	-2.8503	down	7.87739	yes	286	gi|29375766|ref|NP_814920.1|	DegV family protein [Enterococcus faecalis V583] >gi|384512927|ref|YP_005708020.1| DegV family protein [Enterococcus faecalis OG1RF] >gi|384518291|ref|YP_005705596.1| DegV family protein [Enterococcus faecalis 62] >gi|397699572|ref|YP_006537360.1| De ...	1	_	226185.EF1191	DegV family protein	1	COG1307	_	_	_	_
orf00367	35	31	43.17	46.76	0.86039	0.937046	-0.135373	down	0.135373	up	4.74951	no	221	gi|488286741|ref|WP_002357949.1|	aquaporin [Enterococcus faecalis] >gi|255964109|gb|EET96585.1| aquaporin Z [Enterococcus faecalis T1] >gi|257164721|gb|EEU94681.1| aquaporin Z [Enterococcus faecalis X98] >gi|486900496|gb|EOI32350.1| MIP family channel protein [Enterococcus faecalis ...	1	GO:0006810;GO:0016021;GO:0005215	226185.EF1192	aquaporin Z	0.991	COG0580	_	_	_	_
orf00368	150	170	173.86	240.3	0.757826	0.866691	0.218916	up	-0.218916	down	7.02912	no	234	gi|488347529|ref|WP_002416914.1|	PhoP family transcriptional regulator [Enterococcus faecalis] >gi|402360602|gb|EJU95198.1| transcriptional regulatory protein WalR [Enterococcus faecalis ERV31]	1	GO:0003677;GO:0000160;GO:0006355;GO:0035556;GO:0045449;GO:0000156	226185.EF1193	DNA-binding response regulator VicR	1	COG0745	_	_	_	_
orf00369	427	457	180.75	229.54	0.839393	0.922248	0.136567	up	-0.136567	down	8.49461	no	609	gi|384512930|ref|YP_005708023.1|	sensor histidine kinase [Enterococcus faecalis OG1RF] >gi|384518294|ref|YP_005705599.1| histidine sensor kinase [Enterococcus faecalis 62] >gi|397699575|ref|YP_006537363.1| histidine sensor kinase [Enterococcus faecalis D32] >gi|428766700|ref|YP_0071 ...	1	GO:0000155;GO:0023014;GO:0005524;GO:0000160;GO:0006355;GO:0016021;GO:0009365	226185.EF1194	sensory box histidine kinase VicK	0.9983	COG5002	_	_	_	_
orf00370	306	492	183.18	351.73	0.278522	0.469052	0.723342	up	-0.723342	down	8.3507	no	436	gi|29375770|ref|NP_814924.1|	hypothetical protein EF1195 [Enterococcus faecalis V583] >gi|428766701|ref|YP_007152812.1| YycH family protein [Enterococcus faecalis str. Symbioflor 1] >gi|488316604|ref|WP_002385989.1| YycH protein [Enterococcus faecalis] >gi|29343231|gb|AAO80994.1 ...	1	_	226185.EF1195	hypothetical protein	1	_	_	NOG132020	_	_
orf00371	175	186	164.69	211.71	0.858547	0.935767	0.126459	up	-0.126459	down	7.20247	no	284	gi|29375771|ref|NP_814925.1|	hypothetical protein EF1196 [Enterococcus faecalis V583] >gi|384512932|ref|YP_005708025.1| hypothetical protein OG1RF_10968 [Enterococcus faecalis OG1RF] >gi|384518296|ref|YP_005705601.1| yycH family protein [Enterococcus faecalis 62] >gi|397699577|r ...	1	_	226185.EF1196	hypothetical protein	1	_	_	NOG245949	_	_
orf00372	270	421	270.36	511.05	0.308317	0.500633	0.679039	up	-0.679039	down	8.14271	no	268	gi|29375772|ref|NP_814926.1|	metallo-beta-lactamase YycJ [Enterococcus faecalis V583] >gi|384512933|ref|YP_005708026.1| beta-lactamase [Enterococcus faecalis OG1RF] >gi|384518297|ref|YP_005705602.1| metallo-beta-lactamase superfamily protein [Enterococcus faecalis 62] >gi|397699 ...	1	GO:0042318;GO:0008800	226185.EF1197	metallo-beta-lactamase YycJ	1	COG1235	_	_	_	_
orf00373	46	60	40.26	63.36	0.564864	0.737171	0.420009	up	-0.420009	down	5.4361	no	304	gi|384512934|ref|YP_005708027.1|	ABC superfamily ATP binding cassette transporter, membrane protein [Enterococcus faecalis OG1RF] >gi|479179945|ref|YP_007807254.1| Predicted permeases [Enterococcus sp. 7L76] >gi|488286734|ref|WP_002357942.1| permease [Enterococcus faecalis] >gi|2293 ...	1	_	226185.EF1198	hypothetical protein	0.9967	COG0701	_	_	_	_
orf00374	103	132	99.17	153.84	0.575988	0.744186	0.395729	up	-0.395729	down	6.58477	no	278	gi|384512935|ref|YP_005708028.1|	hypothetical protein OG1RF_10971 [Enterococcus faecalis OG1RF] >gi|384518299|ref|YP_005705604.1| hypothetical protein EF62_1644 [Enterococcus faecalis 62] >gi|397699580|ref|YP_006537368.1| hypothetical protein EFD32_1001 [Enterococcus faecalis D32] > ...	1	_	226185.EF1199	hypothetical protein	1	COG3689	_	_	_	_
orf00375	13	35	31.29	107.95	0.0920471	0.223089	1.44982	up	-1.44982	down	4.29721	no	122	gi|488286731|ref|WP_002357939.1|	membrane protein [Enterococcus faecalis] >gi|255964101|gb|EET96577.1| conserved hypothetical protein [Enterococcus faecalis T1]	1	_	226185.EF1200	hypothetical protein	1	COG3610	_	_	_	_
orf00376	12	21	12.95	27.55	0.393996	0.590995	0.832745	up	-0.832745	down	3.75365	no	250	gi|384512937|ref|YP_005708030.1|	hypothetical protein OG1RF_10973 [Enterococcus faecalis OG1RF] >gi|384518301|ref|YP_005705606.1| hypothetical protein EF62_1646 [Enterococcus faecalis 62] >gi|428766707|ref|YP_007152818.1| DUF1212 family protein [Enterococcus faecalis str. Symbioflor ...	1	_	226185.EF1201	hypothetical protein	0.996	COG2966	_	_	_	_
orf00377	286	135	1007.19	638.55	0.126595	0.278228	-1.04301	down	1.04301	up	7.4171	no	89	gi|29375777|ref|NP_814931.1|	hypothetical protein EF1202 [Enterococcus faecalis V583] >gi|384512938|ref|YP_005708031.1| hypothetical protein OG1RF_10974 [Enterococcus faecalis OG1RF] >gi|384518302|ref|YP_005705607.1| hypothetical protein EF62_1647 [Enterococcus faecalis 62] >gi| ...	1	_	226185.EF1202	hypothetical protein	1	COG4472	_	_	_	_
orf00378	632	586	1329.78	1560.42	0.916916	0.973506	-0.0703086	down	0.0703086	up	8.95565	no	137	gi|384518303|ref|YP_005705608.1|	hypothetical protein EF62_1648 [Enterococcus faecalis 62] >gi|428766709|ref|YP_007152820.1| holliday junction resolvase, putative [Enterococcus faecalis str. Symbioflor 1] >gi|479179949|ref|YP_007807258.1| conserved hypothetical protein TIGR00250 [En ...	1	GO:0006281;GO:0090305;GO:0006310;GO:0005737;GO:0004518;GO:0003676	226185.EF1203	Holliday junction resolvase-like protein; Could be a nuclease that resolves Holliday junctio [...]	1	COG0816	_	_	_	_
orf00379	738	213	2224.76	843.8	0.0101873	0.0423761	-1.75291	down	1.75291	up	8.58887	yes	101	gi|488316601|ref|WP_002385986.1|	hypothetical protein [Enterococcus faecalis] >gi|229304570|gb|EEN70566.1| hypothetical protein HMPREF0345_2519 [Enterococcus faecalis ATCC 29200] >gi|315029151|gb|EFT41083.1| hypothetical protein HMPREF9496_01901 [Enterococcus faecalis TX4000] >gi|31 ...	1	_	226185.EF1204	hypothetical protein	1	COG3906	_	_	_	_
orf00380	308	79	289.85	89.92	0.00601263	0.0281199	-1.92101	down	1.92101	up	7.29133	yes	284	gi|488286724|ref|WP_002357932.1|	Cro/Cl family transcriptional regulator [Enterococcus faecalis] >gi|255964096|gb|EET96572.1| predicted protein [Enterococcus faecalis T1] >gi|255968989|gb|EET99611.1| TPR domain containing transcriptional regulator [Enterococcus faecalis T2] >gi|2565 ...	1	GO:0043565	226185.EF1599	transcriptional regulator Cro/CI family protein	0.8237	_	_	NOG85556	_	_
orf00381	339	113	228.67	91.28	0.0250606	0.0857428	-1.54421	down	1.54421	up	7.51695	no	389	gi|29375780|ref|NP_814934.1|	malate dehydrogenase, decarboxylating [Enterococcus faecalis V583] >gi|384512942|ref|YP_005708035.1| malate dehydrogenase (oxaloacetate-decarboxylating) (NADP(+)) [Enterococcus faecalis OG1RF] >gi|428766712|ref|YP_007152823.1| NAD-dependent malic enz ...	1	GO:0006090;GO:0051287;GO:0006108;GO:0016619;GO:0004473;GO:0006099;GO:0046872;GO:0015976	226185.EF1206	malate dehydrogenase, decarboxylating	1	COG0281	_	_	_	_
orf00382	28	40	16.56	28.25	0.496369	0.6828	0.549133	up	-0.549133	down	4.79611	no	441	gi|384512943|ref|YP_005708036.1|	CCS family citrate carrier protein [Enterococcus faecalis OG1RF] >gi|397699588|ref|YP_006537376.1| L-Malate permease [Enterococcus faecalis D32] >gi|488286722|ref|WP_002357930.1| L-malate permease [Enterococcus faecalis] >gi|227074139|gb|EEI12102.1| ...	1	GO:0015711;GO:0016021;GO:0008514	226185.EF1207	CCS family citrate carrier protein	0.9977	COG3493	_	_	_	_
orf00383	61	22	30.65	13.15	0.0616657	0.165971	-1.42251	down	1.42251	up	5.07373	no	516	gi|498480837|ref|WP_010784010.1|	sensory box histidine kinase [Enterococcus faecalis] >gi|486984868|gb|EOJ14152.1| sensory box histidine kinase [Enterococcus faecalis 12107]	1	GO:0000155;GO:0023014;GO:0000160;GO:0009365	226185.EF1209	sensory box histidine kinase	1	COG3290	_	_	_	_
orf00384	18	8	22.31	12.13	0.241983	0.429804	-1.1076	down	1.1076	up	3.40219	no	220	gi|488344994|ref|WP_002414379.1|	two component system response regulator [Enterococcus faecalis] >gi|429515489|gb|ELA05003.1| two component system response regulator [Enterococcus faecalis M7]	1	GO:0009605;GO:0003677;GO:0006355;GO:0035556;GO:0005737;GO:0001071;GO:0000160;GO:0045449;GO:0000156	226185.EF1210	response regulator	0.9816	COG4565	_	_	_	_
orf00385	7980	3406	4654.57	2371.12	0.0727615	0.187092	-1.18957	down	1.18957	up	12.1733	no	447	gi|384518310|ref|YP_005705615.1|	NADH peroxidase [Enterococcus faecalis 62] >gi|397699591|ref|YP_006537379.1| NADH peroxidase [Enterococcus faecalis D32] >gi|428766716|ref|YP_007152827.1| NADH peroxidase [Enterococcus faecalis str. Symbioflor 1] >gi|479179955|ref|YP_007807264.1| Unc ...	1	GO:0006979;GO:0006804;GO:0016692;GO:0050660;GO:0055114;GO:0005737;GO:0045454	226185.EF1211	NADH peroxidase; Peroxidase whose active site is a redox-active cysteine- sulfenic acid	1	COG0446	_	_	_	_
orf00386	143	315	125.59	333.83	0.0839889	0.208489	1.1766	up	-1.1766	down	7.55221	no	303	gi|29375785|ref|NP_814939.1|	transcriptional regulator [Enterococcus faecalis V583] >gi|384518311|ref|YP_005705616.1| membrane-bound transcriptional regulator LytR type protein [Enterococcus faecalis 62] >gi|397699592|ref|YP_006537380.1| membrane-bound transcriptional regulator ...	1	GO:0045892;GO:0005667;GO:0016021;GO:0045449;GO:0005886;GO:0003700	226185.EF1212	transcriptional regulator; Attenuator role for operon expression (By similarity)	1	COG1316	_	_	_	_
orf00387	663	100	311.8	55.9	0.000149982	0.00127293	-2.68732	down	2.68732	up	8.26763	yes	550	gi|384512949|ref|YP_005708042.1|	acetolactate synthase [Enterococcus faecalis OG1RF] >gi|384518312|ref|YP_005705617.1| acetolactate synthase, catabolic [Enterococcus faecalis 62] >gi|397699593|ref|YP_006537381.1| acetolactate synthase, catabolic [Enterococcus faecalis D32] >gi|48828 ...	1	GO:0000287;GO:0015940;GO:0009097;GO:0034077;GO:0003984;GO:0005948;GO:0009098;GO:0009099;GO:0030976	226185.EF1213	acetolactate synthase	0.9982	COG0028	_	_	_	_
orf00388	335	35	388.29	49.47	1.83e-05	0.000214883	-3.21101	down	3.21101	up	7.22249	yes	234	gi|29375787|ref|NP_814941.1|	alpha-acetolactate decarboxylase [Enterococcus faecalis V583] >gi|384512950|ref|YP_005708043.1| alpha-acetolactate decarboxylase [Enterococcus faecalis OG1RF] >gi|384518313|ref|YP_005705618.1| alpha-acetolactate decarboxylase [Enterococcus faecalis 6 ...	1	GO:0047605;GO:0019751	226185.EF1214	alpha-acetolactate decarboxylase	1	COG3527	_	_	_	_
orf00389	64	85	58.9	94.54	0.538378	0.717254	0.446558	up	-0.446558	down	5.92761	no	290	gi|498531457|ref|WP_010830247.1|	hypothetical protein [Enterococcus faecalis] >gi|487200279|gb|EOL18524.1| hypothetical protein WU3_01206 [Enterococcus faecalis Merz89]	1	_	226185.EF1215	hypothetical protein	1	_	_	NOG287882	_	_
orf00390	1	8	1.13	11.04	noTest	noTest	noTest	noTest	noTest	noTest	noTest	no	239	gi|428766721|ref|YP_007152832.1|	conserved hypothetical protein [Enterococcus faecalis str. Symbioflor 1] >gi|488312577|ref|WP_002381962.1| hypothetical protein [Enterococcus faecalis] >gi|257164698|gb|EEU94658.1| conserved hypothetical protein [Enterococcus faecalis X98] >gi|300850 ...	1	_	_	_	_	_	_	_	_	_
orf00391	6	1	13.91	2.96	noTest	noTest	noTest	noTest	noTest	noTest	noTest	no	126	gi|488322795|ref|WP_002392180.1|	hypothetical protein [Enterococcus faecalis] >gi|306497854|gb|EFM67386.1| hypothetical protein HMPREF9509_01507 [Enterococcus faecalis TX0411] >gi|306504161|gb|EFM73373.1| hypothetical protein HMPREF9515_01352 [Enterococcus faecalis TX0860] >gi|30650 ...	1	_	_	_	_	_	_	_	_	_
orf00392	3	88	2.89	102.56	7.94e-07	1.37e-05	4.80023	up	-4.80023	down	5.22858	yes	278	gi|488286710|ref|WP_002357918.1|	spermidine/putrescine ABC transporter permease [Enterococcus faecalis] >gi|255964084|gb|EET96560.1| ABC transporter [Enterococcus faecalis T1] >gi|255968977|gb|EET99599.1| ABC transporter [Enterococcus faecalis T2] >gi|256598328|gb|EEU17504.1| ABC tr ...	1	GO:0006810;GO:0016021;GO:0005886;GO:0005215	226185.EF1218	spermidine/putrescine ABC transporter, permease protein; Part of a binding-protein-dependent [...]	1	COG1176	_	_	_	_
orf00393	1	26	1.15	36.4	0.000385253	0.0028894	4.42696	up	-4.42696	down	3.47113	yes	236	gi|29375792|ref|NP_814946.1|	spermidine/putrescine ABC transporter permease [Enterococcus faecalis V583] >gi|384512955|ref|YP_005708048.1| spermidine/putrescine ABC superfamily ATP binding cassette transporter, permease protein [Enterococcus faecalis OG1RF] >gi|384518319|ref|YP_ ...	1	GO:0006810;GO:0016021;GO:0005886;GO:0005215	226185.EF1219	spermidine/putrescine ABC transporter, permease protein; Part of a binding-protein-dependent [...]	1	COG1177	_	_	_	_
orf00394	6	170	4.58	155.86	5.86e-08	1.31e-06	4.80554	up	-4.80554	down	6.18159	yes	346	gi|428766725|ref|YP_007152836.1|	spermidine/putrescine ABC transporter, ATP-binding protein [Enterococcus faecalis str. Symbioflor 1] >gi|488316597|ref|WP_002385982.1| spermidine/putrescine ABC transporter ATP-binding protein [Enterococcus faecalis] >gi|229304554|gb|EEN70550.1| ABC ...	1	GO:0015408;GO:0005524;GO:0006200;GO:0015682;GO:0043190	226185.EF1220	spermidine/putrescine ABC transporter, ATP-binding protein	1	COG3839;COG3842	_	_	_	_
orf00395	14	259	10.25	227.46	2.03e-07	3.96e-06	4.22364	up	-4.22364	down	6.81491	yes	360	gi|384512957|ref|YP_005708050.1|	spermidine/putrescine ABC superfamily ATP binding cassette transporter [Enterococcus faecalis OG1RF] >gi|384518321|ref|YP_005705626.1| spermidine/putrescine ABC superfamily ATP binding cassette transporter [Enterococcus faecalis 62] >gi|397699601|ref ...	1	GO:0015846;GO:0019808;GO:0005215;GO:0042597	226185.EF1221	spermidine/putrescine ABC transporter, spermidine/putrescine-binding protein	1	COG0687	_	_	_	_
orf00396	7	337	3.12	178.47	2.83e-10	1.19e-08	5.5777	up	-5.5777	down	7.14976	yes	579	gi|488316596|ref|WP_002385981.1|	adenine deaminase [Enterococcus faecalis] >gi|229304552|gb|EEN70548.1| putative adenine deaminase [Enterococcus faecalis ATCC 29200] >gi|306508848|gb|EFM77935.1| putative adenine deaminase [Enterococcus faecalis TX2134] >gi|310630971|gb|EFQ14254.1| p ...	1	GO:0006146;GO:0000034	226185.EF1222	adenine deaminase	0.9946	COG1001	_	_	_	_
orf00397	7	486	4.25	352.62	9.13e-12	6.45e-10	6.10558	up	-6.10558	down	7.66946	yes	430	gi|488316595|ref|WP_002385980.1|	amidohydrolase [Enterococcus faecalis] >gi|229304551|gb|EEN70547.1| amidohydrolase family protein [Enterococcus faecalis ATCC 29200] >gi|310630970|gb|EFQ14253.1| amidohydrolase family protein [Enterococcus faecalis TX0102] >gi|315154052|gb|EFT98068.1 ...	1	GO:0006807;GO:0050270	226185.EF1223	chlorohydrolase family protein	0.9953	COG0402	_	_	_	_
orf00398	141	33	127.88	36.15	0.0048361	0.0234189	-2.04832	down	2.04832	up	6.13819	yes	294	gi|384512960|ref|YP_005708053.1|	cro/CI family transcriptional regulator [Enterococcus faecalis OG1RF] >gi|488316594|ref|WP_002385979.1| Cro/Cl family transcriptional regulator [Enterococcus faecalis] >gi|229304550|gb|EEN70546.1| DNA-binding helix-turn-helix protein [Enterococcus fa ...	1	GO:0043565	226185.EF1224	Cro/CI family transcriptional regulator	1	_	_	NOG85556	_	_
orf00399	469	41	400.65	42.23	3.69e-06	5.21e-05	-3.46933	down	3.46933	up	7.68472	yes	311	gi|488344020|ref|WP_002413405.1|	thiamin biosynthesis lipoprotein [Enterococcus faecalis] >gi|429514183|gb|ELA03736.1| thiamin biosynthesis lipoprotein [Enterococcus faecalis OG1X] >gi|429515474|gb|ELA04988.1| thiamin biosynthesis lipoprotein [Enterococcus faecalis M7] >gi|486900528 ...	1	GO:0009228;GO:0042597	226185.EF1225	thiamin biosynthesis ApbE, putative	0.9967	COG1477	_	_	_	_
orf00400	402	19	547.04	31.78	4.22e-08	9.79e-07	-4.34674	down	4.34674	up	7.40685	yes	202	gi|29375799|ref|NP_814953.1|	oxidoreductase [Enterococcus faecalis V583] >gi|384512962|ref|YP_005708055.1| NADPH-dependent FMN reductase domain protein [Enterococcus faecalis OG1RF] >gi|384518326|ref|YP_005705631.1| NADPH-dependent FMN reductase family protein [Enterococcus faec ...	1	GO:0055114;GO:0016491	226185.EF1226	oxidoreductase, putative	1	COG0431	_	_	_	_
orf00401	779	61	487.34	45.62	1.03e-06	1.68e-05	-3.6307	down	3.6307	up	8.40408	yes	418	gi|384512963|ref|YP_005708056.1|	NADPH-dependent FMN reductase domain protein [Enterococcus faecalis OG1RF] >gi|428766732|ref|YP_007152843.1| oxidoreductase, putative [Enterococcus faecalis str. Symbioflor 1] >gi|488286698|ref|WP_002357906.1| NADPH-dependent FMN reductase [Enterococ ...	1	GO:0055114;GO:0016491	226185.EF1227	hypothetical protein	1	COG0431;COG2461	_	_	_	_
orf00402	202	16	106.4	10.04	4.76e-06	6.55e-05	-3.59926	down	3.59926	up	6.45905	yes	493	gi|498480321|ref|WP_010783557.1|	hypothetical protein [Enterococcus faecalis] >gi|486971091|gb|EOJ00590.1| hypothetical protein UMG_01181 [Enterococcus faecalis T16]	1	_	226185.EF1228	hypothetical protein	0.9979	_	_	NOG70260	_	_
orf00403	104	11	126.4	16.34	8.81e-05	0.000793681	-3.17384	down	3.17384	up	5.53816	yes	224	gi|384512965|ref|YP_005708058.1|	hypothetical protein OG1RF_11001 [Enterococcus faecalis OG1RF] >gi|397699609|ref|YP_006537397.1| AP2 domain protein [Enterococcus faecalis D32] >gi|488286696|ref|WP_002357904.1| hypothetical protein [Enterococcus faecalis] >gi|229304545|gb|EEN70541.1 ...	1	GO:0003677;GO:0005667;GO:0006355;GO:0045449;GO:0003700	226185.EF1229	hypothetical protein	0.9948	_	_	NOG122395	_	_
orf00404	15	148	17.23	207.2	2.99e-05	0.000323929	3.31949	up	-3.31949	down	6.06878	yes	236	gi|488328447|ref|WP_002397832.1|	Ser/Thr protein phosphatase family protein [Enterococcus faecalis] >gi|306500543|gb|EFM69874.1| Ser/Thr phosphatase family protein [Enterococcus faecalis TX0109] >gi|315165448|gb|EFU09465.1| Ser/Thr phosphatase family protein [Enterococcus faecalis T ...	1	GO:0004527	226185.EF1231	hypothetical protein	1	COG1408	_	_	_	_
orf00405	25	6	23.89	6.94	0.0335404	0.104707	-1.97663	down	1.97663	up	3.65296	no	280	gi|488300076|ref|WP_002371284.1|	aldouronate ABC transporter permease [Enterococcus faecalis] >gi|256955866|gb|EEU72498.1| ABC transporter [Enterococcus faecalis HIP11704] >gi|487065216|gb|EOJ92074.1| ABC transporter permease [Enterococcus faecalis SF339]	1	GO:0006810;GO:0016021;GO:0005886;GO:0005215	226185.EF1232	ABC transporter, permease protein; Part of a binding-protein-dependent transport system. Pro [...]	1	COG4209	_	_	_	_
orf00406	24	5	21.85	5.5	0.0237107	0.0816923	-2.17003	down	2.17003	up	3.55644	no	293	gi|488349108|ref|WP_002418493.1|	putative protein LplC, partial [Enterococcus faecalis] >gi|402390421|gb|EJV23767.1| putative protein LplC, partial [Enterococcus faecalis ERV73]	1	GO:0006810;GO:0016021;GO:0005886;GO:0005215	226185.EF1233	ABC transporter, permease protein; Part of a binding-protein-dependent transport system. Pro [...]	1	COG0395	_	_	_	_
orf00407	133	25	64.74	14.47	0.00152749	0.00900207	-2.36132	down	2.36132	up	5.99805	yes	532	gi|29375807|ref|NP_814961.1|	ABC transporter substrate-binding protein [Enterococcus faecalis V583] >gi|384518333|ref|YP_005705638.1| extracellular solute-binding family protein [Enterococcus faecalis 62] >gi|397699614|ref|YP_006537402.1| bacterial extracellular solute-binding f ...	1	_	226185.EF1234	ABC transporter, substrate-binding protein, putative	1	_	_	NOG258490	_	_
orf00408	11	0	15.39	0	0.00614931	0.0284904	-5.47307	down	5.47307	up	2.15848	yes	197	gi|384512970|ref|YP_005708063.1|	hypothetical protein OG1RF_11006 [Enterococcus faecalis OG1RF] >gi|384518334|ref|YP_005705639.1| hypothetical protein EF62_1679 [Enterococcus faecalis 62] >gi|397699615|ref|YP_006537403.1| hypothetical protein EFD32_1036 [Enterococcus faecalis D32] > ...	1	_	226185.EF1235	hypothetical protein	0.9949	_	_	NOG09372	_	_
orf00409	51	9	44.48	9.47	0.00401293	0.0202291	-2.43196	down	2.43196	up	4.60273	yes	305	gi|488316590|ref|WP_002385975.1|	acetyl xylan esterase [Enterococcus faecalis] >gi|229304538|gb|EEN70534.1| acetyl xylan esterase (AXE1) [Enterococcus faecalis ATCC 29200] >gi|306504179|gb|EFM73391.1| acetyl xylan esterase (AXE1) [Enterococcus faecalis TX0860] >gi|310630958|gb|EFQ14 ...	1	GO:0042318;GO:0047739	226185.EF1236	acetyl xylan esterase, putative	1	COG3458	_	_	_	_
orf00410	29	4	30.76	5.16	0.00477114	0.0232416	-2.74552	down	2.74552	up	3.74124	yes	254	gi|384512972|ref|YP_005708065.1|	endonuclease/exonuclease/phosphatase [Enterococcus faecalis OG1RF] >gi|428766741|ref|YP_007152852.1| endonuclease/Exonuclease/phosphatase family protein [Enterococcus faecalis str. Symbioflor 1] >gi|488286688|ref|WP_002357896.1| endonuclease [Enteroc ...	1	GO:0004527;GO:0004519	226185.EF1237	hypothetical protein	1	COG3568	_	_	_	_
orf00411	65	18	23.29	7.64	0.0198675	0.0707777	-1.79973	down	1.79973	up	5.07222	no	716	gi|428766742|ref|YP_007152853.1|	beta-glucosidase [Enterococcus faecalis str. Symbioflor 1] >gi|488319564|ref|WP_002388949.1| glycosyl hydrolase family 3 [Enterococcus faecalis] >gi|300850889|gb|EFK78638.1| glycosyl hydrolase family 3 N-terminal domain protein [Enterococcus faecalis ...	1	GO:0008422;GO:0005975	226185.EF1238	glycosy hydrolase family protein	1	COG1472	_	_	_	_
orf00412	143	56	33.33	15.38	0.0654449	0.173657	-1.31004	down	1.31004	up	6.33497	no	1091	gi|488286686|ref|WP_002357894.1|	predicted protein [Enterococcus faecalis] >gi|229304535|gb|EEN70531.1| hypothetical protein HMPREF0345_2484 [Enterococcus faecalis ATCC 29200] >gi|255964064|gb|EET96540.1| predicted protein [Enterococcus faecalis T1] >gi|315157324|gb|EFU01341.1| hypo ...	1	GO:0004135;GO:0005978;GO:0005982;GO:0005985	226185.EF1239	hypothetical protein	0.9926	COG3459	_	_	_	_
orf00413	111	139	91.69	138.28	0.61025	0.771833	0.36248	up	-0.36248	down	6.67384	no	321	gi|428766744|ref|YP_007152855.1|	sugar-binding transcriptional regulator, LacI family [Enterococcus faecalis str. Symbioflor 1] >gi|479179973|ref|YP_007807282.1| transcriptional regulator, LacI family [Enterococcus sp. 7L76] >gi|488286685|ref|WP_002357893.1| LacI family transcriptio ...	1	GO:0003677;GO:0005667;GO:0006355;GO:0045449;GO:0003700	226185.EF1240	LacI family sugar-binding transcriptional regulator	0.9968	COG1609	_	_	_	_
orf00414	51	50	80.83	98.24	1	1	0.0100674	up	-0.0100674	down	5.36408	no	176	gi|29375814|ref|NP_814968.1|	hypothetical protein EF1241 [Enterococcus faecalis V583] >gi|384512976|ref|YP_005708069.1| hypothetical protein OG1RF_11012 [Enterococcus faecalis OG1RF] >gi|384518340|ref|YP_005705645.1| hypothetical protein EF62_1685 [Enterococcus faecalis 62] >gi| ...	1	_	_	_	_	_	_	_	_	_
orf00415	68	69	77.74	96.14	0.951975	0.99696	0.0595307	up	-0.0595307	down	5.80419	no	237	gi|488289313|ref|WP_002360521.1|	GntR family transcriptional regulator [Enterococcus faecalis] >gi|255968954|gb|EET99576.1| transcriptional regulator [Enterococcus faecalis T2] >gi|256683494|gb|EEU23189.1| transcriptional regulator [Enterococcus faecalis T3]	1	GO:0003677;GO:0005667;GO:0006355;GO:0045449;GO:0003700	226185.EF1242	GntR family transcriptional regulator	0.9957	COG2188	_	_	_	_
orf00416	104	106	56.45	68.56	0.951925	0.99696	0.06601	up	-0.06601	down	6.42046	no	479	gi|488316589|ref|WP_002385974.1|	aryl-phospho-beta-D-glucosidase [Enterococcus faecalis] >gi|229304531|gb|EEN70527.1| glycosyl hydrolase, family 1 [Enterococcus faecalis ATCC 29200] >gi|306508828|gb|EFM77915.1| glycosyl hydrolase, family 1 [Enterococcus faecalis TX2134] >gi|30651495 ...	1	GO:0006094;GO:0006096;GO:0008706	226185.EF1243	glycosy hydrolase family protein	0.9979	COG2723	_	_	_	_
orf00417	143	120	108.13	108.99	0.770507	0.875495	-0.213886	down	0.213886	up	6.7434	no	349	gi|488286681|ref|WP_002357889.1|	oxidoreductase [Enterococcus faecalis] >gi|255964059|gb|EET96535.1| oxidoreductase [Enterococcus faecalis T1] >gi|256994625|gb|EEU81927.1| oxidoreductase [Enterococcus faecalis D6] >gi|257164688|gb|EEU94648.1| oxidoreductase [Enterococcus faecalis X9 ...	1	GO:0000166;GO:0055114;GO:0016491	226185.EF1244	Gfo/Idh/MocA family oxidoreductase	0.9942	COG0673	_	_	_	_
orf00418	41	83	76.62	194.45	0.144133	0.305136	1.05157	up	-1.05157	down	5.66587	no	152	gi|29375818|ref|NP_814972.1|	hypothetical protein EF1246 [Enterococcus faecalis V583] >gi|384512980|ref|YP_005708073.1| integral membrane protein [Enterococcus faecalis OG1RF] >gi|384518344|ref|YP_005705649.1| hypothetical protein EF62_1689 [Enterococcus faecalis 62] >gi|3976996 ...	1	GO:0005887	226185.EF1246	hypothetical protein	1	COG2707	_	_	_	_
orf00419	268	70	706.12	238.53	0.00710958	0.0318571	-1.89441	down	1.89441	up	7.0962	yes	113	gi|488286676|ref|WP_002357884.1|	hypothetical protein [Enterococcus faecalis] >gi|255964057|gb|EET96533.1| predicted protein [Enterococcus faecalis T1] >gi|256998466|gb|EEU84986.1| predicted protein [Enterococcus faecalis CH188]	1	_	226185.EF1247	hypothetical protein	1	_	_	NOG38864	_	_
orf00420	329	544	1192.02	2659.07	0.254079	0.443724	0.763749	up	-0.763749	down	8.48055	no	87	gi|29375820|ref|NP_814974.1|	hypothetical protein EF1248 [Enterococcus faecalis V583] >gi|384512982|ref|YP_005708075.1| hypothetical protein OG1RF_11018 [Enterococcus faecalis OG1RF] >gi|384518346|ref|YP_005705651.1| hypothetical protein EF62_1691 [Enterococcus faecalis 62] >gi| ...	1	_	226185.EF1248	hypothetical protein	1	_	_	NOG114436	_	_
orf00421	129	364	58.47	195.97	0.0249997	0.0856535	1.5334	up	-1.5334	down	7.66034	no	570	gi|428766752|ref|YP_007152863.1|	fibronectin/fibrinogen-binding protein, putative [Enterococcus faecalis str. Symbioflor 1] >gi|488286674|ref|WP_002357882.1| fibronectin-binding protein A [Enterococcus faecalis] >gi|229304701|gb|EEN70697.1| fibronectin-binding protein A domain prote ...	1	_	226185.EF1249	fibronectin/fibrinogen-binding protein, putative	0.9982	COG1293	_	_	_	_
orf00422	125	126	155.7	192.04	0.945993	0.992809	0.0500823	up	-0.0500823	down	6.67767	no	219	gi|488317274|ref|WP_002386659.1|	hypothetical protein [Enterococcus faecalis] >gi|227177823|gb|EEI58795.1| hypothetical protein HMPREF0346_0201 [Enterococcus faecalis HH22] >gi|306500525|gb|EFM69856.1| hypothetical protein HMPREF9505_01833 [Enterococcus faecalis TX0109] >gi|30650588 ...	1	_	_	_	_	_	_	_	_	_
orf00423	12	44	9.07	39.96	0.0224924	0.0786551	1.89108	up	-1.89108	down	4.52149	no	349	gi|428766754|ref|YP_007152865.1|	ABC transporter, substrate binding protein [Enterococcus faecalis str. Symbioflor 1] >gi|488312570|ref|WP_002381955.1| peptide ABC transporter substrate-binding protein [Enterococcus faecalis] >gi|229304698|gb|EEN70694.1| ABC transporter substrate bi ...	1	_	226185.EF1253	hypothetical protein	0.9969	COG2984	_	_	_	_
orf00424	15	35	13.55	38.2	0.144797	0.305437	1.24705	up	-1.24705	down	4.35538	no	295	gi|384512987|ref|YP_005708080.1|	ABC superfamily ATP binding cassette transporter, membrane protein [Enterococcus faecalis OG1RF] >gi|384518351|ref|YP_005705656.1| Putative tryptophan uptake transporter, subunit TrpY [Enterococcus faecalis 62] >gi|397699633|ref|YP_006537421.1| putat ...	1	GO:0006810;GO:0016021;GO:0005886;GO:0005215	226185.EF1254	ABC transporter, permease protein	1	COG4120	_	_	_	_
orf00425	25	82	26.41	105.22	0.0221228	0.0775244	1.74217	up	-1.74217	down	5.45616	no	255	gi|498528630|ref|WP_010828140.1|	ABC transporter ATP-binding protein [Enterococcus faecalis] >gi|487078827|gb|EOK05176.1| ABC transporter ATP-binding protein [Enterococcus faecalis D173]	1	GO:0005524;GO:0006200;GO:0016887	226185.EF1255	ABC transporter, ATP-binding protein	1	COG1101	_	_	_	_
orf00426	35	49	64.92	113.88	0.510498	0.691534	0.520952	up	-0.520952	down	5.10094	no	153	gi|498518880|ref|WP_010818790.1|	hypothetical protein [Enterococcus faecalis] >gi|487034537|gb|EOJ62303.1| hypothetical protein WMQ_01254 [Enterococcus faecalis T17]	1	_	_	_	_	_	_	_	_	_
orf00427	76	70	79.27	88.66	0.932173	0.984183	-0.079685	down	0.079685	up	5.89517	no	258	gi|384512990|ref|YP_005708083.1|	hypothetical protein OG1RF_11026 [Enterococcus faecalis OG1RF] >gi|428766758|ref|YP_007152869.1| DUF1212 family protein [Enterococcus faecalis str. Symbioflor 1] >gi|479179989|ref|YP_007807298.1| Uncharacterized conserved protein [Enterococcus sp. 7L ...	1	_	_	_	_	_	_	_	_	_
orf00428	17	2	84.76	14.32	0.0127669	0.0509022	-2.90234	down	2.90234	up	2.94643	no	68	gi|29375827|ref|NP_814981.1|	hypothetical protein EF1258 [Enterococcus faecalis V583] >gi|384512991|ref|YP_005708084.1| hypothetical protein OG1RF_11027 [Enterococcus faecalis OG1RF] >gi|384518357|ref|YP_005705662.1| hypothetical protein EF62_1702 [Enterococcus faecalis 62] >gi| ...	1	GO:0016310;GO:0016301	_	_	_	_	_	_	_	_
orf00429	201	232	208.79	292.56	0.719148	0.843636	0.245331	up	-0.245331	down	7.46561	no	259	gi|428766760|ref|YP_007152871.1|	hydrolase, haloacid dehalogenase-like family [Enterococcus faecalis str. Symbioflor 1] >gi|488312569|ref|WP_002381954.1| HAD family hydrolase [Enterococcus faecalis] >gi|229304692|gb|EEN70688.1| Cof-like hydrolase [Enterococcus faecalis ATCC 29200] > ...	1	GO:0016787;GO:0008152	226185.EF1259	HAD superfamily hydrolase	0.9959	COG0561	_	_	_	_
orf00430	176	195	203.06	274.32	0.790045	0.887043	0.186333	up	-0.186333	down	7.24227	no	235	gi|488286665|ref|WP_002357873.1|	PhoP family transcriptional regulator [Enterococcus faecalis] >gi|255964046|gb|EET96522.1| DNA-binding response regulator [Enterococcus faecalis T1] >gi|255968939|gb|EET99561.1| response regulator receiver:Transcriptional regulatory protein [Enteroco ...	1	GO:0003677;GO:0000160;GO:0006355;GO:0005622;GO:0035556;GO:0045449;GO:0000156	226185.EF1260	DNA-binding response regulator	1	COG0745	_	_	_	_
orf00431	485	555	257.65	351.22	0.729996	0.848617	0.233077	up	-0.233077	down	8.72971	no	489	gi|29375830|ref|NP_814984.1|	sensor histidine kinase [Enterococcus faecalis V583] >gi|384518360|ref|YP_005705665.1| sensor histidine kinase [Enterococcus faecalis 62] >gi|397699642|ref|YP_006537430.1| sensor histidine kinase [Enterococcus faecalis D32] >gi|428766762|ref|YP_00715 ...	1	GO:0023014;GO:0000155;GO:0005524;GO:0000160;GO:0016021;GO:0009365	226185.EF1261	sensor histidine kinase	1	COG0642	_	_	_	_
orf00432	52	35	78.91	65.68	0.485092	0.672296	-0.529351	down	0.529351	up	5.14589	no	183	gi|428766763|ref|YP_007152874.1|	conserved hypothetical protein [Enterococcus faecalis str. Symbioflor 1] >gi|488286663|ref|WP_002357871.1| hypothetical protein [Enterococcus faecalis] >gi|255964044|gb|EET96520.1| predicted protein [Enterococcus faecalis T1] >gi|256994640|gb|EEU8194 ...	1	_	_	_	_	_	_	_	_	_
orf00433	51	20	59.39	28.41	0.0943375	0.226631	-1.30128	down	1.30128	up	4.84916	no	233	gi|428766764|ref|YP_007152875.1|	conserved hypothetical protein [Enterococcus faecalis str. Symbioflor 1] >gi|488286662|ref|WP_002357870.1| hypothetical protein [Enterococcus faecalis] >gi|227074005|gb|EEI11968.1| hypothetical protein HMPREF0348_1506 [Enterococcus faecalis TX0104] > ...	1	GO:0016020	_	_	_	_	_	_	_	_
orf00434	1238	2053	480.15	943.56	0.244251	0.43352	0.768287	up	-0.768287	down	10.3951	no	663	gi|488312567|ref|WP_002381952.1|	alkaline phosphatase [Enterococcus faecalis] >gi|257164671|gb|EEU94631.1| sulfatase [Enterococcus faecalis X98] >gi|315155997|gb|EFU00014.1| arylsulfatase [Enterococcus faecalis TX0043] >gi|486971125|gb|EOJ00624.1| sulfatase [Enterococcus faecalis T1 ...	1	GO:0008152;GO:0008484;GO:0016740	226185.EF1264	sulfatase domain-containing protein	1	COG1368	_	_	_	_
orf00435	75	127	50.45	102.31	0.254396	0.44384	0.796486	up	-0.796486	down	6.36879	no	390	gi|428766766|ref|YP_007152877.1|	SAM-dependent methyltransferase [Enterococcus faecalis str. Symbioflor 1] >gi|488286660|ref|WP_002357868.1| SAM-dependent methyltransferase [Enterococcus faecalis] >gi|229304686|gb|EEN70682.1| hypothetical protein HMPREF0345_2460 [Enterococcus faecal ...	1	GO:0008168;GO:0032259;GO:0006364;GO:0005737	226185.EF1265	hypothetical protein	1	COG1092	_	_	_	_
orf00436	45	89	36.93	87.94	0.155702	0.321332	1.01846	up	-1.01846	down	5.77765	no	323	gi|488286659|ref|WP_002357867.1|	ribonuclease HIII [Enterococcus faecalis] >gi|255964040|gb|EET96516.1| ribonuclease HIII [Enterococcus faecalis T1] >gi|257164669|gb|EEU94629.1| ribonuclease HIII [Enterococcus faecalis X98]	1	GO:0000287;GO:0006401;GO:0003723;GO:0004523;GO:0090305;GO:0051252;GO:0005737	226185.EF1267	ribonuclease HIII; Endonuclease that specifically degrades the RNA of RNA- DNA hybrids (By s [...]	0.9967	COG1039	_	_	_	_
orf00437	1807	1080	575.05	406.26	0.286064	0.475807	-0.703752	down	0.703752	up	10.1966	no	804	gi|488298327|ref|WP_002369535.1|	ATPase P [Enterococcus faecalis] >gi|256711369|gb|EEU26407.1| cation-transporting ATPase [Enterococcus faecalis T8] >gi|256952635|gb|EEU69267.1| conserved hypothetical protein [Enterococcus faecalis Merz96] >gi|256990801|gb|EEU78103.1| conserved hypo ...	1	GO:0046872;GO:0005524;GO:0019829;GO:0016021;GO:0006812	226185.EF1268	cation transporter E1-E2 family ATPase	1	COG0474	_	_	_	_
orf00438	27	58	11.07	28.21	0.140317	0.300418	1.13443	up	-1.13443	down	5.12112	no	628	gi|488286656|ref|WP_002357864.1|	cell wall surface anchor protein [Enterococcus faecalis] >gi|229304683|gb|EEN70679.1| pilin isopeptide linkage domain protein [Enterococcus faecalis ATCC 29200] >gi|255964038|gb|EET96514.1| predicted protein [Enterococcus faecalis T1] >gi|257164667|g ...	1	GO:0007155;GO:0005618;GO:0005518;GO:0005581	226185.EF1269	cell wall surface anchor family protein	0.9865	COG4932	_	_	_	_
orf00439	143	160	265.24	371.86	0.777453	0.879863	0.200412	up	-0.200412	down	6.95025	no	153	gi|29375839|ref|NP_814993.1|	hypothetical protein EF1270 [Enterococcus faecalis V583] >gi|384518368|ref|YP_005705673.1| hypothetical protein EF62_1713 [Enterococcus faecalis 62] >gi|397699650|ref|YP_006537438.1| hypothetical protein EFD32_1071 [Enterococcus faecalis D32] >gi|428 ...	1	GO:0042274;GO:0005737	226185.EF1270	hypothetical protein; Required for maturation of 30S ribosomal subunits (By similarity)	1	COG0779	_	_	_	_
orf00440	525	503	344.83	395.39	0.976238	1	-0.0230614	down	0.0230614	up	8.71129	no	399	gi|29375840|ref|NP_814994.1|	transcription elongation factor NusA [Enterococcus faecalis V583] >gi|384513004|ref|YP_005708097.1| transcription termination factor NusA [Enterococcus faecalis OG1RF] >gi|384518369|ref|YP_005705674.1| transcription elongation protein nusA [Enterococ ...	1	GO:0005840;GO:0005667;GO:0006448;GO:0003746;GO:0045449;GO:0003700;GO:0031554	226185.EF1271	transcription elongation factor NusA	1	COG0195	_	_	_	_
orf00441	61	41	177.5	156.08	0.498423	0.682888	-0.531826	down	0.531826	up	5.37528	no	104	gi|384513005|ref|YP_005708098.1|	hypothetical protein OG1RF_11041 [Enterococcus faecalis OG1RF] >gi|488312845|ref|WP_002382230.1| DNA-binding protein [Enterococcus faecalis] >gi|227074014|gb|EEI11977.1| hypothetical protein HMPREF0348_1515 [Enterococcus faecalis TX0104] >gi|22717780 ...	1	_	226185.EF1272	hypothetical protein	1	COG2740	_	_	_	_
orf00442	42	34	126.61	134.69	0.753325	0.862049	-0.264417	down	0.264417	up	4.95233	no	101	gi|488318668|ref|WP_002388053.1|	50S ribosomal protein L7 [Enterococcus faecalis] >gi|256711374|gb|EEU26412.1| ribosomal protein L7A family protein [Enterococcus faecalis T8]	1	GO:0005840;GO:0042254;GO:0006412;GO:0003735	226185.EF1273	ribosomal protein L7A family protein	1	COG1358	_	_	_	_
orf00443	1488	2441	477.17	925.36	0.253544	0.443613	0.752684	up	-0.752684	down	10.6507	no	798	gi|29375843|ref|NP_814997.1|	translation initiation factor IF-2 [Enterococcus faecalis V583] >gi|384518372|ref|YP_005705677.1| translation initiation factor IF-2 [Enterococcus faecalis 62] >gi|397699654|ref|YP_006537442.1| translation initiation factor IF-2 [Enterococcus faecali ...	1	GO:0005840;GO:0006446;GO:0003743;GO:0006184;GO:0005525;GO:0003924	226185.EF1274	translation initiation factor IF-2; One of the essential components for the initiation of pr [...]	1	COG0532	_	_	_	_
orf00444	338	118	863.35	388.52	0.0315797	0.100891	-1.47762	down	1.47762	up	7.52999	no	116	gi|488286650|ref|WP_002357858.1|	ribosome-binding factor A [Enterococcus faecalis] >gi|229304676|gb|EEN70672.1| ribosome-binding factor A [Enterococcus faecalis ATCC 29200] >gi|255964032|gb|EET96508.1| ribosome-binding factor A [Enterococcus faecalis T1] >gi|257164661|gb|EEU94621.1| ...	1	GO:0005737;GO:0006364	226185.EF1275	ribosome-binding factor A; Associates with free 30S ribosomal subunits (but not with 30S sub [...]	0.9912	COG0858	_	_	_	_
orf00445	32	52	56.03	113.63	0.344281	0.541515	0.734576	up	-0.734576	down	5.10206	no	161	gi|384513010|ref|YP_005708103.1|	hypothetical protein OG1RF_11046 [Enterococcus faecalis OG1RF] >gi|488312847|ref|WP_002382232.1| toxin [Enterococcus faecalis] >gi|227074019|gb|EEI11982.1| putative toxin-antitoxin system, toxin component [Enterococcus faecalis TX0104] >gi|227177806| ...	1	_	226185.EF1276	hypothetical protein	1	_	_	NOG14338	_	_
orf00446	27	33	47.61	72.65	0.749699	0.860999	0.325462	up	-0.325462	down	4.61435	no	160	gi|428766777|ref|YP_007152888.1|	transcriptional regulator, Cro/CI family [Enterococcus faecalis str. Symbioflor 1] >gi|488286648|ref|WP_002357856.1| Cro/Cl family transcriptional regulator [Enterococcus faecalis] >gi|229304674|gb|EEN70670.1| DNA-binding helix-turn-helix protein [En ...	1	GO:0043565	226185.EF1277	Cro/CI family transcriptional regulator	1	COG1396	_	_	_	_
orf00447	0	0	0	0	noTest	noTest	noTest	noTest	noTest	noTest	noTest	no	44	gi|384513012|ref|YP_005708105.1|	hypothetical protein OG1RF_11048 [Enterococcus faecalis OG1RF] >gi|384518376|ref|YP_005705681.1| hypothetical protein EF62_1721 [Enterococcus faecalis 62] >gi|397699658|ref|YP_006537446.1| hypothetical protein EFD32_1079 [Enterococcus faecalis D32] > ...	1	_	_	_	_	_	_	_	_	_
orf00448	9	1	9.47	1.28	0.0577711	0.158436	-2.85324	down	2.85324	up	2.02267	no	256	gi|428766779|ref|YP_007152890.1|	DNA replication protein (phage-associated) [Enterococcus faecalis str. Symbioflor 1] >gi|488286647|ref|WP_002357855.1| DNA replication protein DnaD [Enterococcus faecalis] >gi|229304672|gb|EEN70668.1| DnaD domain protein [Enterococcus faecalis ATCC 2 ...	1	_	226185.EF1279	DNA replication protein, putative	0.9958	_	_	NOG81294	_	_
orf00449	7	0	6.98	0	noTest	noTest	noTest	noTest	noTest	noTest	noTest	no	269	gi|428766780|ref|YP_007152891.1|	DNA replication protein DnaC, putative [Enterococcus faecalis str. Symbioflor 1] >gi|488312566|ref|WP_002381951.1| DNA replication protein DnaI [Enterococcus faecalis] >gi|229304671|gb|EEN70667.1| IstB-like ATP-binding protein [Enterococcus faecalis ...	1	GO:0005524;GO:0017111	226185.EF1280	DNA replication protein, putative	0.9912	COG1484	_	_	_	_
orf00450	2	0	4.77	0	noTest	noTest	noTest	noTest	noTest	noTest	noTest	no	123	gi|488286644|ref|WP_002357852.1|	hypothetical protein [Enterococcus faecalis] >gi|229304670|gb|EEN70666.1| hypothetical protein HMPREF0345_2444 [Enterococcus faecalis ATCC 29200] >gi|255964027|gb|EET96503.1| predicted protein [Enterococcus faecalis T1] >gi|306505859|gb|EFM75037.1| h ...	1	_	_	_	_	_	_	_	_	_
orf00451	3	1	6.42	2.71	noTest	noTest	noTest	noTest	noTest	noTest	noTest	no	135	gi|428766782|ref|YP_007152893.1|	transcriptional regulator, RinA [Enterococcus faecalis str. Symbioflor 1] >gi|488286643|ref|WP_002357851.1| transcriptional regulator [Enterococcus faecalis] >gi|229304669|gb|EEN70665.1| phage transcriptional regulator, RinA family [Enterococcus faec ...	1	_	226185.EF1283	RinA family transcriptional regulator	1	_	_	NOG133352	_	_
orf00452	22	6	45.9	15.83	0.0576834	0.158436	-1.79418	down	1.79418	up	3.50687	no	138	gi|488312852|ref|WP_002382237.1|	structural protein [Enterococcus faecalis] >gi|227074027|gb|EEI11990.1| hypothetical protein HMPREF0348_1528 [Enterococcus faecalis TX0104] >gi|227177815|gb|EEI58787.1| hypothetical protein HMPREF0346_0237 [Enterococcus faecalis HH22] >gi|229308813|g ...	1	_	_	_	_	_	_	_	_	_
orf00453	28	7	46.13	14.33	0.0323089	0.102291	-1.92435	down	1.92435	up	3.82787	no	170	gi|428766784|ref|YP_007152895.1|	major tail protein [Enterococcus faecalis str. Symbioflor 1] >gi|488312563|ref|WP_002381948.1| tail protein [Enterococcus faecalis] >gi|257164653|gb|EEU94613.1| major tail protein [Enterococcus faecalis X98] >gi|300850915|gb|EFK78664.1| phage major t ...	1	_	226185.EF1285	major tail protein	1	_	_	NOG15148	_	_
orf00454	12	11	29.74	35.03	1	1	-0.0849949	down	0.0849949	up	3.22906	no	119	gi|29375855|ref|NP_815009.1|	hypothetical protein EF1286 [Enterococcus faecalis V583] >gi|384518383|ref|YP_005705688.1| phage related gp117 type protein [Enterococcus faecalis 62] >gi|397699666|ref|YP_006537454.1| phage relatedtype protein [Enterococcus faecalis D32] >gi|4287667 ...	1	_	226185.EF1286	hypothetical protein	1	_	_	NOG18837	_	_
orf00455	0	1	0	3.08	noTest	noTest	noTest	noTest	noTest	noTest	noTest	no	122	gi|428766786|ref|YP_007152897.1|	conserved hypothetical protein [Enterococcus faecalis str. Symbioflor 1] >gi|488286639|ref|WP_002357847.1| hypothetical protein [Enterococcus faecalis] >gi|255964022|gb|EET96498.1| predicted protein [Enterococcus faecalis T1] >gi|300850593|gb|EFK7834 ...	1	_	226185.EF1287	hypothetical protein	0.9825	_	_	NOG126752	_	_
orf00456	18	14	4.69	4.31	0.745262	0.85899	-0.318852	down	0.318852	up	3.70448	no	977	gi|488312561|ref|WP_002381946.1|	membrane protein [Enterococcus faecalis] >gi|257164650|gb|EEU94610.1| conserved hypothetical protein [Enterococcus faecalis X98] >gi|486971149|gb|EOJ00648.1| phage tail tape measure protein [Enterococcus faecalis T16]	1	_	226185.EF1288	hypothetical protein	0.9944	COG5412	_	_	_	_
orf00457	1	4	0.86	4.16	noTest	noTest	noTest	noTest	noTest	noTest	noTest	no	308	gi|488286637|ref|WP_002357845.1|	tail protein [Enterococcus faecalis] >gi|229304663|gb|EEN70659.1| putative phage tail component domain protein [Enterococcus faecalis ATCC 29200] >gi|255964020|gb|EET96496.1| predicted protein [Enterococcus faecalis T1] >gi|257164649|gb|EEU94609.1| c ...	1	_	226185.EF1289	tail protein, putative	1	COG4722	_	_	_	_
orf00458	10	2	5.36	1.28	0.0999758	0.235163	-2.15156	down	2.15156	up	2.28604	no	485	gi|428766789|ref|YP_007152900.1|	phage minor structural protein [Enterococcus faecalis str. Symbioflor 1] >gi|488286636|ref|WP_002357844.1| structural protein [Enterococcus faecalis] >gi|255964019|gb|EET96495.1| structural protein [Enterococcus faecalis T1] >gi|257164648|gb|EEU94608 ...	1	_	_	_	_	_	_	_	_	_
orf00459	11	7	4.82	3.64	0.612094	0.772365	-0.596283	down	0.596283	up	2.87382	no	589	gi|428766790|ref|YP_007152901.1|	conserved hypothetical protein [Enterococcus faecalis str. Symbioflor 1] >gi|488286635|ref|WP_002357843.1| hypothetical protein [Enterococcus faecalis] >gi|229304661|gb|EEN70657.1| hypothetical protein HMPREF0345_2435 [Enterococcus faecalis ATCC 2920 ...	1	_	226185.EF1291	hypothetical protein	0.9875	_	_	NOG42557	_	_
orf00460	3	2	7.22	6.17	noTest	noTest	noTest	noTest	noTest	noTest	noTest	no	122	gi|29375861|ref|NP_815015.1|	holin [Enterococcus faecalis V583] >gi|384518389|ref|YP_005705694.1| Phage-related holin [Enterococcus faecalis 62] >gi|397699672|ref|YP_006537460.1| Phage-related holin [Enterococcus faecalis D32] >gi|428766791|ref|YP_007152902.1| holin [Enterococcu ...	1	_	226185.EF1292	holin, putative	1	COG4824	_	_	_	_
orf00461	3	0	2.16	0	noTest	noTest	noTest	noTest	noTest	noTest	noTest	no	365	gi|488316574|ref|WP_002385959.1|	N-acetylmuramoyl-L-alanine amidase [Enterococcus faecalis] >gi|229304659|gb|EEN70655.1| SH3 domain protein [Enterococcus faecalis ATCC 29200] >gi|315155969|gb|EFT99985.1| SH3 domain protein [Enterococcus faecalis TX0043] >gi|315157861|gb|EFU01878.1| ...	1	GO:0009252;GO:0008745;GO:0009253	226185.EF1293	endolysin	1	COG5632	_	NOG267685	_	_
orf00462	23	42	19.99	44.03	0.257504	0.446689	0.900085	up	-0.900085	down	4.7327	no	306	gi|384513028|ref|YP_005708121.1|	tRNA pseudouridine synthase B [Enterococcus faecalis OG1RF] >gi|488286632|ref|WP_002357840.1| tRNA pseudouridine synthase B [Enterococcus faecalis] >gi|229304658|gb|EEN70654.1| tRNA pseudouridine synthase B [Enterococcus faecalis ATCC 29200] >gi|2559 ...	1	GO:0031119;GO:0003723;GO:0006206;GO:0009982;GO:0004730	_	_	_	_	_	_	_	_
orf00463	39	147	32.76	148.77	0.00680679	0.0307807	1.94603	up	-1.94603	down	6.25532	yes	316	gi|488286631|ref|WP_002357839.1|	riboflavin biosynthesis protein RibF [Enterococcus faecalis] >gi|229304657|gb|EEN70653.1| riboflavin biosynthesis protein RibF [Enterococcus faecalis ATCC 29200] >gi|229308872|gb|EEN74859.1| riboflavin biosynthesis protein RibF [Enterococcus faecalis ...	1	GO:0003919;GO:0016310;GO:0009231;GO:0008531	226185.EF1295	riboflavin biosynthesis protein RibF	1	COG0196	_	_	_	_
orf00464	40	188	55.64	321.78	0.00173707	0.0100545	2.26413	up	-2.26413	down	6.55045	yes	198	gi|488286630|ref|WP_002357838.1|	acetyltransferase [Enterococcus faecalis] >gi|229304656|gb|EEN70652.1| acetyltransferase, GNAT family [Enterococcus faecalis ATCC 29200] >gi|255964013|gb|EET96489.1| predicted protein [Enterococcus faecalis T1] >gi|256952607|gb|EEU69239.1| conserved ...	1	GO:0042967;GO:0008080	226185.EF1296	acetyltransferase	1	COG3153	_	_	_	_
orf00465	0	0	0	0	noTest	noTest	noTest	noTest	noTest	noTest	noTest	no	102	gi|384513031|ref|YP_005708124.1|	PadR family transcriptional regulator [Enterococcus faecalis OG1RF] >gi|384518394|ref|YP_005705699.1| transcriptional regulator PadR-like family protein [Enterococcus faecalis 62] >gi|397699677|ref|YP_006537465.1| transcriptional regulator PadR-like ...	1	GO:0006281;GO:0005524;GO:0006310	226185.EF1297	PadR family transcriptional regulator	0.9804	COG1695	_	_	_	_
orf00466	9	1	23.71	3.41	0.0577711	0.158436	-2.85324	down	2.85324	up	2.02267	no	113	gi|397699678|ref|YP_006537466.1|	hypothetical protein EFD32_1099 [Enterococcus faecalis D32] >gi|479180023|ref|YP_007807332.1| Uncharacterized protein conserved in bacteria [Enterococcus sp. 7L76] >gi|488286628|ref|WP_002357836.1| hypothetical protein [Enterococcus faecalis] >gi|229 ...	1	GO:0003723	226185.EF1298	hypothetical protein	0.9895	COG4817	_	_	_	_
orf00467	8	0	29.41	0	noTest	noTest	noTest	noTest	noTest	noTest	noTest	no	86	gi|488286627|ref|WP_002357835.1|	transcriptional regulator [Enterococcus faecalis] >gi|229304653|gb|EEN70649.1| hypothetical protein HMPREF0345_2427 [Enterococcus faecalis ATCC 29200] >gi|255964010|gb|EET96486.1| conserved hypothetical protein [Enterococcus faecalis T1] >gi|25716463 ...	1	_	226185.EF1299	hypothetical protein	1	_	_	NOG126916	_	_
orf00468	80	218	70.26	231.03	0.0333171	0.104408	1.48201	up	-1.48201	down	6.9336	no	303	gi|488295362|ref|WP_002366570.1|	cell division protein FtsW [Enterococcus faecalis] >gi|257157745|gb|EEU87705.1| FtsW protein [Enterococcus faecalis ARO1/DG] >gi|315150718|gb|EFT94734.1| cell cycle protein, FtsW/RodA/SpoVE family [Enterococcus faecalis TX0012] >gi|486490060|gb|EOE33 ...	1	GO:0051301;GO:0016021;GO:0007049	226185.EF1300	cell cycle protein FtsW	0.9967	COG0772	_	_	_	_
orf00469	97	371	66.69	305.61	0.00475075	0.0231882	1.97124	up	-1.97124	down	7.58725	yes	382	gi|29375869|ref|NP_815023.1|	cell cycle protein FtsW [Enterococcus faecalis V583] >gi|384513035|ref|YP_005708128.1| FtsW/RodA/SpovE family cell division protein [Enterococcus faecalis OG1RF] >gi|384518398|ref|YP_005705703.1| rod shape-determining protein RodA [Enterococcus faeca ...	1	GO:0051301;GO:0016021;GO:0007049	226185.EF1301	cell cycle protein FtsW	1	COG0772	_	_	_	_
orf00470	83	182	75	198.65	0.0937064	0.225776	1.169	up	-1.169	down	6.76261	no	295	gi|29375870|ref|NP_815024.1|	transcriptional regulator [Enterococcus faecalis V583] >gi|384513036|ref|YP_005708129.1| transcriptional regulator [Enterococcus faecalis OG1RF] >gi|384518399|ref|YP_005705704.1| regulatory helix-turn-helix protein, LysR family protein [Enterococcus ...	1	GO:0003677;GO:0005667;GO:0006355;GO:0045449;GO:0003700	226185.EF1302	transcriptional regulator, putative	1	COG0583	_	_	_	_
orf00471	92	153	98.01	198.07	0.269218	0.460875	0.770869	up	-0.770869	down	6.64714	no	253	gi|488286623|ref|WP_002357831.1|	LysR family transcriptional regulator [Enterococcus faecalis] >gi|255964006|gb|EET96482.1| predicted protein [Enterococcus faecalis T1] >gi|255968898|gb|EET99520.1| transcriptional regulator [Enterococcus faecalis T2] >gi|256598408|gb|EEU17584.1| tra ...	1	GO:0003677;GO:0005667;GO:0006355;GO:0045449;GO:0003700	226185.EF1303	LysR family transcriptional regulator	1	COG0583	_	_	_	_
orf00472	1005	1823	289.6	620.26	0.174782	0.348997	0.897637	up	-0.897637	down	10.1772	no	886	gi|384513038|ref|YP_005708131.1|	magnesium-importing ATPase [Enterococcus faecalis OG1RF] >gi|384518401|ref|YP_005705706.1| magnesium-translocating P-type ATPase [Enterococcus faecalis 62] >gi|397699686|ref|YP_006537474.1| magnesium-translocating P-type ATPase [Enterococcus faecalis ...	1	GO:0015693;GO:0046872;GO:0005524;GO:0016021;GO:0015444	226185.EF1304	magnesium-translocating P-type ATPase	0.9988	COG0474	_	_	_	_
orf00473	74	213	49.25	169.71	0.0254085	0.0866921	1.56068	up	-1.56068	down	6.8797	no	394	gi|488316571|ref|WP_002385956.1|	coproporphyrinogen III oxidase [Enterococcus faecalis] >gi|229304647|gb|EEN70643.1| putative oxygen-independent coproporphyrinogen III oxidase [Enterococcus faecalis ATCC 29200] >gi|300850713|gb|EFK78462.1| putative oxygen-independent coproporphyrino ...	1	GO:0051989;GO:0004109;GO:0015994;GO:0055114;GO:0051536;GO:0005737;GO:0006779	226185.EF1305	coproporphyrinogen III oxidase	0.9974	COG0635	_	_	_	_
orf00474	3948	2331	3293.92	2342.9	0.272982	0.463767	-0.721427	down	0.721427	up	11.3174	no	318	gi|488315246|ref|WP_002384631.1|	HrcA family transcriptional regulator [Enterococcus faecalis] >gi|229308860|gb|EEN74847.1| heat-inducible transcription repressor HrcA [Enterococcus faecalis TX1322]	1	GO:0003677;GO:0006355;GO:0006950	226185.EF1306	heat-inducible transcription repressor; Negative regulator of class I heat shock genes (grpE [...]	1	COG1420	_	_	_	_
orf00475	2076	895	3228.75	1723.72	0.0771806	0.194533	-1.17494	down	1.17494	up	10.2351	no	179	gi|29375875|ref|NP_815029.1|	heat shock protein GrpE [Enterococcus faecalis V583] >gi|384513041|ref|YP_005708134.1| co-chaperone GrpE [Enterococcus faecalis OG1RF] >gi|384518404|ref|YP_005705709.1| HSP-70 cofactor family protein [Enterococcus faecalis 62] >gi|397699689|ref|YP_00 ...	1	GO:0006457;GO:0006950;GO:0000774;GO:0051087;GO:0042803;GO:0005737	226185.EF1307	heat shock protein GrpE; Participates actively in the response to hyperosmotic and heat shoc [...]	1	COG0576	_	_	_	_
orf00476	16841	4101	7128.83	2059.81	0.00318705	0.0167167	-1.99918	down	1.99918	up	13.0484	yes	609	gi|29375876|ref|NP_815030.1|	dnak protein [Enterococcus faecalis V583] >gi|384513042|ref|YP_005708135.1| chaperone DnaK [Enterococcus faecalis OG1RF] >gi|384518405|ref|YP_005705710.1| chaperone protein DnaK [Enterococcus faecalis 62] >gi|397699690|ref|YP_006537478.1| chaperone p ...	1	GO:0006457;GO:0005524;GO:0051082;GO:0006950	226185.EF1308	DnaK protein; Acts as a chaperone (By similarity)	1	COG0443	_	_	_	_
orf00477	2	0	22.08	0	noTest	noTest	noTest	noTest	noTest	noTest	noTest	no	40	gi|29375877|ref|NP_815031.1|	hypothetical protein EF1309 [Enterococcus faecalis V583] >gi|384518406|ref|YP_005705711.1| hypothetical protein EF62_1751 [Enterococcus faecalis 62] >gi|397699691|ref|YP_006537479.1| hypothetical protein EFD32_1112 [Enterococcus faecalis D32] >gi|428 ...	1	_	_	_	_	_	_	_	_	_
orf00478	3171	1669	2138.97	1348.22	0.178972	0.354201	-0.88717	down	0.88717	up	10.9409	no	389	gi|29375878|ref|NP_815032.1|	dnaJ protein [Enterococcus faecalis V583] >gi|384513044|ref|YP_005708137.1| chaperone DnaJ [Enterococcus faecalis OG1RF] >gi|384518407|ref|YP_005705712.1| chaperone protein DnaJ [Enterococcus faecalis 62] >gi|397699692|ref|YP_006537480.1| chaperone p ...	1	GO:0006457;GO:0005524;GO:0031072;GO:0006260;GO:0009408;GO:0005737;GO:0051082;GO:0008270	226185.EF1310	DnaJ protein; Participates actively in the response to hyperosmotic and heat shock by preven [...]	1	COG0484	_	_	_	_
orf00479	96	34	106.34	45.84	0.0441767	0.128914	-1.45219	down	1.45219	up	5.72039	no	244	gi|488286613|ref|WP_002357821.1|	Ser/Thr phosphatase [Enterococcus faecalis] >gi|255963998|gb|EET96474.1| metallophosphoesterase [Enterococcus faecalis T1] >gi|257164627|gb|EEU94587.1| metallophosphoesterase [Enterococcus faecalis X98] >gi|315155951|gb|EFT99967.1| Ser/Thr phosphatas ...	1	GO:0016787	226185.EF1311	hypothetical protein	0.9915	COG0639	_	_	_	_
orf00480	891	1082	313.03	449.87	0.628356	0.784829	0.318808	up	-0.318808	down	9.6541	no	730	gi|488312558|ref|WP_002381943.1|	hypothetical protein [Enterococcus faecalis] >gi|229304640|gb|EEN70636.1| Tex-like protein N-terminal domain protein [Enterococcus faecalis ATCC 29200] >gi|257164626|gb|EEU94586.1| S1 RNA binding protein [Enterococcus faecalis X98] >gi|306505826|gb|E ...	1	GO:0003723;GO:0006139;GO:0016788	226185.EF1312	S1 RNA-binding domain-containing protein	0.9958	COG2183	_	_	_	_
orf00481	187	225	327.45	491.65	0.660126	0.801535	0.3052	up	-0.3052	down	7.39426	no	161	gi|384513048|ref|YP_005708141.1|	SprT family protein [Enterococcus faecalis OG1RF] >gi|384518410|ref|YP_005705715.1| metallopeptidase SprT family protein [Enterococcus faecalis 62] >gi|397699695|ref|YP_006537483.1| metallopeptidase SprT family protein [Enterococcus faecalis D32] >gi ...	1	GO:0006508;GO:0008237;GO:0008270;GO:0005737	226185.EF1313	hypothetical protein	1	COG3091	_	_	_	_
orf00482	655	874	423.54	676.11	0.490985	0.678171	0.454674	up	-0.454674	down	9.28717	no	405	gi|384513049|ref|YP_005708142.1|	aspartate aminotransferase [Enterococcus faecalis OG1RF] >gi|384518411|ref|YP_005705716.1| aminotransferase class I and II family protein [Enterococcus faecalis 62] >gi|397699696|ref|YP_006537484.1| aminotransferase class I and II family protein [Ent ...	1	GO:0009094;GO:0006571;GO:0006531;GO:0004021;GO:0000162;GO:0004069;GO:0006560;GO:0006536;GO:0006525;GO:0006522;GO:0006534;GO:0006107;GO:0015976;GO:0080130;GO:0009821;GO:0030170	226185.EF1314	aminotransferase AlaT	0.9975	COG0436	_	_	_	_
orf00483	16	3	99.36	28.41	0.0381992	0.115869	-2.28503	down	2.28503	up	2.94742	no	58	gi|29375883|ref|NP_815037.1|	hypothetical protein EF1315 [Enterococcus faecalis V583] >gi|384513050|ref|YP_005708143.1| hypothetical protein OG1RF_11086 [Enterococcus faecalis OG1RF] >gi|384518412|ref|YP_005705717.1| hypothetical protein EF62_1758 [Enterococcus faecalis 62] >gi| ...	1	_	_	_	_	_	_	_	_	_
orf00484	13	27	12.66	31.85	0.232558	0.421897	1.07841	up	-1.07841	down	4.03243	no	275	gi|488286607|ref|WP_002357815.1|	Cro/Cl family transcriptional regulator [Enterococcus faecalis] >gi|255963993|gb|EET96469.1| predicted protein [Enterococcus faecalis T1] >gi|255968885|gb|EET99507.1| predicted protein [Enterococcus faecalis T2] >gi|256598421|gb|EEU17597.1| predicted ...	1	GO:0043565	226185.EF1316	Cro/CI family transcriptional regulator	1	_	_	NOG77706	_	_
orf00485	1109	732	758.29	599.6	0.39668	0.593097	-0.560501	down	0.560501	up	9.54842	no	384	gi|384513052|ref|YP_005708145.1|	N-acetylglucosamine-6-phosphate deacetylase [Enterococcus faecalis OG1RF] >gi|488312865|ref|WP_002382250.1| N-acetylglucosamine-6-phosphate deacetylase [Enterococcus faecalis] >gi|227073955|gb|EEI11918.1| N-acetylglucosamine-6-phosphate deacetylase [ ...	1	GO:0006044;GO:0008448;GO:0005975	226185.EF1317	N-acetylglucosamine-6-phosphate deacetylase	1	COG1820	_	_	_	_
orf00486	26	46	59.18	133.43	0.276398	0.467311	0.855534	up	-0.855534	down	4.88014	no	128	gi|29375886|ref|NP_815040.1|	hypothetical protein EF1318 [Enterococcus faecalis V583] >gi|384513053|ref|YP_005708146.1| hypothetical protein OG1RF_11089 [Enterococcus faecalis OG1RF] >gi|488286605|ref|WP_002357813.1| predicted protein [Enterococcus faecalis] >gi|29343348|gb|AAO8 ...	1	_	_	_	_	_	_	_	_	_
orf00487	34	198	42.35	301.78	0.000519564	0.00370471	2.57167	up	-2.57167	down	6.57657	yes	219	gi|384513054|ref|YP_005708147.1|	hypothetical protein OG1RF_11090 [Enterococcus faecalis OG1RF] >gi|384518416|ref|YP_005705721.1| DNA-entry nuclease [Enterococcus faecalis 62] >gi|397699701|ref|YP_006537489.1| DNA-entry nuclease [Enterococcus faecalis D32] >gi|488286604|ref|WP_00235 ...	1	_	226185.EF1319	hypothetical protein	1	COG3209	_	_	_	_
orf00488	139	71	161.86	100.85	0.186433	0.36341	-0.928132	down	0.928132	up	6.41457	no	233	gi|384513055|ref|YP_005708148.1|	ABC superfamily ATP binding cassette transporter, ABC protein [Enterococcus faecalis OG1RF] >gi|384518417|ref|YP_005705722.1| ABC transporter family protein [Enterococcus faecalis 62] >gi|397699702|ref|YP_006537490.1| ABC transporter family protein [ ...	1	GO:0005524;GO:0006200;GO:0016887	226185.EF1320	ABC transporter, ATP-binding protein	1	COG1136	_	_	_	_
orf00489	868	644	252.45	221.17	0.555207	0.730739	-0.391817	down	0.391817	up	9.26548	no	878	gi|488286602|ref|WP_002357810.1|	peptide ABC transporter permease [Enterococcus faecalis] >gi|229304631|gb|EEN70627.1| efflux ABC transporter, permease protein [Enterococcus faecalis ATCC 29200] >gi|255963988|gb|EET96464.1| predicted protein [Enterococcus faecalis T1] >gi|257164617| ...	1	GO:0016021;GO:0005886	226185.EF1321	permease domain protein	0.9942	COG0577	_	_	_	_
orf00490	161	99	253.55	193.21	0.334865	0.532494	-0.661552	down	0.661552	up	6.72413	no	177	gi|488286601|ref|WP_002357809.1|	hypothetical protein [Enterococcus faecalis] >gi|227073960|gb|EEI11923.1| hypothetical protein HMPREF0348_1567 [Enterococcus faecalis TX0104] >gi|227177757|gb|EEI58729.1| hypothetical protein HMPREF0346_0277 [Enterococcus faecalis HH22] >gi|229304630 ...	1	_	226185.EF1322	hypothetical protein	1	_	_	NOG47428	_	_
orf00491	1107	913	588.07	577.77	0.717341	0.842319	-0.239223	down	0.239223	up	9.68437	no	489	gi|384513058|ref|YP_005708151.1|	SPFH domain/band 7 family protein [Enterococcus faecalis OG1RF] >gi|428766822|ref|YP_007152933.1| hypothetical protein, Flotillin-like [Enterococcus faecalis str. Symbioflor 1] >gi|488286600|ref|WP_002357808.1| membrane protein [Enterococcus faecalis ...	1	_	315750.BPUM_2731	flotillin	0.8661	COG2268	_	_	_	_
orf00492	12	5	50.79	29.34	0.283653	0.474039	-1.18502	down	1.18502	up	2.78974	no	77	gi|29375891|ref|NP_815045.1|	hypothetical protein EF1324 [Enterococcus faecalis V583] >gi|384513059|ref|YP_005708152.1| hypothetical protein OG1RF_11095 [Enterococcus faecalis OG1RF] >gi|384518421|ref|YP_005705726.1| hypothetical protein EF62_1767 [Enterococcus faecalis 62] >gi| ...	1	_	226185.EF1324	hypothetical protein	1	_	_	NOG14028	_	_
orf00493	19	4	115.17	36.7	0.0365207	0.111742	-2.14203	down	2.14203	up	3.22276	no	59	gi|488294358|ref|WP_002365566.1|	hypothetical protein [Enterococcus faecalis] >gi|256949306|gb|EEU65938.1| predicted protein [Enterococcus faecalis DS5] >gi|256955776|gb|EEU72408.1| predicted protein [Enterococcus faecalis HIP11704] >gi|256986872|gb|EEU74174.1| predicted protein [En ...	1	_	_	_	_	_	_	_	_	_
orf00494	38	77	55.97	139.99	0.145136	0.305437	1.05257	up	-1.05257	down	5.5571	no	188	gi|384513061|ref|YP_005708154.1|	TetR family transcriptional regulator [Enterococcus faecalis OG1RF] >gi|488286595|ref|WP_002357803.1| TetR family transcriptional regulator [Enterococcus faecalis] >gi|227073964|gb|EEI11927.1| transcriptional regulator, TetR family [Enterococcus faec ...	1	GO:0003677;GO:0006355	226185.EF1326	TetR family transcriptional regulator	1	COG1309	_	_	_	_
orf00495	1239	5393	221.79	1135.4	0.00154808	0.00908895	2.16037	up	-2.16037	down	11.4133	yes	1415	gi|488286593|ref|WP_002357801.1|	2-hydroxyglutaryl-CoA dehydratase [Enterococcus faecalis] >gi|255963982|gb|EET96458.1| conserved hypothetical protein [Enterococcus faecalis T1] >gi|257160971|gb|EEU90931.1| conserved hypothetical protein [Enterococcus faecalis T11] >gi|257164611|gb| ...	1	_	226185.EF1327	BadF/BadG/BcrA/BcrD ATPase family protein	1	COG3580;COG3581;COG1924	_	_	_	_
orf00496	305	178	351.89	250.4	0.272911	0.463767	-0.737446	down	0.737446	up	7.61705	no	235	gi|29375895|ref|NP_815049.1|	GntR family transcriptional regulator [Enterococcus faecalis V583] >gi|384513063|ref|YP_005708156.1| GntR family transcriptional regulator [Enterococcus faecalis OG1RF] >gi|384518425|ref|YP_005705730.1| regulatory protein, GntR family protein [Entero ...	1	GO:0003677;GO:0005667;GO:0006355;GO:0045449;GO:0003700	226185.EF1328	GntR family transcriptional regulator	1	COG2188	_	_	_	_
orf00497	20	2	63.33	8.38	0.00583707	0.0274554	-3.13363	down	3.13363	up	3.15709	yes	97	gi|384518426|ref|YP_005705731.1|	ESAT-6 family virulence protein [Enterococcus faecalis 62] >gi|397699711|ref|YP_006537499.1| ESAT-6 family virulence protein [Enterococcus faecalis D32] >gi|488286590|ref|WP_002357798.1| hypothetical protein [Enterococcus faecalis] >gi|255963980|gb|E ...	1	_	272622.LACR_1968	hypothetical protein	0.8526	COG4842	_	_	_	_
orf00498	11	3	2.44	0.78	0.143889	0.304881	-1.75465	down	1.75465	up	2.50872	no	1145	gi|498468729|ref|WP_010773961.1|	type VII secretion protein EsaA [Enterococcus faecalis] >gi|486971190|gb|EOJ00689.1| type VII secretion protein EsaA [Enterococcus faecalis T16] >gi|486979236|gb|EOJ08564.1| type VII secretion protein EsaA [Enterococcus faecalis ATCC 29200] >gi|48698 ...	1	_	_	_	_	_	_	_	_	_
orf00499	1	1	1.96	2.46	noTest	noTest	noTest	noTest	noTest	noTest	noTest	no	146	gi|384513066|ref|YP_005708159.1|	hypothetical protein OG1RF_11102 [Enterococcus faecalis OG1RF] >gi|384518428|ref|YP_005705733.1| hypothetical protein EF62_1776 [Enterococcus faecalis 62] >gi|397699713|ref|YP_006537501.1| hypothetical protein EFD32_1134 [Enterococcus faecalis D32] > ...	1	_	_	_	_	_	_	_	_	_
orf00500	1	1	3.52	4.73	noTest	noTest	noTest	noTest	noTest	noTest	noTest	no	89	gi|384513067|ref|YP_005708160.1|	hypothetical protein OG1RF_11103 [Enterococcus faecalis OG1RF] >gi|384518429|ref|YP_005705734.1| hypothetical protein EF62_1777 [Enterococcus faecalis 62] >gi|397699714|ref|YP_006537502.1| hypothetical protein EFD32_1135 [Enterococcus faecalis D32] > ...	1	_	_	_	_	_	_	_	_	_
orf00501	5	2	3.36	1.61	noTest	noTest	noTest	noTest	noTest	noTest	noTest	no	390	gi|384513068|ref|YP_005708161.1|	hypothetical protein OG1RF_11104 [Enterococcus faecalis OG1RF] >gi|488316567|ref|WP_002385952.1| virulence protein EssB [Enterococcus faecalis] >gi|229304619|gb|EEN70615.1| type VII secretion protein EssB [Enterococcus faecalis ATCC 29200] >gi|306500 ...	1	_	_	_	_	_	_	_	None	_
orf00502	16	10	2.73	2.01	0.521385	0.702029	-0.626899	down	0.626899	up	3.40388	no	1482	gi|488286584|ref|WP_002357792.1|	cell division protein FtsK [Enterococcus faecalis] >gi|255963975|gb|EET96451.1| predicted protein [Enterococcus faecalis T1] >gi|257164604|gb|EEU94564.1| predicted protein [Enterococcus faecalis X98] >gi|310629715|gb|EFQ12998.1| type VII secretion pr ...	1	GO:0003677;GO:0007059;GO:0005524;GO:0051301;GO:0016021;GO:0007049	_	_	_	_	_	_	K03466	ftsK, spoIIIE
orf00503	7	0	6.44	0	noTest	noTest	noTest	noTest	noTest	noTest	noTest	no	290	gi|488316565|ref|WP_002385950.1|	hypothetical protein [Enterococcus faecalis] >gi|229304617|gb|EEN70613.1| hypothetical protein HMPREF0345_2391 [Enterococcus faecalis ATCC 29200] >gi|306500913|gb|EFM70231.1| hypothetical protein HMPREF9505_01583 [Enterococcus faecalis TX0109] >gi|31 ...	1	_	_	_	_	_	_	_	None	_
orf00504	2	0	3.85	0	noTest	noTest	noTest	noTest	noTest	noTest	noTest	no	148	gi|488286582|ref|WP_002357790.1|	hypothetical protein [Enterococcus faecalis] >gi|229304616|gb|EEN70612.1| hypothetical protein HMPREF0345_2390 [Enterococcus faecalis ATCC 29200] >gi|255963973|gb|EET96449.1| predicted protein [Enterococcus faecalis T1] >gi|257164602|gb|EEU94562.1| p ...	1	_	_	_	_	_	_	_	None	_
orf00505	1	0	3.47	0	noTest	noTest	noTest	noTest	noTest	noTest	noTest	no	90	gi|488286581|ref|WP_002357789.1|	hypothetical protein [Enterococcus faecalis] >gi|255963972|gb|EET96448.1| predicted protein [Enterococcus faecalis T1] >gi|257164601|gb|EEU94561.1| predicted protein [Enterococcus faecalis X98]	1	_	_	_	_	_	_	_	None	_
orf00506	1	1	1.54	1.9	noTest	noTest	noTest	noTest	noTest	noTest	noTest	no	181	gi|384513084|ref|YP_005708177.1|	hypothetical protein OG1RF_11120 [Enterococcus faecalis OG1RF] >gi|384518434|ref|YP_005705739.1| hypothetical protein EF62_1784 [Enterococcus faecalis 62] >gi|488286580|ref|WP_002357788.1| hypothetical protein [Enterococcus faecalis] >gi|255963971|gb ...	1	_	_	_	_	_	_	_	None	_
orf00507	2	0	1.01	0	noTest	noTest	noTest	noTest	noTest	noTest	noTest	no	513	gi|488286579|ref|WP_002357787.1|	hypothetical protein [Enterococcus faecalis] >gi|229304613|gb|EEN70609.1| hypothetical protein HMPREF0345_2387 [Enterococcus faecalis ATCC 29200] >gi|255963970|gb|EET96446.1| predicted protein [Enterococcus faecalis T1] >gi|257164599|gb|EEU94559.1| p ...	1	GO:0004309;GO:0006144	_	_	_	_	_	_	None	_
orf00508	0	0	0	0	noTest	noTest	noTest	noTest	noTest	noTest	noTest	no	235	gi|488316561|ref|WP_002385946.1|	hypothetical protein [Enterococcus faecalis] >gi|229304612|gb|EEN70608.1| hypothetical protein HMPREF0345_2386 [Enterococcus faecalis ATCC 29200] >gi|315033735|gb|EFT45667.1| hypothetical protein HMPREF9500_00090 [Enterococcus faecalis TX0017] >gi|31 ...	1	GO:0042572;GO:0003834;GO:0004497;GO:0055114	_	_	_	_	_	_	None	_
orf00509	10	4	11.7	5.71	0.305221	0.496097	-1.23301	down	1.23301	up	2.50986	no	232	gi|384513087|ref|YP_005708180.1|	hypothetical protein OG1RF_11123 [Enterococcus faecalis OG1RF] >gi|488286577|ref|WP_002357785.1| hypothetical protein [Enterococcus faecalis] >gi|229304611|gb|EEN70607.1| hypothetical protein HMPREF0345_2385 [Enterococcus faecalis ATCC 29200] >gi|255 ...	1	_	_	_	_	_	_	_	None	_
orf00510	21	19	24.57	27.12	0.928218	0.980427	-0.104397	down	0.104397	up	4.02727	no	232	gi|384513088|ref|YP_005708181.1|	membrane protein [Enterococcus faecalis OG1RF] >gi|384518437|ref|YP_005705742.1| hypothetical protein EF62_1787 [Enterococcus faecalis 62] >gi|488286576|ref|WP_002357784.1| membrane protein [Enterococcus faecalis] >gi|229304610|gb|EEN70606.1| hypothe ...	1	_	_	_	_	_	_	_	None	_
orf00511	28	14	53.93	33.88	0.252505	0.442277	-0.949113	down	0.949113	up	4.09394	no	148	gi|384513089|ref|YP_005708182.1|	hypothetical protein OG1RF_11125 [Enterococcus faecalis OG1RF] >gi|384518438|ref|YP_005705743.1| hypothetical protein EF62_1788 [Enterococcus faecalis 62] >gi|397699727|ref|YP_006537515.1| hypothetical protein EFD32_1150 [Enterococcus faecalis D32] > ...	1	_	_	_	_	_	_	_	None	_
orf00512	30	17	57.34	40.81	0.339352	0.535835	-0.772093	down	0.772093	up	4.25683	no	149	gi|384513090|ref|YP_005708183.1|	hypothetical protein OG1RF_11126 [Enterococcus faecalis OG1RF] >gi|384518439|ref|YP_005705744.1| hypothetical protein EF62_1789 [Enterococcus faecalis 62] >gi|397699728|ref|YP_006537516.1| hypothetical protein EFD32_1151 [Enterococcus faecalis D32] > ...	1	_	_	_	_	_	_	_	None	_
orf00513	16	6	27.07	12.64	0.180372	0.356111	-1.3409	down	1.3409	up	3.16077	no	166	gi|384513091|ref|YP_005708184.1|	membrane protein [Enterococcus faecalis OG1RF] >gi|384518440|ref|YP_005705745.1| hypothetical protein EF62_1790 [Enterococcus faecalis 62] >gi|488286573|ref|WP_002357781.1| membrane protein [Enterococcus faecalis] >gi|229304607|gb|EEN70603.1| hypothe ...	1	_	_	_	_	_	_	_	None	_
orf00514	671	571	587.26	602.95	0.771954	0.87633	-0.194057	down	0.194057	up	8.98298	no	304	gi|29375905|ref|NP_815059.1|	thioredoxin reductase [Enterococcus faecalis V583] >gi|384513092|ref|YP_005708185.1| thioredoxin-disulfide reductase [Enterococcus faecalis OG1RF] >gi|384518441|ref|YP_005705746.1| thioredoxin-disulfide reductase [Enterococcus faecalis 62] >gi|397699 ...	1	GO:0019430;GO:0050660;GO:0006206;GO:0006118;GO:0055114;GO:0005737;GO:0004791	226185.EF1338	thioredoxin reductase	1	COG0492	_	_	K00384	E1.8.1.9, trxB
orf00515	37	67	68.63	155.72	0.218983	0.40619	0.890779	up	-0.890779	down	5.41114	no	153	gi|29375906|ref|NP_815060.1|	hypothetical protein EF1339 [Enterococcus faecalis V583] >gi|384518442|ref|YP_005705747.1| phage tail component protein [Enterococcus faecalis 62] >gi|397699730|ref|YP_006537518.1| phage tail component protein [Enterococcus faecalis D32] >gi|48828475 ...	1	_	226185.EF1339	hypothetical protein	1	_	_	NOG12672	None	_
orf00516	127	255	201.27	501.02	0.126316	0.27819	1.04287	up	-1.04287	down	7.28964	no	176	gi|488317153|ref|WP_002386538.1|	peptidase M4 [Enterococcus faecalis] >gi|229306642|gb|EEN72638.1| peptidase propeptide and YPEB domain protein [Enterococcus faecalis ATCC 29200] >gi|306505787|gb|EFM74965.1| peptidase propeptide and YPEB domain protein [Enterococcus faecalis TX2134] ...	1	_	_	_	_	_	_	_	None	_
orf00517	169	860	55.55	334.26	0.000627452	0.00432362	2.38425	up	-2.38425	down	8.72578	yes	779	gi|488316560|ref|WP_002385945.1|	sulfate ABC transporter ATP-binding protein [Enterococcus faecalis] >gi|229304753|gb|EEN70749.1| ABC transporter, ATP-binding protein [Enterococcus faecalis ATCC 29200] >gi|315157919|gb|EFU01936.1| ABC transporter, ATP-binding protein [Enterococcus f ...	1	GO:0005524;GO:0006200;GO:0016021;GO:0005886;GO:0016887	226185.EF1341	ABC transporter, ATP-binding/permease protein	0.9962	COG1136	_	_	K02003	ABC.CD.A
orf00518	9	61	21.87	190.14	0.00108001	0.0067604	2.76527	up	-2.76527	down	4.84645	yes	121	gi|498520935|ref|WP_010820791.1|	MarR family transcriptional regulator [Enterococcus faecalis] >gi|487045481|gb|EOJ72933.1| MarR family transcriptional regulator [Enterococcus faecalis T18]	1	GO:0003677;GO:0005667;GO:0006355;GO:0045449;GO:0003700	226185.EF1342	MarR family transcriptional regulator	1	_	_	NOG269871	None	_
orf00519	57	40	53.04	45	0.559974	0.733121	-0.469805	down	0.469805	up	5.30313	no	287	gi|488286568|ref|WP_002357776.1|	sugar ABC transporter permease [Enterococcus faecalis] >gi|229304751|gb|EEN70747.1| ABC transporter, permease protein [Enterococcus faecalis ATCC 29200] >gi|255963960|gb|EET96436.1| maltose ABC transporter [Enterococcus faecalis T1] >gi|257164589|gb| ...	1	GO:0008643;GO:0016021;GO:0005886;GO:0005215	226185.EF1343	sugar ABC transporter, permease protein; Part of a binding-protein-dependent transport syste [...]	0.9964	COG3833	_	_	K10110	malG
orf00520	51	67	31.83	49.98	0.554538	0.730739	0.430502	up	-0.430502	down	5.59092	no	419	gi|498402913|ref|WP_010715141.1|	sugar ABC transporter permease [Enterococcus faecalis] >gi|486537053|gb|EOE79595.1| sugar ABC transporter permease [Enterococcus faecalis B2207] >gi|486713488|gb|EOG50885.1| sugar ABC transporter permease [Enterococcus faecalis B1921]	1	GO:0008643;GO:0016021;GO:0005886;GO:0005215	226185.EF1344	sugar ABC transporter, permease protein; Part of a binding-protein-dependent transport syste [...]	1	COG1175	_	_	K10109	malF
orf00521	558	374	350.84	281.13	0.417773	0.612104	-0.538244	down	0.538244	up	8.56651	no	416	gi|488316558|ref|WP_002385943.1|	sugar ABC transporter substrate-binding protein [Enterococcus faecalis] >gi|229304749|gb|EEN70745.1| ABC transporter, solute-binding protein [Enterococcus faecalis ATCC 29200] >gi|315155909|gb|EFT99925.1| ABC transporter, solute-binding protein [Ente ...	1	_	226185.EF1345	sugar ABC transporter, sugar-binding protein	1	COG2182	_	_	K10108	malE
orf00522	83	52	36.43	27.1	0.388095	0.588068	-0.633483	down	0.633483	up	5.77898	no	588	gi|488286565|ref|WP_002357773.1|	neopullulanase [Enterococcus faecalis] >gi|229304748|gb|EEN70744.1| alpha amylase, catalytic domain protein [Enterococcus faecalis ATCC 29200] >gi|255963957|gb|EET96433.1| glycoside hydrolase [Enterococcus faecalis T1] >gi|257164586|gb|EEU94546.1| gl ...	1	GO:0043169;GO:0005975;GO:0031216	226185.EF1347	glycosy hydrolase family protein	0.9915	COG0366	_	_	K01234	E3.2.1.135, nplT
orf00523	84	37	40.18	21.04	0.125225	0.276947	-1.13894	down	1.13894	up	5.61844	no	541	gi|384513101|ref|YP_005708194.1|	glucan 1,6-alpha-glucosidase [Enterococcus faecalis OG1RF] >gi|488286564|ref|WP_002357772.1| glucan 1,6-alpha-glucosidase [Enterococcus faecalis] >gi|229304747|gb|EEN70743.1| alpha amylase, catalytic domain protein [Enterococcus faecalis ATCC 29200] ...	1	GO:0043169;GO:0043896;GO:0005975	226185.EF1348	glucan 1,6-alpha-glucosidase, putative	0.9963	COG0366	_	_	K01215	dexB
orf00524	135	62	65.08	35.54	0.12707	0.278851	-1.08091	down	1.08091	up	6.32158	no	537	gi|488286563|ref|WP_002357771.1|	oligo-1,6-glucosidase [Enterococcus faecalis] >gi|229304746|gb|EEN70742.1| alpha amylase, catalytic domain protein [Enterococcus faecalis ATCC 29200] >gi|255963955|gb|EET96431.1| exo-alpha-1,4-glucosidase [Enterococcus faecalis T1] >gi|257164584|gb|E ...	1	GO:0043169;GO:0005982;GO:0005985;GO:0004574	226185.EF1349	glycosy hydrolase family protein	0.9981	COG0366	_	_	K01187	E3.2.1.20, malZ
orf00525	33	26	46.95	45.57	0.697454	0.829449	-0.30268	down	0.30268	up	4.58694	no	194	gi|488295391|ref|WP_002366599.1|	membrane protein [Enterococcus faecalis] >gi|229304745|gb|EEN70741.1| hypothetical protein HMPREF0345_2371 [Enterococcus faecalis ATCC 29200] >gi|229308933|gb|EEN74920.1| hypothetical protein HMPREF0349_1187 [Enterococcus faecalis TX1322] >gi|2567114 ...	1	_	226185.EF1350	hypothetical protein	0.9947	COG3548	_	_	None	_
orf00526	2800	239	813.4	81.99	1.28e-06	2.02e-05	-3.5103	down	3.5103	up	10.2592	yes	879	gi|384513104|ref|YP_005708197.1|	magnesium-importing ATPase [Enterococcus faecalis OG1RF] >gi|488316557|ref|WP_002385942.1| haloacid dehalogenase [Enterococcus faecalis] >gi|229304744|gb|EEN70740.1| magnesium-importing ATPase [Enterococcus faecalis ATCC 29200] >gi|291079751|gb|EFE17 ...	1	GO:0015693;GO:0046872;GO:0005524;GO:0016021;GO:0015444	226185.EF1352	magnesium-translocating P-type ATPase	1	COG0474	_	_	K01531	E3.6.3.2, mgtA, mgtB
orf00527	2419	1156	1714.99	982.72	0.121234	0.271617	-1.02643	down	1.02643	up	10.503	no	371	gi|29375920|ref|NP_815074.1|	pyruvate dehydrogenase complex E1 component subunit alpha [Enterococcus faecalis V583] >gi|384513105|ref|YP_005708198.1| pyruvate dehydrogenase complex E1 component alpha subunit [Enterococcus faecalis OG1RF] >gi|384518454|ref|YP_005705759.1| pyruvat ...	1	GO:0006094;GO:0006096;GO:0009097;GO:0055114;GO:0009098;GO:0009099;GO:0045254;GO:0004739;GO:0030976	226185.EF1353	pyruvate dehydrogenase complex E1 component, alpha subunit	1	COG1071	_	_	K00161	PDHA, pdhA
orf00528	3483	1064	2839.64	1044.28	0.012891	0.0511481	-1.67192	down	1.67192	up	10.8465	no	325	gi|29375921|ref|NP_815075.1|	pyruvate dehydrogenase complex, E1 component subunit beta [Enterococcus faecalis V583] >gi|384513106|ref|YP_005708199.1| pyruvate dehydrogenase complex E1 component beta subunit [Enterococcus faecalis OG1RF] >gi|384518455|ref|YP_005705760.1| pyruvate ...	1	GO:0009099;GO:0009098;GO:0045254;GO:0006094;GO:0006096;GO:0009097;GO:0004739;GO:0055114	226185.EF1354	pyruvate dehydrogenase complex, E1 component, beta subunit	1	COG0022	_	_	K00162	PDHB, pdhB
orf00529	8	5	7.08	5.34	0.670342	0.808354	-0.614898	down	0.614898	up	2.4046	no	301	gi|488312392|ref|WP_002381777.1|	polysaccharide deacetylase [Enterococcus faecalis] >gi|257164128|gb|EEU94088.1| polysaccharide deacetylase [Enterococcus faecalis X98] >gi|315157030|gb|EFU01047.1| polysaccharide deacetylase [Enterococcus faecalis TX0043] >gi|486971626|gb|EOJ01125.1| ...	1	GO:0045493;GO:0006807;GO:0016810	226185.EF1843	polysaccharide deacetylase family protein	0.99	COG0726	_	_	None	_
orf00530	1467	3667	3785.7	12211.2	0.0412465	0.122544	1.36027	up	-1.36027	down	11.0402	no	115	gi|488313719|ref|WP_002383104.1|	50S ribosomal protein L19 [Enterococcus faecalis] >gi|227073301|gb|EEI11264.1| ribosomal protein L19 [Enterococcus faecalis TX0104] >gi|227175324|gb|EEI56296.1| ribosomal protein L19 [Enterococcus faecalis HH22] >gi|229305028|gb|EEN71024.1| ribosomal ...	1	GO:0005840;GO:0042254;GO:0016310;GO:0016301;GO:0006412;GO:0003735	226185.EF1898	50S ribosomal protein L19; This protein is located at the 30S-50S ribosomal subunit interfac [...]	1	COG0335	_	_	K02884	RP-L19, rplS
orf00531	109	236	125.76	331.99	0.095552	0.228212	1.1513	up	-1.1513	down	7.14323	no	235	gi|29376427|ref|NP_815581.1|	tRNA (guanine-N1)-methyltransferase [Enterococcus faecalis V583] >gi|384513529|ref|YP_005708622.1| tRNA (guanine-N(1)-)-methyltransferase [Enterococcus faecalis OG1RF] >gi|384518911|ref|YP_005706216.1| tRNA (guanine-N1)-methyltransferase [Enterococcu ...	1	GO:0003723;GO:0006400;GO:0032259;GO:0052906;GO:0005737	226185.EF1899	tRNA (guanine-N1)-methyltransferase; Specifically methylates guanosine-37 in various tRNAs ( [...]	1	COG0336	_	_	K00554	trmD
orf00532	45	45	72.23	89.62	0.964601	1	0.0384727	up	-0.0384727	down	5.19788	no	174	gi|384513530|ref|YP_005708623.1|	16S rRNA processing protein RimM [Enterococcus faecalis OG1RF] >gi|488290809|ref|WP_002362017.1| 16S rRNA-processing protein RimM [Enterococcus faecalis] >gi|256684090|gb|EEU23785.1| 16S rRNA processing protein RimM [Enterococcus faecalis T3] >gi|256 ...	1	GO:0043022;GO:0005840;GO:0042274;GO:0006364	226185.EF1900	16S rRNA processing protein RimM; An accessory protein needed during the final step in the a [...]	0.9883	COG0806	_	_	K02860	rimM
orf00533	333	257	191.55	176.39	0.614904	0.774137	-0.334781	down	0.334781	up	7.90822	no	453	gi|397700139|ref|YP_006537927.1|	NRAMP family manganese (Mn2+) transporter [Enterococcus faecalis D32] >gi|488285963|ref|WP_002357171.1| manganese transporter [Enterococcus faecalis] >gi|229305025|gb|EEN71021.1| manganese transport protein MntH [Enterococcus faecalis ATCC 29200] >gi ...	1	GO:0046872;GO:0016021;GO:0015293;GO:0005886;GO:0030001	226185.EF1901	manganese transport protein MntH	0.9976	COG1914	_	_	K03322	mntH
orf00534	16	23	39.27	72.46	0.579401	0.747186	0.554972	up	-0.554972	down	3.99368	no	120	gi|488285962|ref|WP_002357170.1|	glyoxylase [Enterococcus faecalis] >gi|229305024|gb|EEN71020.1| glyoxalase family protein [Enterococcus faecalis ATCC 29200] >gi|229309425|gb|EEN75412.1| glyoxalase family protein [Enterococcus faecalis TX1322] >gi|255963469|gb|EET95945.1| predicted ...	1	GO:0016702;GO:0016829	226185.EF1902	glyoxylase family protein	0.9917	_	_	NOG27494	K07032	K07032
orf00535	193	111	383.54	277.86	0.275987	0.467014	-0.758045	down	0.758045	up	6.94908	no	144	gi|29376431|ref|NP_815585.1|	hypothetical protein EF1903 [Enterococcus faecalis V583] >gi|384513533|ref|YP_005708626.1| integral membrane protein [Enterococcus faecalis OG1RF] >gi|488313721|ref|WP_002383106.1| membrane protein [Enterococcus faecalis] >gi|29343895|gb|AAO81655.1| ...	1	_	226185.EF1903	hypothetical protein	1	COG0398	_	_	None	_
orf00536	169	176	72.64	89.79	0.900932	0.963606	0.0970978	up	-0.0970978	down	7.13688	no	600	gi|498396698|ref|WP_010710200.1|	glycerophosphoryl diester phosphodiesterase [Enterococcus faecalis] >gi|486447747|gb|EOD92420.1| glycerophosphoryl diester phosphodiesterase [Enterococcus faecalis 1448E03]	1	GO:0009395;GO:0006071;GO:0046486;GO:0008889	226185.EF1904	glycerophosphoryl diester phosphodiesterase family protein	0.9959	COG0584	_	_	K01126	E3.1.4.46, glpQ
orf00537	718	984	856.01	1432.52	0.455048	0.644826	0.493213	up	-0.493213	down	9.44207	no	228	gi|384513535|ref|YP_005708628.1|	membrane protein [Enterococcus faecalis OG1RF] >gi|488312388|ref|WP_002381773.1| membrane protein [Enterococcus faecalis] >gi|257164120|gb|EEU94080.1| conserved hypothetical protein [Enterococcus faecalis X98] >gi|315157021|gb|EFU01038.1| hypothetica ...	1	GO:0016021	226185.EF1906	hypothetical protein	0.9956	COG0670	_	_	K06890	K06890
orf00538	582	433	1019.12	946.16	0.561199	0.733736	-0.387772	down	0.387772	up	8.69054	no	161	gi|29376435|ref|NP_815589.1|	maoC family protein [Enterococcus faecalis V583] >gi|384513536|ref|YP_005708629.1| MaoC family protein [Enterococcus faecalis OG1RF] >gi|384518918|ref|YP_005706223.1| MaoC like domain-containing protein [Enterococcus faecalis 62] >gi|397700144|ref|YP ...	1	GO:0016829;GO:0055114;GO:0016491	226185.EF1907	MaoC family protein	1	COG2030	_	_	None	_
orf00539	1	0	7.08	0	noTest	noTest	noTest	noTest	noTest	noTest	noTest	no	53	gi|428767316|ref|YP_007153427.1|	conserved hypothetical protein [Enterococcus faecalis str. Symbioflor 1] >gi|488319691|ref|WP_002389076.1| conserved hypothetical protein [Enterococcus faecalis] >gi|300849536|gb|EFK77286.1| hypothetical protein HMPREF0347_7117 [Enterococcus faecalis ...	0.98	_	_	_	_	_	_	_	None	_
orf00540	605	649	354.54	453.97	0.833974	0.919576	0.139914	up	-0.139914	down	8.99906	no	445	gi|384513537|ref|YP_005708630.1|	UDP-N-acetylmuramate--L-alanine ligase [Enterococcus faecalis OG1RF] >gi|488313722|ref|WP_002383107.1| UDP-N-acetylmuramate--alanine ligase [Enterococcus faecalis] >gi|227073266|gb|EEI11229.1| UDP-N-acetylmuramate--L-alanine ligase [Enterococcus faec ...	1	GO:0005524;GO:0005737;GO:0008360;GO:0009252;GO:0006541;GO:0008763;GO:0051301;GO:0007049	226185.EF1908	UDP-N-acetylmuramate--L-alanine ligase; Cell wall formation (By similarity)	1	COG0773	_	_	K01924	murC
orf00541	172	376	143.98	379.22	0.0860449	0.21167	1.16583	up	-1.16583	down	7.81103	no	317	gi|488288856|ref|WP_002360064.1|	hypothetical protein [Enterococcus faecalis] >gi|227175342|gb|EEI56314.1| hypothetical protein HMPREF0346_2700 [Enterococcus faecalis HH22] >gi|229309419|gb|EEN75406.1| hypothetical protein HMPREF0349_0720 [Enterococcus faecalis TX1322] >gi|255968417 ...	1	_	_	_	_	_	_	_	None	_
orf00542	173	38	143.86	38.06	0.00340255	0.0174745	-2.14079	down	2.14079	up	6.41581	yes	319	gi|488312386|ref|WP_002381771.1|	membrane protein [Enterococcus faecalis] >gi|257164116|gb|EEU94076.1| conserved hypothetical protein [Enterococcus faecalis X98] >gi|315157017|gb|EFU01034.1| hypothetical protein HMPREF9503_00420 [Enterococcus faecalis TX0043] >gi|486971638|gb|EOJ011 ...	1	_	226185.EF1910	hypothetical protein	0.9968	COG4129	_	_	None	_
orf00543	63	111	89.63	194.55	0.230213	0.4195	0.853234	up	-0.853234	down	6.15377	no	194	gi|488303744|ref|WP_002374566.1|	membrane protein [Enterococcus faecalis] >gi|229305016|gb|EEN71012.1| hypothetical protein HMPREF0345_1959 [Enterococcus faecalis ATCC 29200] >gi|256990292|gb|EEU77594.1| conserved hypothetical protein [Enterococcus faecalis E1Sol] >gi|256995154|gb|E ...	1	_	226185.EF1911	hypothetical protein	1	COG4129	_	_	None	_
orf00544	169	98	153.83	107.77	0.276032	0.467014	-0.746018	down	0.746018	up	6.76196	no	293	gi|29376440|ref|NP_815594.1|	ROK family protein [Enterococcus faecalis V583] >gi|384513541|ref|YP_005708634.1| ROK family protein [Enterococcus faecalis OG1RF] >gi|384518923|ref|YP_005706228.1| ROK family protein [Enterococcus faecalis 62] >gi|397700149|ref|YP_006537937.1| ROK f ...	1	GO:0016310;GO:0016301	226185.EF1912	ROK family protein	1	COG1940	_	_	None	_
orf00545	34	17	103.74	68.27	0.23162	0.420834	-0.951243	down	0.951243	up	4.37379	no	100	gi|29376441|ref|NP_815595.1|	hypothetical protein EF1913 [Enterococcus faecalis V583] >gi|384513542|ref|YP_005708635.1| alpha-hemolysin-like protein [Enterococcus faecalis OG1RF] >gi|397700150|ref|YP_006537938.1| hypothetical protein EFD32_1575 [Enterococcus faecalis D32] >gi|42 ...	1	GO:0005886	226185.EF1913	hypothetical protein	1	COG0759	_	_	K08998	K08998
orf00546	24	1	185.29	12.77	0.000621965	0.00431146	-4.24337	down	4.24337	up	3.33992	yes	50	gi|29376443|ref|NP_815597.1|	hypothetical protein EF1915 [Enterococcus faecalis V583] >gi|384513543|ref|YP_005708636.1| hypothetical protein OG1RF_11579 [Enterococcus faecalis OG1RF] >gi|397700151|ref|YP_006537939.1| hypothetical protein EFD32_1576 [Enterococcus faecalis D32] >g ...	1	_	_	_	_	_	_	_	None	_
orf00547	31	75	44.36	132.24	0.0832275	0.207017	1.3063	up	-1.3063	down	5.4407	no	193	gi|29376444|ref|NP_815598.1|	ribosome biogenesis GTP-binding protein YsxC [Enterococcus faecalis V583] >gi|384513544|ref|YP_005708637.1| ribosome biogenesis GTP-binding protein YsxC [Enterococcus faecalis OG1RF] >gi|384518925|ref|YP_005706230.1| GTPase, EngB subfamily [Enterococ ...	1	GO:0005525;GO:0000917;GO:0007049	226185.EF1916	ribosome biogenesis GTP-binding protein YsxC; Necessary for normal cell division and for the [...]	1	COG0218	_	_	K03978	engB
orf00548	717	931	449.68	698.02	0.528203	0.707337	0.415367	up	-0.415367	down	9.39505	no	417	gi|29376445|ref|NP_815599.1|	ATP-dependent protease ATP-binding protein ClpX [Enterococcus faecalis V583] >gi|384513545|ref|YP_005708638.1| ATP-dependent Clp protease ATP-binding subunit [Enterococcus faecalis OG1RF] >gi|384518926|ref|YP_005706231.1| ATP-dependent Clp protease A ...	1	GO:0006457;GO:0005524;GO:0008233;GO:0046983;GO:0006508;GO:0051082;GO:0017111;GO:0008270	226185.EF1917	ATP-dependent protease ATP-binding subunit ClpX; ATP-dependent specificity component of the [...]	1	COG1219	_	_	K03544	clpX, CLPX
orf00549	457	515	344.51	466.3	0.752818	0.862049	0.210956	up	-0.210956	down	8.63201	no	350	gi|488329245|ref|WP_002398630.1|	hypothetical protein [Enterococcus faecalis] >gi|315157010|gb|EFU01027.1| hypothetical protein HMPREF9503_00413 [Enterococcus faecalis TX0043] >gi|315167353|gb|EFU11370.1| hypothetical protein HMPREF9517_02002 [Enterococcus faecalis TX1341]	1	GO:0006098;GO:0017057	226185.EF1918	hypothetical protein	0.9971	COG2706	_	_	K07404	pgl
orf00550	6	28	10.43	60.73	0.0199098	0.0707777	2.21406	up	-2.21406	down	3.80131	no	162	gi|384513547|ref|YP_005708640.1|	GNAT family acetyltransferase [Enterococcus faecalis OG1RF] >gi|488312384|ref|WP_002381769.1| acetyltransferase [Enterococcus faecalis] >gi|257164109|gb|EEU94069.1| acetyltransferase [Enterococcus faecalis X98] >gi|315157009|gb|EFU01026.1| acetyltran ...	1	GO:0042967;GO:0008080	226185.EF1919	acetyltransferase	0.9932	_	_	NOG87366	None	_
orf00551	20	82	11.4	55.76	0.00781633	0.034336	2.06048	up	-2.06048	down	5.38826	yes	457	gi|488312383|ref|WP_002381768.1|	C4-dicarboxylate ABC transporter [Enterococcus faecalis] >gi|257164108|gb|EEU94068.1| C4-dicarboxylate anaerobic carrier protein [Enterococcus faecalis X98] >gi|315157008|gb|EFU01025.1| transporter, anaerobic C4-dicarboxylate uptake C (DcuC) family [ ...	1	GO:0015556;GO:0015740;GO:0016021	226185.EF1920	C4-dicarboxylate anaerobic carrier	1	COG3069	_	_	K03326	TC.DCUC
orf00552	15	74	12.56	74.63	0.00356359	0.0181701	2.32189	up	-2.32189	down	5.1922	yes	317	gi|384513549|ref|YP_005708642.1|	putative ribosylpyrimidine nucleosidase [Enterococcus faecalis OG1RF] >gi|488313726|ref|WP_002383111.1| ribonucleoside hydrolase [Enterococcus faecalis] >gi|227073279|gb|EEI11242.1| Inosine-uridine preferring nucleoside hydrolase [Enterococcus faecal ...	1	GO:0050263;GO:0006144;GO:0006206	226185.EF1921	ribonucleoside hydrolase RihC	1	COG1957	_	_	K01239	E3.2.2.1, iunH
orf00553	99	110	40.01	52.71	0.808445	0.902348	0.190233	up	-0.190233	down	6.41434	no	637	gi|488324214|ref|WP_002393599.1|	LacI family transcription regulator [Enterococcus faecalis] >gi|310633761|gb|EFQ17044.1| putative ribokinase [Enterococcus faecalis TX0635 = WH245] >gi|315157006|gb|EFU01023.1| putative ribokinase [Enterococcus faecalis TX0043] >gi|315161532|gb|EFU05 ...	1	GO:0016310;GO:0003677;GO:0006355;GO:0006098;GO:0005667;GO:0004747;GO:0045449;GO:0006014;GO:0003700	226185.EF1922	transcriptional regulator, LacI family/carbohydrate kinase, PfkB family protein	0.9967	COG0524;COG1609	_	_	K00852	rbsK, RBKS
orf00554	28	35	14.47	21.54	0.713639	0.839979	0.35775	up	-0.35775	down	4.68492	no	502	gi|488312382|ref|WP_002381767.1|	conserved hypothetical protein [Enterococcus faecalis] >gi|257164105|gb|EEU94065.1| conserved hypothetical protein [Enterococcus faecalis X98] >gi|486971650|gb|EOJ01149.1| hypothetical protein UMG_01743 [Enterococcus faecalis T16]	1	_	_	_	_	_	_	_	None	_
orf00555	6	9	5.71	10.37	0.700311	0.829449	0.602987	up	-0.602987	down	2.61447	no	281	gi|488312381|ref|WP_002381766.1|	hypothetical protein [Enterococcus faecalis] >gi|257164104|gb|EEU94064.1| conserved hypothetical protein [Enterococcus faecalis X98] >gi|315157004|gb|EFU01021.1| hypothetical protein HMPREF9503_00407 [Enterococcus faecalis TX0043] >gi|486971651|gb|EO ...	1	_	_	_	_	_	_	_	None	_
orf00556	5	0	7.97	0	noTest	noTest	noTest	noTest	noTest	noTest	noTest	no	175	gi|488329244|ref|WP_002398629.1|	hypothetical protein [Enterococcus faecalis] >gi|315157003|gb|EFU01020.1| hypothetical protein HMPREF9503_00406 [Enterococcus faecalis TX0043]	1	GO:0016787	226185.EF1926	hypothetical protein	0.9924	COG4915	_	_	None	_
orf00557	558	143	632.12	197.36	0.0052415	0.0250858	-1.92373	down	1.92373	up	8.14816	yes	239	gi|488320919|ref|WP_002390304.1|	glycerol transporter [Enterococcus faecalis] >gi|291080196|gb|EFE17560.1| MIP family channel protein [Enterococcus faecalis R712] >gi|291082351|gb|EFE19314.1| MIP family channel protein [Enterococcus faecalis S613] >gi|310625767|gb|EFQ09050.1| MIP fa ...	1	GO:0006810;GO:0016021;GO:0005215	226185.EF1927	glycerol uptake facilitator protein	1	COG0580	_	_	K02440	GLPF
orf00558	1070	346	452.93	173.79	0.018659	0.0677008	-1.58939	down	1.58939	up	9.16389	no	609	gi|29376455|ref|NP_815609.1|	alpha-glycerophosphate oxidase [Enterococcus faecalis V583] >gi|488310174|ref|WP_002379559.1| alpha-glycerophosphate oxidase [Enterococcus faecalis] >gi|29343919|gb|AAO81679.1| alpha-glycerophosphate oxidase [Enterococcus faecalis V583] >gi|227073285 ...	1	GO:0009331;GO:0006072;GO:0046486;GO:0004369;GO:0006118;GO:0055114;GO:0004368	226185.EF1928	alpha-glycerophosphate oxidase	1	COG0578	_	_	K00105	E1.1.3.21
orf00559	639	419	331.02	258.44	0.391205	0.588603	-0.569902	down	0.569902	up	8.74924	no	501	gi|29376456|ref|NP_815610.1|	glycerol kinase [Enterococcus faecalis V583] >gi|384513556|ref|YP_005708649.1| glycerol kinase [Enterococcus faecalis OG1RF] >gi|384518938|ref|YP_005706243.1| glycerol kinase [Enterococcus faecalis 62] >gi|397700165|ref|YP_006537953.1| glycerol kinas ...	1	GO:0016310;GO:0005524;GO:0006072;GO:0019563;GO:0046486;GO:0004370	226185.EF1929	glycerol kinase; Key enzyme in the regulation of glycerol uptake and metabolism	1	COG0554	_	_	K00864	E2.7.1.30, glpK
orf00560	56	57	29.81	36.15	0.942563	0.9909	0.0639386	up	-0.0639386	down	5.52636	no	488	gi|488324216|ref|WP_002393601.1|	M protein trans-acting positive regulator [Enterococcus faecalis] >gi|310633768|gb|EFQ17051.1| M protein trans-acting positive regulator (MGA) [Enterococcus faecalis TX0635 = WH245] >gi|315156999|gb|EFU01016.1| M protein trans-acting positive regulat ...	1	_	_	_	_	_	_	_	None	_
orf00561	39	40	22.91	28.05	0.920448	0.975572	0.0747392	up	-0.0747392	down	5.01	no	444	gi|488312377|ref|WP_002381762.1|	oxidoreductase [Enterococcus faecalis] >gi|257164098|gb|EEU94058.1| oxidoreductase [Enterococcus faecalis X98] >gi|315156998|gb|EFU01015.1| pyridine nucleotide-disulfide oxidoreductase [Enterococcus faecalis TX0043] >gi|486971657|gb|EOJ01156.1| pyrid ...	1	GO:0050660;GO:0055114;GO:0005737;GO:0016491;GO:0045454	226185.EF1932	pyridine nucleotide-disulfide family oxidoreductase	0.995	COG0446	_	_	K00359	E1.6.-.-
orf00562	10	45	25.03	144.9	0.00981159	0.0413296	2.1804	up	-2.1804	down	4.49638	yes	118	gi|29376459|ref|NP_815613.1|	hypothetical protein EF1933 [Enterococcus faecalis V583] >gi|384513559|ref|YP_005708652.1| hypothetical protein OG1RF_11595 [Enterococcus faecalis OG1RF] >gi|488285927|ref|WP_002357135.1| hypothetical protein [Enterococcus faecalis] >gi|29343923|gb|A ...	1	_	_	_	_	_	_	_	None	_
orf00563	6	1	42.46	11.29	noTest	noTest	noTest	noTest	noTest	noTest	noTest	no	53	gi|384513560|ref|YP_005708653.1|	hypothetical protein OG1RF_11596 [Enterococcus faecalis OG1RF] >gi|384518943|ref|YP_005706248.1| hypothetical protein EF62_2300 [Enterococcus faecalis 62] >gi|397700170|ref|YP_006537958.1| hypothetical protein EFD32_1595 [Enterococcus faecalis D32] > ...	1	_	_	_	_	_	_	_	None	_
orf00564	282	53	560.41	132.67	0.000998251	0.00636191	-2.36754	down	2.36754	up	7.08155	yes	144	gi|384513564|ref|YP_005708657.1|	hypothetical protein OG1RF_11600 [Enterococcus faecalis OG1RF] >gi|384518945|ref|YP_005706250.1| hypothetical protein EF62_2302 [Enterococcus faecalis 62] >gi|488316456|ref|WP_002385841.1| hypothetical protein [Enterococcus faecalis] >gi|229305203|gb ...	1	_	226185.EF1936	hypothetical protein	0.993	_	_	NOG70845	None	_
orf00565	11	13	17.21	25.2	0.89207	0.956623	0.273959	up	-0.273959	down	3.2918	no	178	gi|384513565|ref|YP_005708658.1|	GNAT family acetyltransferase [Enterococcus faecalis OG1RF] >gi|488312375|ref|WP_002381760.1| acetyltransferase [Enterococcus faecalis] >gi|257164094|gb|EEU94054.1| acetyltransferase [Enterococcus faecalis X98] >gi|315156993|gb|EFU01010.1| hypothetic ...	1	GO:0042967;GO:0008080	226185.EF1937	hypothetical protein	0.9929	COG1670	_	_	None	_
orf00566	1594	2399	451.51	802.22	0.339733	0.536077	0.628387	up	-0.628387	down	10.6732	no	901	gi|29376464|ref|NP_815618.1|	cation transporter E1-E2 family ATPase [Enterococcus faecalis V583] >gi|384513566|ref|YP_005708659.1| putative calcium-transporting ATPase [Enterococcus faecalis OG1RF] >gi|397700174|ref|YP_006537962.1| putative calcium-transporting ATPase [Enterococ ...	1	GO:0046872;GO:0005524;GO:0005388;GO:0016021;GO:0006816;GO:0016529	226185.EF1938	cation transporter E1-E2 family ATPase	1	COG0474	_	_	K01537	E3.6.3.8
orf00567	3	5	3.79	7.74	noTest	noTest	noTest	noTest	noTest	noTest	noTest	no	216	gi|428767347|ref|YP_007153458.1|	conserved hypothetical protein [Enterococcus faecalis str. Symbioflor 1] >gi|488292944|ref|WP_002364152.1| membrane protein [Enterococcus faecalis] >gi|229309391|gb|EEN75378.1| hypothetical protein HMPREF0349_0692 [Enterococcus faecalis TX1322] >gi|2 ...	1	_	226185.EF1939	hypothetical protein	0.9953	_	_	NOG125431	None	_
orf00568	37	44	45.63	66.37	0.735006	0.850477	0.286884	up	-0.286884	down	5.04721	no	221	gi|488312373|ref|WP_002381758.1|	cyclic nucleotide-binding protein [Enterococcus faecalis] >gi|257164091|gb|EEU94051.1| conserved hypothetical protein [Enterococcus faecalis X98] >gi|315156990|gb|EFU01007.1| cyclic nucleotide-binding domain protein [Enterococcus faecalis TX0043] >gi ...	1	GO:0016310;GO:0003677;GO:0006355;GO:0016301	226185.EF1940	cyclic AMP receptor protein, putative	0.9899	COG0664	_	_	None	_
orf00569	33	47	73.12	132.39	0.491653	0.678713	0.545399	up	-0.545399	down	5.03066	no	131	gi|488312372|ref|WP_002381757.1|	hypothetical protein [Enterococcus faecalis] >gi|257164090|gb|EEU94050.1| conserved hypothetical protein [Enterococcus faecalis X98] >gi|486971665|gb|EOJ01164.1| hypothetical protein UMG_01758 [Enterococcus faecalis T16]	1	_	226185.EF1941	hypothetical protein	0.9923	_	_	NOG114034	None	_
orf00570	127	287	96.03	260.67	0.0748301	0.189775	1.21327	up	-1.21327	down	7.40666	no	349	gi|488312371|ref|WP_002381756.1|	bicyclomycin resistance protein [Enterococcus faecalis] >gi|257164089|gb|EEU94049.1| drug resistance transporter [Enterococcus faecalis X98] >gi|315156988|gb|EFU01005.1| drug resistance transporter, Bcr/CflA subfamily [Enterococcus faecalis TX0043] > ...	1	GO:0055085;GO:0016021;GO:0005886;GO:0005215	226185.EF1943	drug resistance transporter, Bcr/CflA family protein	0.9942	COG0477	_	_	None	_
orf00571	137	144	65.92	82.38	0.879262	0.948486	0.110383	up	-0.110383	down	6.84093	no	538	gi|488345414|ref|WP_002414799.1|	membrane protein [Enterococcus faecalis] >gi|401673291|gb|EJS79688.1| Cyclic beta-1, 2-glucan modification transmembrane protein [Enterococcus faecalis ATCC 29212]	1	GO:0008152;GO:0008484;GO:0016740	226185.EF1945	hypothetical protein	0.9981	COG1368	_	_	None	_
orf00572	60	3	477.72	40.04	1.94e-05	0.00022397	-4.17533	down	4.17533	up	4.66997	yes	49	gi|29376472|ref|NP_815626.1|	hypothetical protein EF1947 [Enterococcus faecalis V583] >gi|384513572|ref|YP_005708665.1| hypothetical protein OG1RF_11608 [Enterococcus faecalis OG1RF] >gi|384518952|ref|YP_005706257.1| hypothetical protein EF62_2311 [Enterococcus faecalis 62] >gi| ...	1	_	_	_	_	_	_	_	None	_
orf00573	28	21	72.26	69.93	0.647858	0.794878	-0.3725	down	0.3725	up	4.31874	no	115	gi|488312370|ref|WP_002381755.1|	hypothetical protein [Enterococcus faecalis] >gi|257164086|gb|EEU94046.1| conserved hypothetical protein [Enterococcus faecalis X98] >gi|315156985|gb|EFU01002.1| hypothetical protein HMPREF9503_00388 [Enterococcus faecalis TX0043] >gi|486971669|gb|EO ...	1	_	226185.EF1948	hypothetical protein	0.9909	COG5646	_	_	None	_
orf00574	32	16	81.74	52.68	0.237758	0.428201	-0.950621	down	0.950621	up	4.2864	no	116	gi|29376474|ref|NP_815628.1|	hypothetical protein EF1949 [Enterococcus faecalis V583] >gi|384513574|ref|YP_005708667.1| hypothetical protein OG1RF_11610 [Enterococcus faecalis OG1RF] >gi|384518954|ref|YP_005706259.1| hypothetical protein EF62_2313 [Enterococcus faecalis 62] >gi| ...	1	_	226185.EF1949	hypothetical protein	1	COG4898	_	_	None	_
orf00575	27	27	21.39	25.72	1	1	0.0383315	up	-0.0383315	down	4.46089	no	334	gi|384513575|ref|YP_005708668.1|	phosphosugar isomerase [Enterococcus faecalis OG1RF] >gi|397700183|ref|YP_006537971.1| SIS domain protein [Enterococcus faecalis D32] >gi|479180409|ref|YP_007807718.1| Predicted phosphosugar isomerases [Enterococcus sp. 7L76] >gi|488285902|ref|WP_002 ...	1	GO:0030246;GO:0016853;GO:0005975	226185.EF1950	MocD family protein, putative	1	COG2222	_	_	None	_
orf00576	22	29	16.19	25.62	0.659012	0.800578	0.432935	up	-0.432935	down	4.38033	no	358	gi|488312369|ref|WP_002381754.1|	glucosamine-fructose-6-phosphate aminotransferase [Enterococcus faecalis] >gi|257164083|gb|EEU94043.1| phosphosugar-binding protein [Enterococcus faecalis X98] >gi|315156982|gb|EFU00999.1| SIS domain protein [Enterococcus faecalis TX0043] >gi|4869716 ...	1	GO:0030246;GO:0006040;GO:0016051;GO:0005737;GO:0004360	226185.EF1951	phosphosugar-binding protein	0.9942	COG0449	_	_	None	_
orf00577	6	8	5.82	9.4	0.840166	0.922248	0.437865	up	-0.437865	down	2.51441	no	276	gi|384513577|ref|YP_005708670.1|	PTS system mannose/fructose/sorbose transporter subunit IID [Enterococcus faecalis OG1RF] >gi|397700185|ref|YP_006537973.1| PTS system fructose-specific EIID component [Enterococcus faecalis D32] >gi|488314998|ref|WP_002384383.1| PTS mannose transpor ...	1	GO:0009357;GO:0016021;GO:0008982;GO:0009401	226185.EF1952	PTS system, IID component	1	COG3716	_	_	K02796	PTS-Man-EIID, manZ
orf00578	7	8	7.15	9.92	1	1	0.223846	up	-0.223846	down	2.61337	no	263	gi|29376478|ref|NP_815632.1|	PTS system transporter subunit IIC [Enterococcus faecalis V583] >gi|384513578|ref|YP_005708671.1| PTS family mannose/fructose/sorbose porter component IIC [Enterococcus faecalis OG1RF] >gi|384518958|ref|YP_005706263.1| PTS system sorbose-specific IIC ...	1	GO:0009357;GO:0016021;GO:0008982;GO:0009401	226185.EF1953	PTS system, IIC component	1	COG3715	_	_	K02795	PTS-Man-EIIC, manY
orf00579	4	2	7.26	4.54	noTest	noTest	noTest	noTest	noTest	noTest	noTest	no	156	gi|384513579|ref|YP_005708672.1|	PTS family ascorbate porter, IIB component [Enterococcus faecalis OG1RF] >gi|384518959|ref|YP_005706264.1| PTS system sorbose subfamily IIB component family protein [Enterococcus faecalis 62] >gi|397700187|ref|YP_006537975.1| PTS system sorbose subfa ...	1	GO:0009357;GO:0008982;GO:0009401	550538.SG4366	PTS transport system, IIB component	0.8255	COG3444	_	_	K02794	PTS-Man-EIIB, manX
orf00580	8	0	14.73	0	noTest	noTest	noTest	noTest	noTest	noTest	noTest	no	154	gi|428767361|ref|YP_007153472.1|	PTS system, IIA component [Enterococcus faecalis str. Symbioflor 1] >gi|488288833|ref|WP_002360041.1| PTS fructose transporter subunit IIA [Enterococcus faecalis] >gi|227073262|gb|EEI11225.1| PTS system fructose IIA component [Enterococcus faecalis T ...	1	GO:0009357;GO:0016021;GO:0008982;GO:0009401	_	_	_	_	_	_	K02793	PTS-Man-EIIA, manX
orf00581	90	69	24.87	22.51	0.636526	0.790018	-0.34355	down	0.34355	up	6.01666	no	923	gi|488329240|ref|WP_002398625.1|	transcription antiterminator BglG [Enterococcus faecalis] >gi|315156977|gb|EFU00994.1| Sigma-54 interaction domain protein [Enterococcus faecalis TX0043] >gi|315167319|gb|EFU11336.1| Sigma-54 interaction domain protein [Enterococcus faecalis TX1341]	1	GO:0003677;GO:0005524;GO:0006355;GO:0005667;GO:0017111;GO:0016021;GO:0009401;GO:0008134	226185.EF1955	sigma-54 dependent DNA-binding response regulator	1	COG3933;COG1221	_	_	None	_
orf00582	168	49	96.64	33.63	0.0154455	0.0594615	-1.73385	down	1.73385	up	6.45786	no	453	gi|488312367|ref|WP_002381752.1|	deoxyguanosinetriphosphate triphosphohydrolase [Enterococcus faecalis] >gi|257164076|gb|EEU94036.1| conserved hypothetical protein [Enterococcus faecalis X98] >gi|315156975|gb|EFU00992.1| putative dGTPase [Enterococcus faecalis TX0043] >gi|315169367| ...	1	GO:0000287;GO:0008832;GO:0008081;GO:0006144;GO:0046039	226185.EF1958	deoxyguanosinetriphosphate triphosphohydrolase-like protein	0.9955	COG0232	_	_	K01129	dgt
orf00583	35	11	34.22	13.03	0.0528176	0.149175	-1.60958	down	1.60958	up	4.22252	no	274	gi|488312365|ref|WP_002381750.1|	hypothetical protein [Enterococcus faecalis] >gi|257164075|gb|EEU94035.1| conserved hypothetical protein [Enterococcus faecalis X98] >gi|315156974|gb|EFU00991.1| hypothetical protein HMPREF9503_00377 [Enterococcus faecalis TX0043] >gi|486971679|gb|EO ...	1	GO:0007165	226185.EF1959	hypothetical protein	0.9939	_	_	NOG40130	None	_
orf00584	26967	19042	16299.6	13747.6	0.479289	0.668017	-0.463318	down	0.463318	up	14.1924	no	432	gi|29376483|ref|NP_815637.1|	enolase [Enterococcus faecalis V583] >gi|384513587|ref|YP_005708680.1| enolase [Enterococcus faecalis OG1RF] >gi|384518964|ref|YP_005706269.1| enolase [Enterococcus faecalis 62] >gi|397700192|ref|YP_006537980.1| enolase [Enterococcus faecalis D32] >g ...	1	GO:0000287;GO:0009094;GO:0006571;GO:0004634;GO:0006094;GO:0006096;GO:0000162;GO:0009986;GO:0000015;GO:0005576	226185.EF1961	enolase; Catalyzes the reversible conversion of 2- phosphoglycerate into phosphoenolpyruvate [...]	1	COG0148	_	_	K01689	ENO, eno
orf00585	4352	3021	4676.02	3945.84	0.457166	0.647455	-0.487932	down	0.487932	up	11.5506	no	251	gi|488292954|ref|WP_002364162.1|	triosephosphate isomerase [Enterococcus faecalis] >gi|256598963|gb|EEU18139.1| phosphoglycerate kinase [Enterococcus faecalis ATCC 4200] >gi|256711936|gb|EEU26974.1| phosphoglycerate kinase [Enterococcus faecalis T8] >gi|256990248|gb|EEU77550.1| phos ...	1	GO:0016310;GO:0046486;GO:0006000;GO:0016301;GO:0006094;GO:0006096;GO:0004807;GO:0006020;GO:0005737;GO:0015976;GO:0006013;GO:0006098	226185.EF1962	triosephosphate isomerase	0.996	COG0149	_	_	K01803	TPI, tpiA
orf00586	6556	4302	4328.87	3399.94	0.385868	0.587034	-0.569095	down	0.569095	up	12.1085	no	397	gi|29376485|ref|NP_815639.1|	phosphoglycerate kinase [Enterococcus faecalis V583] >gi|384513589|ref|YP_005708682.1| phosphoglycerate kinase [Enterococcus faecalis OG1RF] >gi|384518966|ref|YP_005706271.1| phosphoglycerate kinase [Enterococcus faecalis 62] >gi|397700194|ref|YP_006 ...	1	GO:0016310;GO:0005524;GO:0006094;GO:0016853;GO:0006096;GO:0005737;GO:0004618;GO:0015976	226185.EF1963	phosphoglycerate kinase	1	COG0126	_	_	K00927	PGK, pgk
orf00587	21001	9473	16686.6	9054.14	0.0933244	0.225076	-1.10986	down	1.10986	up	13.594	no	333	gi|29376486|ref|NP_815640.1|	glyceraldehyde-3-phosphate dehydrogenase [Enterococcus faecalis V583] >gi|384513590|ref|YP_005708683.1| glyceraldehyde-3-phosphate dehydrogenase (phosphorylating) [Enterococcus faecalis OG1RF] >gi|384518967|ref|YP_005706272.1| glyceraldehyde-3-phosph ...	1	GO:0050661;GO:0006094;GO:0006096;GO:0051287;GO:0055114;GO:0004365	226185.EF1964	glyceraldehyde-3-phosphate dehydrogenase	1	COG0057	_	_	K00134	GAPDH, gapA
orf00588	2020	2361	1546.07	2171.37	0.688081	0.821574	0.263699	up	-0.263699	down	10.8046	no	345	gi|29376487|ref|NP_815641.1|	SorC family transcriptional regulator [Enterococcus faecalis V583] >gi|384518968|ref|YP_005706273.1| central glycolytic genes regulator [Enterococcus faecalis 62] >gi|397700196|ref|YP_006537984.1| central glycolytic genes regulator [Enterococcus faec ...	1	GO:0030246	226185.EF1965	SorC family transcriptional regulator	1	COG2390	_	_	K05311	cggR
orf00589	79	86	72.17	94.93	0.839662	0.922248	0.160683	up	-0.160683	down	6.0731	no	292	gi|29376488|ref|NP_815642.1|	YitT family protein [Enterococcus faecalis V583] >gi|384513592|ref|YP_005708685.1| YitT family protein [Enterococcus faecalis OG1RF] >gi|384518969|ref|YP_005706274.1| hypothetical protein EF62_2328 [Enterococcus faecalis 62] >gi|397700197|ref|YP_0065 ...	1	_	226185.EF1966	YitT family protein	1	COG1284	_	_	None	_
orf00590	251	197	367.54	355.95	0.649438	0.795385	-0.310456	down	0.310456	up	7.51118	no	189	gi|384513593|ref|YP_005708686.1|	hypothetical protein OG1RF_11629 [Enterococcus faecalis OG1RF] >gi|428767371|ref|YP_007153482.1| DUF436 family protein [Enterococcus faecalis str. Symbioflor 1] >gi|488294617|ref|WP_002365825.1| hypothetical protein [Enterococcus faecalis] >gi|229305 ...	1	_	226185.EF1967	hypothetical protein	1	COG4475	_	_	None	_
orf00591	67	71	128.07	170.43	0.881095	0.949406	0.121902	up	-0.121902	down	5.81505	no	149	gi|488312364|ref|WP_002381749.1|	membrane protein [Enterococcus faecalis] >gi|257164067|gb|EEU94027.1| conserved hypothetical protein [Enterococcus faecalis X98] >gi|315157283|gb|EFU01300.1| hypothetical protein HMPREF9503_00368 [Enterococcus faecalis TX0043] >gi|486970405|gb|EOI999 ...	1	GO:0016020	226185.EF1968	hypothetical protein	0.9926	COG4720	_	_	None	_
orf00592	176	172	169.45	200.46	1	1	0.00551161	up	-0.00551161	down	7.14879	no	278	gi|488329236|ref|WP_002398621.1|	phosphomethylpyrimidine kinase [Enterococcus faecalis] >gi|315157282|gb|EFU01299.1| putative phosphomethylpyrimidine kinase [Enterococcus faecalis TX0043]	1	GO:0016310;GO:0005524;GO:0006772;GO:0008972	226185.EF1969	phosphomethylpyrimidine kinase, putative	0.9958	COG0351	_	_	K00868	pdxK, pdxY
orf00593	905	1095	396.52	569.57	0.634575	0.78881	0.313549	up	-0.313549	down	9.67367	no	589	gi|488285875|ref|WP_002357083.1|	aspartyl-tRNA synthase [Enterococcus faecalis] >gi|229305171|gb|EEN71167.1| aspartate--tRNA ligase [Enterococcus faecalis ATCC 29200] >gi|255963407|gb|EET95883.1| aspartyl-tRNA synthetase [Enterococcus faecalis T1] >gi|257164065|gb|EEU94025.1| aspart ...	1	GO:0006522;GO:0006422;GO:0006531;GO:0005524;GO:0004815;GO:0005737;GO:0003676	226185.EF1970	aspartyl-tRNA synthetase	0.9966	COG0173	_	_	K01876	DARS, aspS
orf00594	290	238	174.86	171.4	0.716937	0.842247	-0.24617	down	0.24617	up	7.74862	no	433	gi|488312363|ref|WP_002381748.1|	histidyl-tRNA synthase [Enterococcus faecalis] >gi|257164064|gb|EEU94024.1| histidyl-tRNA synthetase [Enterococcus faecalis X98] >gi|315157280|gb|EFU01297.1| histidine--tRNA ligase [Enterococcus faecalis TX0043] >gi|486970408|gb|EOI99914.1| histidyl- ...	1	GO:0004821;GO:0005524;GO:0006427;GO:0006547;GO:0005737	226185.EF1971	histidyl-tRNA synthetase	0.9977	COG0124	_	_	K01892	HARS, hisS
orf00595	73	109	140.61	263.82	0.389575	0.588068	0.615309	up	-0.615309	down	6.21729	no	148	gi|29376495|ref|NP_815649.1|	D-tyrosyl-tRNA(Tyr) deacylase [Enterococcus faecalis V583] >gi|384513599|ref|YP_005708692.1| D-tyrosyl-tRNA(Tyr) deacylase [Enterococcus faecalis OG1RF] >gi|384518975|ref|YP_005706280.1| D-tyrosyl-tRNA(Tyr) deacylase [Enterococcus faecalis 62] >gi|39 ...	1	GO:0019478;GO:0005737;GO:0016788	226185.EF1973	D-tyrosyl-tRNA(Tyr) deacylase; Hydrolyzes D-tyrosyl-tRNA(Tyr) into D-tyrosine and free tRNA( [...]	1	COG1490	_	_	K07560	dtd
orf00596	487	686	169.43	282.41	0.423845	0.618422	0.532741	up	-0.532741	down	8.90528	no	737	gi|488312361|ref|WP_002381746.1|	GTP pyrophosphokinase [Enterococcus faecalis] >gi|257164062|gb|EEU94022.1| GTP pyrophosphokinase [Enterococcus faecalis X98] >gi|315157277|gb|EFU01294.1| RelA/SpoT family protein [Enterococcus faecalis TX0043] >gi|486450595|gb|EOD95183.1| RelA/SpoT f ...	1	GO:0016310;GO:0015969;GO:0016301;GO:0006144;GO:0008728	226185.EF1974	GTP pyrophosphokinase; In eubacteria ppGpp (guanosine 3'-diphosphate 5-' diphosphate) is a m [...]	0.9986	COG0317	_	_	K00951	relA
orf00597	164	301	176.97	394.91	0.178346	0.353246	0.913709	up	-0.913709	down	7.5726	no	250	gi|384513601|ref|YP_005708694.1|	RsmE family RNA methyltransferase [Enterococcus faecalis OG1RF] >gi|384518977|ref|YP_005706282.1| RNA methyltransferase family protein [Enterococcus faecalis 62] >gi|397700205|ref|YP_006537993.1| RNA methyltransferase family protein [Enterococcus fae ...	1	GO:0008168;GO:0032259;GO:0006364;GO:0005737	226185.EF1975	hypothetical protein	0.996	COG1385	_	_	K09761	rsmE
orf00598	173	182	145.8	184.84	0.884478	0.951384	0.111695	up	-0.111695	down	7.1782	no	315	gi|384513602|ref|YP_005708695.1|	50S ribosomal protein L11 methyltransferase [Enterococcus faecalis OG1RF] >gi|384518978|ref|YP_005706283.1| 50S ribosomal protein L11 methyltransferase [Enterococcus faecalis 62] >gi|428767379|ref|YP_007153490.1| ribosomal protein L11 methyltransfera ...	1	GO:0005840;GO:0006479;GO:0008276	226185.EF1976	ribosomal protein L11 methyltransferase; Methylates ribosomal protein L11 (By similarity)	0.9968	COG2264	_	_	K02687	prmA
orf00599	68	23	119.07	50.26	0.0444452	0.129238	-1.51519	down	1.51519	up	5.20596	no	161	gi|384513603|ref|YP_005708696.1|	hypothetical protein OG1RF_11639 [Enterococcus faecalis OG1RF] >gi|488329234|ref|WP_002398619.1| hypothetical protein [Enterococcus faecalis] >gi|315157274|gb|EFU01291.1| hypothetical protein HMPREF9503_00359 [Enterococcus faecalis TX0043] >gi|315167 ...	1	_	226185.EF1977	hypothetical protein	0.9938	_	_	NOG06269	None	_
orf00600	68	90	80.69	130.37	0.542797	0.721359	0.44166	up	-0.44166	down	6.01221	no	229	gi|29376500|ref|NP_815654.1|	DNA-3-methyladenine glycosylase [Enterococcus faecalis V583] >gi|384513604|ref|YP_005708697.1| DNA-3-methyladenine glycosylase [Enterococcus faecalis OG1RF] >gi|488313747|ref|WP_002383132.1| 3-methyladenine DNA glycosylase [Enterococcus faecalis] >gi ...	1	GO:0003677;GO:0008725;GO:0052821;GO:0006284;GO:0052822;GO:0043916	226185.EF1978	DNA-3-methyladenine glycosylase	1	COG2094	_	_	K03652	MPG
orf00601	469	402	288.36	295.34	0.782297	0.882371	-0.1836	down	0.1836	up	8.47114	no	425	gi|488312359|ref|WP_002381744.1|	recombinase RarA [Enterococcus faecalis] >gi|257164057|gb|EEU94017.1| recombination factor protein rarA [Enterococcus faecalis X98] >gi|315157272|gb|EFU01289.1| recombination factor protein RarA [Enterococcus faecalis TX0043] >gi|486970415|gb|EOI9992 ...	1	GO:0005524;GO:0017111	226185.EF1979	recombination factor protein RarA	0.9976	COG2256	_	_	K07478	ycaJ
orf00602	19	0	87.79	0	0.000390825	0.00290632	-6.24782	down	6.24782	up	2.94444	yes	72	gi|384513606|ref|YP_005708699.1|	hypothetical protein OG1RF_11642 [Enterococcus faecalis OG1RF] >gi|384518982|ref|YP_005706287.1| hypothetical protein EF62_2341 [Enterococcus faecalis 62] >gi|397700210|ref|YP_006537998.1| hypothetical protein EFD32_1635 [Enterococcus faecalis D32] > ...	1	_	_	_	_	_	_	_	None	_
orf00603	4452	487	6025.49	809.84	9.41e-06	0.000117516	-3.15313	down	3.15313	up	10.9605	yes	203	gi|488329233|ref|WP_002398618.1|	universal stress protein [Enterococcus faecalis] >gi|315157270|gb|EFU01287.1| universal stress family protein [Enterococcus faecalis TX0043]	1	GO:0006950	226185.EF1982	universal stress protein	1	COG0589	_	_	None	_
orf00604	649	692	430.8	549.87	0.844414	0.925371	0.131191	up	-0.131191	down	9.09577	no	395	gi|384518984|ref|YP_005706289.1|	acetate kinase [Enterococcus faecalis 62] >gi|488290844|ref|WP_002362052.1| acetate kinase [Enterococcus faecalis] >gi|256684162|gb|EEU23857.1| acetate kinase [Enterococcus faecalis T3] >gi|257164054|gb|EEU94014.1| acetate kinase [Enterococcus faecal ...	1	GO:0006085;GO:0019530;GO:0016310;GO:0006090;GO:0005524;GO:0008776;GO:0005737	226185.EF1983	acetate kinase	1	COG0282	_	_	K00925	ackA
orf00605	301	262	237.65	248.79	0.816981	0.909812	-0.161367	down	0.161367	up	7.84176	no	335	gi|384513609|ref|YP_005708702.1|	adenine-specific methyltransferase [Enterococcus faecalis OG1RF] >gi|384518985|ref|YP_005706290.1| N-6 DNA Methylase family protein [Enterococcus faecalis 62] >gi|428767387|ref|YP_007153498.1| adenine-specific DNA methylase [Enterococcus faecalis str ...	1	GO:0003677;GO:0032775;GO:0008170;GO:0009007	_	_	_	_	_	_	K00571	E2.1.1.72
orf00606	0	0	0	0	noTest	noTest	noTest	noTest	noTest	noTest	noTest	no	104	gi|488312358|ref|WP_002381743.1|	hypothetical protein [Enterococcus faecalis] >gi|257164052|gb|EEU94012.1| conserved hypothetical protein [Enterococcus faecalis X98] >gi|315157267|gb|EFU01284.1| hypothetical protein HMPREF9503_00351 [Enterococcus faecalis TX0043] >gi|486970420|gb|EO ...	1	_	_	_	_	_	_	_	None	_
orf00607	0	0	0	0	noTest	noTest	noTest	noTest	noTest	noTest	noTest	no	139	gi|488312357|ref|WP_002381742.1|	competence protein ComG [Enterococcus faecalis] >gi|257164051|gb|EEU94011.1| competence protein [Enterococcus faecalis X98] >gi|486970421|gb|EOI99927.1| prepilin-type N-terminal cleavage/methylation domain-containing protein [Enterococcus faecalis T1 ...	1	_	226185.EF1986	competence protein	1	COG4940	_	_	K02248	comGF
orf00608	0	0	0	0	noTest	noTest	noTest	noTest	noTest	noTest	noTest	no	41	gi|488285850|ref|WP_002357058.1|	hypothetical protein [Enterococcus faecalis] >gi|229305154|gb|EEN71150.1| hypothetical protein HMPREF0345_1886 [Enterococcus faecalis ATCC 29200] >gi|229309466|gb|EEN75453.1| hypothetical protein HMPREF0349_0647 [Enterococcus faecalis TX1322] >gi|255 ...	1	_	_	_	_	_	_	_	None	_
orf00609	317	70	268.97	71.59	0.00247257	0.0136379	-2.13645	down	2.13645	up	7.29047	yes	313	gi|488285848|ref|WP_002357056.1|	ferrochelatase [Enterococcus faecalis] >gi|255963388|gb|EET95864.1| predicted protein [Enterococcus faecalis T1] >gi|256955236|gb|EEU71868.1| ferrochelatase [Enterococcus faecalis HIP11704] >gi|256995223|gb|EEU82525.1| ferrochelatase [Enterococcus fa ...	1	GO:0046872;GO:0015994;GO:0004325;GO:0005737;GO:0006783	226185.EF1989	ferrochelatase; Catalyzes the ferrous insertion into protoporphyrin IX	0.9903	COG0276	_	_	K01772	hemH, FECH
orf00610	3	10	10.42	46.55	0.189984	0.368581	1.69384	up	-1.69384	down	2.41046	no	90	gi|488309056|ref|WP_002378444.1|	hypothetical protein [Enterococcus faecalis] >gi|256995224|gb|EEU82526.1| predicted protein [Enterococcus faecalis D6] >gi|306515514|gb|EFM84042.1| hypothetical protein HMPREF9498_00268 [Enterococcus faecalis TX4248] >gi|310630804|gb|EFQ14087.1| hypo ...	1	_	_	_	_	_	_	_	None	_
orf00611	27	28	140.15	210.73	1	1	0.0903324	up	-0.0903324	down	4.48762	no	66	gi|488313752|ref|WP_002383137.1|	cold-shock protein [Enterococcus faecalis] >gi|227073226|gb|EEI11189.1| cold-shock DNA-binding domain protein [Enterococcus faecalis TX0104] >gi|227175400|gb|EEI56372.1| cold-shock DNA-binding domain protein [Enterococcus faecalis HH22] >gi|229305151 ...	1	GO:0003677;GO:0006355;GO:0005737	226185.EF1991	cold shock protein CspC	1	COG1278	_	_	K03704	cspA
orf00612	91	35	56.79	26.11	0.0642324	0.171008	-1.33371	down	1.33371	up	5.67588	no	419	gi|488312355|ref|WP_002381740.1|	1,4-beta-N-acetylmuramidase [Enterococcus faecalis] >gi|257164045|gb|EEU94005.1| endolysin [Enterococcus faecalis X98] >gi|315033308|gb|EFT45240.1| glycosyl hydrolase family 25 [Enterococcus faecalis TX0017] >gi|486586881|gb|EOF27952.1| endolysin [En ...	1	GO:0003796;GO:0016998;GO:0005975;GO:0009253	226185.EF0355	endolysin	0.8652	COG1388;COG3757	_	_	None	_
orf00613	4	0	9.27	0	noTest	noTest	noTest	noTest	noTest	noTest	noTest	no	126	gi|488309059|ref|WP_002378446.1|	holin [Enterococcus faecalis] >gi|256711966|gb|EEU27004.1| predicted protein [Enterococcus faecalis T8] >gi|256995227|gb|EEU82529.1| conserved hypothetical protein [Enterococcus faecalis D6] >gi|257164044|gb|EEU94004.1| predicted protein [Enterococcu ...	1	_	_	_	_	_	_	_	None	_
orf00614	0	0	0	0	noTest	noTest	noTest	noTest	noTest	noTest	noTest	no	40	gi|384518075|ref|YP_005705380.1|	hypothetical protein EF62_1403 [Enterococcus faecalis 62] >gi|488297020|ref|WP_002368228.1| predicted protein [Enterococcus faecalis] >gi|256950647|gb|EEU67279.1| predicted protein [Enterococcus faecalis Merz96] >gi|256953102|gb|EEU69734.1| predicted ...	1	_	_	_	_	_	_	_	None	_
orf00615	18	0	39.88	0	0.000530405	0.00374941	-6.17088	down	6.17088	up	2.8667	yes	131	gi|488292177|ref|WP_002363385.1|	hypothetical protein [Enterococcus faecalis] >gi|256597416|gb|EEU16592.1| predicted protein [Enterococcus faecalis ATCC 4200] >gi|256946951|gb|EEU63583.1| predicted protein [Enterococcus faecalis DS5] >gi|256995229|gb|EEU82531.1| predicted protein [E ...	1	_	_	_	_	_	_	_	None	_
orf00616	9	0	17.07	0	noTest	noTest	noTest	noTest	noTest	noTest	noTest	no	150	gi|488292176|ref|WP_002363384.1|	hypothetical protein [Enterococcus faecalis] >gi|256597415|gb|EEU16591.1| predicted protein [Enterococcus faecalis ATCC 4200] >gi|256709431|gb|EEU24484.1| predicted protein [Enterococcus faecalis T8] >gi|256953104|gb|EEU69736.1| predicted protein [En ...	1	_	_	_	_	_	_	_	None	_
orf00617	30	1	33.38	1.35	0.000157376	0.00131629	-4.56228	down	4.56228	up	3.64916	yes	243	gi|488292175|ref|WP_002363383.1|	hypothetical protein [Enterococcus faecalis] >gi|256597414|gb|EEU16590.1| predicted protein [Enterococcus faecalis ATCC 4200] >gi|256953105|gb|EEU69737.1| predicted protein [Enterococcus faecalis HIP11704] >gi|256995231|gb|EEU82533.1| predicted prote ...	1	_	_	_	_	_	_	_	K01126	E3.1.4.46, glpQ
orf00618	77	1	41.61	0.64	1.63e-07	3.23e-06	-5.91478	down	5.91478	up	4.97637	yes	481	gi|488309060|ref|WP_002378447.1|	peptidase M23 [Enterococcus faecalis] >gi|256995232|gb|EEU82534.1| predicted protein [Enterococcus faecalis D6] >gi|306513386|gb|EFM82010.1| phage minor structural protein, N-terminal domain protein [Enterococcus faecalis TX4248] >gi|310630796|gb|EFQ ...	1	_	_	_	_	_	_	_	None	_
orf00619	42	4	48.91	5.68	0.000622182	0.00431146	-3.27598	down	3.27598	up	4.2184	yes	233	gi|488292172|ref|WP_002363380.1|	hypothetical protein [Enterococcus faecalis] >gi|256597412|gb|EEU16588.1| prophage Lp1 protein 51 [Enterococcus faecalis ATCC 4200] >gi|256711124|gb|EEU26166.1| predicted protein [Enterococcus faecalis T8] >gi|256953107|gb|EEU69739.1| prophage Lp1 pr ...	1	_	_	_	_	_	_	_	None	_
orf00620	334	43	57.8	8.75	7.55e-05	0.000706142	-2.9116	down	2.9116	up	7.25024	yes	1463	gi|488329231|ref|WP_002398616.1|	phage tail tape measure protein [Enterococcus faecalis] >gi|315143429|gb|EFT87445.1| phage tail tape measure protein, TP901 family [Enterococcus faecalis TX2141] >gi|315157252|gb|EFU01269.1| phage tail tape measure protein, TP901 family [Enterococcus ...	1	_	_	_	_	_	_	_	None	_
orf00621	18	1	54.26	3.96	0.00304285	0.0161046	-3.83335	down	3.83335	up	2.94544	yes	101	gi|488293097|ref|WP_002364305.1|	hypothetical protein [Enterococcus faecalis] >gi|256711126|gb|EEU26168.1| predicted protein [Enterococcus faecalis T8] >gi|256946946|gb|EEU63578.1| predicted protein [Enterococcus faecalis DS5] >gi|256953109|gb|EEU69741.1| predicted protein [Enteroco ...	1	_	_	_	_	_	_	_	None	_
orf00622	26	0	57.1	0	5.79e-05	0.000567602	-6.69522	down	6.69522	up	3.39546	yes	132	gi|488292168|ref|WP_002363376.1|	hypothetical protein [Enterococcus faecalis] >gi|256597409|gb|EEU16585.1| predicted protein [Enterococcus faecalis ATCC 4200] >gi|257164036|gb|EEU93996.1| predicted protein [Enterococcus faecalis X98] >gi|310630792|gb|EFQ14075.1| hypothetical protein ...	1	_	_	_	_	_	_	_	None	_
orf00623	17	3	50.64	11.73	0.0297218	0.0964585	-2.37117	down	2.37117	up	3.0211	no	102	gi|488312352|ref|WP_002381737.1|	hypothetical protein [Enterococcus faecalis] >gi|257164035|gb|EEU93995.1| predicted protein [Enterococcus faecalis X98] >gi|310630791|gb|EFQ14074.1| hypothetical protein HMPREF9504_00370 [Enterococcus faecalis TX0102] >gi|486586892|gb|EOF27963.1| hyp ...	1	GO:0005840	_	_	_	_	_	_	None	_
orf00624	59	6	80.73	10.09	0.000291475	0.00223374	-3.20706	down	3.20706	up	4.71629	yes	201	gi|488322984|ref|WP_002392369.1|	phage tail protein [Enterococcus faecalis] >gi|310630790|gb|EFQ14073.1| phage major tail protein, TP901-1 family [Enterococcus faecalis TX0102]	1	_	_	_	_	_	_	_	None	_
orf00625	21	4	46.94	11.38	0.0236304	0.0815299	-2.28461	down	2.28461	up	3.3425	no	130	gi|488312350|ref|WP_002381735.1|	hypothetical protein [Enterococcus faecalis] >gi|257164033|gb|EEU93993.1| predicted protein [Enterococcus faecalis X98] >gi|310630789|gb|EFQ14072.1| hypothetical protein HMPREF9504_00368 [Enterococcus faecalis TX0102] >gi|315032327|gb|EFT44259.1| hyp ...	1	_	_	_	_	_	_	_	None	_
orf00626	22	1	58.58	3.45	0.00102803	0.00650118	-4.11921	down	4.11921	up	3.22006	yes	112	gi|488312349|ref|WP_002381734.1|	hypothetical protein [Enterococcus faecalis] >gi|257164032|gb|EEU93992.1| predicted protein [Enterococcus faecalis X98] >gi|310630788|gb|EFQ14071.1| phage protein, HK97 gp10 family [Enterococcus faecalis TX0102] >gi|486586895|gb|EOF27966.1| HK97 gp10 ...	1	_	_	_	_	_	_	_	None	_
orf00627	3	0	23.16	0	noTest	noTest	noTest	noTest	noTest	noTest	noTest	no	50	gi|488293093|ref|WP_002364301.1|	hypothetical protein [Enterococcus faecalis] >gi|256946940|gb|EEU63572.1| predicted protein [Enterococcus faecalis DS5] >gi|256953115|gb|EEU69747.1| predicted protein [Enterococcus faecalis HIP11704] >gi|257164031|gb|EEU93991.1| predicted protein [En ...	1	_	_	_	_	_	_	_	None	_
orf00628	35	1	95.22	3.53	5.69e-05	0.000561657	-4.78295	down	4.78295	up	3.86415	yes	110	gi|488292161|ref|WP_002363369.1|	hypothetical protein [Enterococcus faecalis] >gi|256597403|gb|EEU16579.1| predicted protein [Enterococcus faecalis ATCC 4200] >gi|256711133|gb|EEU26175.1| predicted protein [Enterococcus faecalis T8] >gi|256946939|gb|EEU63571.1| predicted protein [En ...	1	_	_	_	_	_	_	_	None	_
orf00629	164	17	145.06	18.15	3.51e-05	0.000376857	-3.21285	down	3.21285	up	6.19169	yes	301	gi|488322983|ref|WP_002392368.1|	capsid protein [Enterococcus faecalis] >gi|310630785|gb|EFQ14068.1| major capsid family protein [Enterococcus faecalis TX0102] >gi|315034563|gb|EFT46495.1| major capsid family protein [Enterococcus faecalis TX0027]	1	_	_	_	_	_	_	_	None	_
orf00630	118	12	148.46	18.48	5.85e-05	0.000568858	-3.23274	down	3.23274	up	5.71469	yes	217	gi|488312347|ref|WP_002381732.1|	hypothetical protein [Enterococcus faecalis] >gi|257164028|gb|EEU93988.1| predicted protein [Enterococcus faecalis X98] >gi|310630784|gb|EFQ14067.1| hypothetical protein HMPREF9504_00363 [Enterococcus faecalis TX0102]	1	_	_	_	_	_	_	_	None	_
orf00631	16	0	13.81	0	0.00100641	0.00638084	-6.00345	down	6.00345	up	2.69733	yes	308	gi|488292157|ref|WP_002363365.1|	hypothetical protein [Enterococcus faecalis] >gi|256597400|gb|EEU16576.1| conserved hypothetical protein [Enterococcus faecalis ATCC 4200] >gi|257164027|gb|EEU93987.1| predicted protein [Enterococcus faecalis X98] >gi|310630783|gb|EFQ14066.1| phage p ...	1	_	_	_	_	_	_	_	None	_
orf00632	38	5	19.97	3.13	0.00212562	0.0120484	-2.82743	down	2.82743	up	4.12211	yes	494	gi|488312346|ref|WP_002381731.1|	phage portal protein [Enterococcus faecalis] >gi|257164026|gb|EEU93986.1| predicted protein [Enterococcus faecalis X98] >gi|310630782|gb|EFQ14065.1| phage portal protein, SPP1 family [Enterococcus faecalis TX0102] >gi|486586901|gb|EOF27972.1| SPP1 fa ...	1	_	_	_	_	_	_	_	None	_
orf00633	14	9	9.15	7.04	0.573302	0.742203	-0.585612	down	0.585612	up	3.22726	no	401	gi|488312345|ref|WP_002381730.1|	hypothetical protein [Enterococcus faecalis] >gi|257164025|gb|EEU93985.1| prophage protein [Enterococcus faecalis X98] >gi|486586902|gb|EOF27973.1| PBSX family phage terminase, large subunit [Enterococcus faecalis UAA769] >gi|486970448|gb|EOI99954.1| ...	1	GO:0006323	633699.FI9785_827	phage terminase large subunit	0.8072	COG1783	_	_	K06909	K06909
orf00634	3	0	14.96	0	noTest	noTest	noTest	noTest	noTest	noTest	noTest	no	68	gi|498393159|ref|WP_010706892.1|	hypothetical protein [Enterococcus faecalis] >gi|486438802|gb|EOD83683.1| hypothetical protein Q93_03063 [Enterococcus faecalis B15725]	1	GO:0006323	_	_	_	_	_	_	K07474	xtmA
orf00635	22	6	29.78	9.98	0.0576834	0.158436	-1.79418	down	1.79418	up	3.50687	no	203	gi|488285813|ref|WP_002357021.1|	hypothetical protein [Enterococcus faecalis] >gi|229305308|gb|EEN71304.1| hypothetical protein HMPREF0345_1855 [Enterococcus faecalis ATCC 29200] >gi|255963358|gb|EET95834.1| predicted protein [Enterococcus faecalis T1] >gi|257164022|gb|EEU93982.1| p ...	1	_	_	_	_	_	_	_	None	_
orf00636	154	23	125.96	22.65	0.0003451	0.00261214	-2.69152	down	2.69152	up	6.16074	yes	324	gi|498468763|ref|WP_010773995.1|	hypothetical protein [Enterococcus faecalis] >gi|486970452|gb|EOI99958.1| hypothetical protein UMG_01829 [Enterococcus faecalis T16] >gi|486979766|gb|EOJ09094.1| hypothetical protein UMK_01829 [Enterococcus faecalis ATCC 29200] >gi|487236709|gb|EOL54 ...	1	_	_	_	_	_	_	_	None	_
orf00637	17	1	36.38	2.71	0.00406644	0.0203322	-3.75206	down	3.75206	up	2.86772	yes	135	gi|488285810|ref|WP_002357018.1|	autolysin [Enterococcus faecalis] >gi|229305306|gb|EEN71302.1| phage transcriptional regulator, ArpU family [Enterococcus faecalis ATCC 29200] >gi|255963355|gb|EET95831.1| phage transcriptional activator ArpU [Enterococcus faecalis T1] >gi|256995254| ...	1	_	226185.EF2024	ArpU family transcriptional regulator	0.9841	_	_	NOG255952	None	_
orf00638	8	0	21.76	0	noTest	noTest	noTest	noTest	noTest	noTest	noTest	no	110	gi|488285808|ref|WP_002357016.1|	predicted protein [Enterococcus faecalis] >gi|255963353|gb|EET95829.1| predicted protein [Enterococcus faecalis T1]	1	GO:0000287;GO:0006281;GO:0006310	226185.EF2128	hypothetical protein	0.8868	COG4570	_	_	None	_
orf00639	13	5	40.15	20.36	0.228158	0.416989	-1.2982	down	1.2982	up	2.87179	no	99	gi|488285807|ref|WP_002357015.1|	conserved hypothetical protein [Enterococcus faecalis] >gi|229305302|gb|EEN71298.1| hypothetical protein HMPREF0345_1849 [Enterococcus faecalis ATCC 29200] >gi|255963352|gb|EET95828.1| conserved hypothetical protein [Enterococcus faecalis T1] >gi|257 ...	1	GO:0003677;GO:0016787	458233.MCCL_0956	hypothetical protein	0.7957	_	_	NOG135503	None	_
orf00640	6	1	18.31	4.02	noTest	noTest	noTest	noTest	noTest	noTest	noTest	no	100	gi|488312342|ref|WP_002381727.1|	hypothetical protein [Enterococcus faecalis] >gi|257164016|gb|EEU93976.1| predicted protein [Enterococcus faecalis X98] >gi|486970456|gb|EOI99962.1| hypothetical protein UMG_01834 [Enterococcus faecalis T16]	1	_	_	_	_	_	_	_	None	_
orf00641	50	8	45.51	8.8	0.00278678	0.015067	-2.56865	down	2.56865	up	4.55355	yes	293	gi|488312341|ref|WP_002381726.1|	hypothetical protein [Enterococcus faecalis] >gi|257164015|gb|EEU93975.1| conserved hypothetical protein [Enterococcus faecalis X98] >gi|486970457|gb|EOI99963.1| hypothetical protein UMG_01835 [Enterococcus faecalis T16]	1	_	226185.EF2027	hypothetical protein	0.9821	_	_	NOG145013	None	_
orf00642	2	1	10.38	7.53	noTest	noTest	noTest	noTest	noTest	noTest	noTest	no	66	gi|29376542|ref|NP_815696.1|	hypothetical protein EF2028 [Enterococcus faecalis V583] >gi|488285802|ref|WP_002357010.1| predicted protein [Enterococcus faecalis] >gi|29344006|gb|AAO81766.1| hypothetical protein EF_2028 [Enterococcus faecalis V583] >gi|227074566|gb|EEI12529.1| hy ...	1	_	_	_	_	_	_	_	None	_
orf00643	42	4	53.93	6.29	0.000622182	0.00431146	-3.27598	down	3.27598	up	4.2184	yes	213	gi|488293136|ref|WP_002364344.1|	hypothetical protein [Enterococcus faecalis] >gi|256946976|gb|EEU63608.1| conserved hypothetical protein [Enterococcus faecalis DS5] >gi|256995259|gb|EEU82561.1| conserved hypothetical protein [Enterococcus faecalis D6] >gi|257164013|gb|EEU93973.1| p ...	1	_	_	_	_	_	_	_	None	_
orf00644	56	2	62.03	2.7	9.79e-06	0.000119771	-4.60741	down	4.60741	up	4.55057	yes	244	gi|488312339|ref|WP_002381724.1|	single-stranded DNA-binding protein [Enterococcus faecalis] >gi|257164012|gb|EEU93972.1| conserved hypothetical protein [Enterococcus faecalis X98] >gi|315031064|gb|EFT42996.1| Erf family protein [Enterococcus faecalis TX0017] >gi|486586914|gb|EOF279 ...	1	_	226185.EF2031	hypothetical protein	0.9955	_	_	NOG70379	None	_
orf00645	19	8	28.66	14.92	0.205414	0.386625	-1.18454	down	1.18454	up	3.45632	no	184	gi|488285798|ref|WP_002357006.1|	hypothetical protein [Enterococcus faecalis] >gi|229305295|gb|EEN71291.1| hypothetical protein HMPREF0345_1842 [Enterococcus faecalis ATCC 29200] >gi|255963345|gb|EET95821.1| predicted protein [Enterococcus faecalis T1] >gi|256946979|gb|EEU63611.1| p ...	1	GO:0016787	_	_	_	_	_	_	None	_
orf00646	0	0	0	0	noTest	noTest	noTest	noTest	noTest	noTest	noTest	no	37	gi|488293139|ref|WP_002364347.1|	hypothetical protein [Enterococcus faecalis] >gi|256946981|gb|EEU63613.1| predicted protein [Enterococcus faecalis DS5] >gi|315034583|gb|EFT46515.1| hypothetical protein HMPREF9501_02733 [Enterococcus faecalis TX0027] >gi|487063601|gb|EOJ90470.1| hyp ...	1	_	_	_	_	_	_	_	None	_
orf00647	10	0	54.13	0	0.00922396	0.0394625	-5.33881	down	5.33881	up	2.02138	yes	64	gi|488312337|ref|WP_002381722.1|	hypothetical protein [Enterococcus faecalis] >gi|257164009|gb|EEU93969.1| conserved hypothetical protein [Enterococcus faecalis X98] >gi|486586918|gb|EOF27989.1| hypothetical protein SC7_02143 [Enterococcus faecalis UAA769] >gi|486970464|gb|EOI99970. ...	1	_	_	_	_	_	_	_	None	_
orf00648	0	0	0	0	noTest	noTest	noTest	noTest	noTest	noTest	noTest	no	54	gi|488312336|ref|WP_002381721.1|	hypothetical protein [Enterococcus faecalis] >gi|257164008|gb|EEU93968.1| predicted protein [Enterococcus faecalis X98] >gi|315031059|gb|EFT42991.1| hypothetical protein HMPREF9500_03126 [Enterococcus faecalis TX0017] >gi|486586919|gb|EOF27990.1| hyp ...	1	_	_	_	_	_	_	_	None	_
orf00649	13	0	73.52	0	0.00286389	0.0153616	-5.70907	down	5.70907	up	2.39874	yes	62	gi|29376547|ref|NP_815701.1|	hypothetical protein EF2036 [Enterococcus faecalis V583] >gi|488285793|ref|WP_002357001.1| predicted protein [Enterococcus faecalis] >gi|29344011|gb|AAO81771.1| hypothetical protein EF_2036 [Enterococcus faecalis V583] >gi|227074558|gb|EEI12521.1| hy ...	1	_	226185.EF2036	hypothetical protein	1	_	_	NOG139464	K09946	K09946
orf00650	146	14	152.93	17.81	2.73e-05	0.000298016	-3.32109	down	3.32109	up	6.01373	yes	257	gi|488331943|ref|WP_002401328.1|	antirepressor [Enterococcus faecalis] >gi|315031057|gb|EFT42989.1| phage regulatory protein, Rha family [Enterococcus faecalis TX0017]	1	_	543734.LCABL_09620	hypothetical protein	0.7845	COG3646	_	_	None	_
orf00651	5	0	31.05	0	noTest	noTest	noTest	noTest	noTest	noTest	noTest	no	58	gi|428768058|ref|YP_007154169.1|	conserved hypothetical protein [Enterococcus faecalis str. Symbioflor 1] >gi|479180990|ref|YP_007808299.1| Helix-turn-helix. [Enterococcus sp. 7L76] >gi|488293146|ref|WP_002364354.1| hypothetical protein [Enterococcus faecalis] >gi|256946986|gb|EEU63 ...	1	GO:0043565	226185.EF2849	hypothetical protein	0.9474	_	_	NOG260785	None	_
orf00652	43	15	120.91	54.96	0.0705429	0.182669	-1.46563	down	1.46563	up	4.55704	no	107	gi|488293147|ref|WP_002364355.1|	Cro/Cl family transcriptional regulator [Enterococcus faecalis] >gi|256946987|gb|EEU63619.1| transcriptional regulator [Enterococcus faecalis DS5] >gi|256995269|gb|EEU82571.1| transcriptional regulator [Enterococcus faecalis D6] >gi|257164003|gb|EEU9 ...	1	GO:0043565	226185.EF2852	Cro/CI family transcriptional regulator	1	COG1396	_	_	None	_
orf00653	1	0	5.92	0	noTest	noTest	noTest	noTest	noTest	noTest	noTest	no	60	_	_	_	_	_	_	_	_	_	_	None	_
orf00654	20	2	61.02	8.03	0.00583707	0.0274554	-3.13363	down	3.13363	up	3.15709	yes	100	gi|488312332|ref|WP_002381717.1|	ion transporter [Enterococcus faecalis] >gi|257164001|gb|EEU93961.1| conserved hypothetical protein [Enterococcus faecalis X98] >gi|306513346|gb|EFM81970.1| Ion channel [Enterococcus faecalis TX4248] >gi|315031052|gb|EFT42984.1| Ion channel [Enteroco ...	1	GO:0006813;GO:0005249;GO:0008076	_	_	_	_	_	_	None	_
orf00655	85	27	58.44	22.24	0.0293632	0.0962798	-1.60699	down	1.60699	up	5.50487	no	382	gi|488312331|ref|WP_002381716.1|	integrase [Enterococcus faecalis] >gi|257164000|gb|EEU93960.1| recombinase [Enterococcus faecalis X98] >gi|310630755|gb|EFQ14038.1| site-specific recombinase, phage integrase family [Enterococcus faecalis TX0102] >gi|315031051|gb|EFT42983.1| site-spe ...	1	GO:0015074;GO:0003677;GO:0006310	226185.EF2043	phage integrase family site specific recombinase	0.987	COG0582	_	_	None	_
orf00656	11	6	22.95	15.83	0.479207	0.668017	-0.810514	down	0.810514	up	2.79078	no	138	gi|488312330|ref|WP_002381715.1|	N-terminal cleavage protein [Enterococcus faecalis] >gi|257163999|gb|EEU93959.1| predicted protein [Enterococcus faecalis X98] >gi|310630754|gb|EFQ14037.1| prepilin-type cleavage/methylation N-terminal domain protein [Enterococcus faecalis TX0102] >g ...	1	_	_	_	_	_	_	_	K02246	comGD
orf00657	4	0	13.7	0	noTest	noTest	noTest	noTest	noTest	noTest	noTest	no	91	gi|29376555|ref|NP_815709.1|	competence protein [Enterococcus faecalis V583] >gi|384513614|ref|YP_005708707.1| competence protein [Enterococcus faecalis OG1RF] >gi|397700276|ref|YP_006538064.1| competence protein comGC domain protein [Enterococcus faecalis D32] >gi|428767391|ref ...	1	GO:0008565;GO:0015628;GO:0015627	226185.EF2044	competence protein	1	COG4537	_	_	K02245	comGC
orf00658	7	4	5.31	3.64	0.63315	0.787835	-0.733637	down	0.733637	up	2.16347	no	348	gi|29376556|ref|NP_815710.1|	competence protein [Enterococcus faecalis V583] >gi|488285782|ref|WP_002356990.1| predicted protein [Enterococcus faecalis] >gi|29344020|gb|AAO81780.1| competence protein [Enterococcus faecalis V583] >gi|227072379|gb|EEI10342.1| bacterial type II sec ...	1	_	226185.EF2045	competence protein	1	COG1459	_	_	K02244	comGB
orf00659	2	11	1.65	10.91	0.0729734	0.187092	2.35804	up	-2.35804	down	2.41163	no	322	gi|29376557|ref|NP_815711.1|	competence protein [Enterococcus faecalis V583] >gi|384513616|ref|YP_005708709.1| competence protein [Enterococcus faecalis OG1RF] >gi|479180485|ref|YP_007807794.1| Type II secretory pathway, ATPase PulE/Tfp pilus assembly pathway, ATPase PilB [Enter ...	1	GO:0006810;GO:0005524;GO:0005622;GO:0017111	226185.EF2046	competence protein	1	COG2804	_	_	K02243	comGA
orf00660	67	100	39.54	70.46	0.391012	0.588603	0.614562	up	-0.614562	down	6.09316	no	442	gi|488338107|ref|WP_002407492.1|	amino acid permease [Enterococcus faecalis] >gi|311291961|gb|EFQ70517.1| amino acid permease [Enterococcus faecalis TX0470]	1	GO:0016021;GO:0003333;GO:0015171	226185.EF2047	amino acid permease family protein	1	COG0531	_	_	K03294	TC.APA
orf00661	122	131	90.07	116.09	0.840101	0.922248	0.141093	up	-0.141093	down	6.68968	no	357	gi|488312328|ref|WP_002381713.1|	23S rRNA methyltransferase [Enterococcus faecalis] >gi|257163994|gb|EEU93954.1| conserved hypothetical protein [Enterococcus faecalis X98] >gi|315157206|gb|EFU01223.1| 23S rRNA m2A2503 methyltransferase [Enterococcus faecalis TX0043] >gi|486970478|gb ...	1	GO:0030488;GO:0000049;GO:0005737;GO:0046872;GO:0051539;GO:0070040;GO:0070475;GO:0002935;GO:0019843	226185.EF2048	hypothetical protein; Specifically methylates position 2 of adenine 2503 in 23S rRNA (By sim [...]	1	COG0820	_	_	K06941	rlmN
orf00662	181	324	80.57	171.28	0.196419	0.375555	0.87777	up	-0.87777	down	7.69146	no	580	gi|488312327|ref|WP_002381712.1|	peptide ABC transporter permease [Enterococcus faecalis] >gi|257163993|gb|EEU93953.1| conserved hypothetical protein [Enterococcus faecalis X98]	1	GO:0006810;GO:0016020	226185.EF2049	ABC transporter, permease protein, putative	0.9861	COG0577	_	_	K02004	ABC.CD.P
orf00663	45	114	48.77	150.24	0.0526094	0.148758	1.37474	up	-1.37474	down	6.02637	no	249	gi|488285776|ref|WP_002356984.1|	bacitracin ABC transporter ATP-binding protein [Enterococcus faecalis] >gi|255963325|gb|EET95801.1| ABC transporter, ATP-binding protein [Enterococcus faecalis T1] >gi|255968339|gb|EET98961.1| ABC transporter ATP-binding protein [Enterococcus faecali ...	1	GO:0015748;GO:0005524;GO:0015416;GO:0006200;GO:0015716	226185.EF2050	ABC transporter, ATP-binding protein	1	COG1136	_	_	K02003	ABC.CD.A
orf00664	62	101	73.92	147.04	0.2997	0.491506	0.740337	up	-0.740337	down	6.05889	no	228	gi|29376562|ref|NP_815716.1|	GntR family transcriptional regulator [Enterococcus faecalis V583] >gi|384513622|ref|YP_005708715.1| GntR family transcriptional regulator [Enterococcus faecalis OG1RF] >gi|488293036|ref|WP_002364244.1| regulatory protein [Enterococcus faecalis] >gi| ...	1	GO:0003677;GO:0005667;GO:0006355;GO:0045449;GO:0003700	226185.EF2051	GntR family transcriptional regulator	1	COG2188	_	_	None	_
orf00665	883	1164	279.93	436.17	0.506831	0.689039	0.437184	up	-0.437184	down	9.70799	no	807	gi|488311063|ref|WP_002380448.1|	cell division protein FtsK [Enterococcus faecalis] >gi|256999141|gb|EEU85661.1| cell division protein ftsK [Enterococcus faecalis CH188] >gi|257163990|gb|EEU93950.1| cell division protein ftsW [Enterococcus faecalis X98] >gi|310633886|gb|EFQ17169.1| ...	1	GO:0003677;GO:0005524;GO:0007059;GO:0051301;GO:0017111;GO:0016021;GO:0007049	226185.EF2052	cell division protein FtsK	0.9912	COG1674	_	_	K03466	ftsK, spoIIIE
orf00666	488	1047	317.2	814.25	0.0872457	0.213983	1.13959	up	-1.13959	down	9.29703	no	403	gi|488311064|ref|WP_002380449.1|	NADH dehydrogenase [Enterococcus faecalis] >gi|256999143|gb|EEU85663.1| pyridine nucleotide-disulphide oxidoreductase [Enterococcus faecalis CH188] >gi|257163988|gb|EEU93948.1| oxidoreductase [Enterococcus faecalis X98] >gi|310633887|gb|EFQ17170.1| p ...	1	GO:0003954;GO:0050660;GO:0006118;GO:0055114	226185.EF2055	pyridine nucleotide-disulfide family oxidoreductase	1	COG1252	_	_	K03885	ndh
orf00667	105	74	92.87	79	0.509979	0.691534	-0.464782	down	0.464782	up	6.18685	no	301	gi|29376565|ref|NP_815719.1|	1,4-dihydroxy-2-naphthoate octaprenyltransferase [Enterococcus faecalis V583] >gi|384513625|ref|YP_005708718.1| 1,4-dihydroxy-2-naphthoate octaprenyltransferase [Enterococcus faecalis OG1RF] >gi|384519056|ref|YP_005706361.1| UbiA prenyltransferase fa ...	1	GO:0004659;GO:0016021	226185.EF2056	1,4-dihydroxy-2-naphthoate octaprenyltransferase	1	COG1575	_	_	K02548	menA
orf00668	305	365	247.85	357.04	0.658367	0.80019	0.29755	up	-0.29755	down	8.09576	no	326	gi|29376566|ref|NP_815720.1|	heptaprenyl diphosphate synthase, component II [Enterococcus faecalis V583] >gi|428767402|ref|YP_007153513.1| heptaprenyl diphosphate synthase, component II, putative [Enterococcus faecalis str. Symbioflor 1] >gi|488288807|ref|WP_002360015.1| polypre ...	1	GO:0006694;GO:0008299;GO:0000010	226185.EF2057	heptaprenyl diphosphate synthase, component II, putative	1	COG0142	_	_	K00805	hepST
orf00669	954	771	418.72	401.76	0.684508	0.81981	-0.268494	down	0.268494	up	9.45642	no	588	gi|488344889|ref|WP_002414274.1|	ABC superfamily ATP binding cassette transporter, ABC/membrane protein [Enterococcus faecalis] >gi|429516441|gb|ELA05932.1| LOW QUALITY PROTEIN: ABC superfamily ATP binding cassette transporter, ABC/membrane protein [Enterococcus faecalis M7]	1	GO:0055085;GO:0005524;GO:0006200;GO:0042626;GO:0016021	226185.EF2058	transport ATP-binding protein CydD, putative	0.9947	COG4987	_	_	K06148	ABCC-BAC
orf00670	595	324	266.29	172.21	0.208723	0.391784	-0.837726	down	0.837726	up	8.5444	no	577	gi|488312324|ref|WP_002381709.1|	cysteine ABC transporter ATP-binding protein [Enterococcus faecalis] >gi|257163984|gb|EEU93944.1| transport ATP-binding protein cydC [Enterococcus faecalis X98] >gi|315157197|gb|EFU01214.1| thiol reductant ABC exporter, CydD subunit [Enterococcus fae ...	1	GO:0055085;GO:0005524;GO:0006200;GO:0042626;GO:0016021;GO:0042883	226185.EF2059	transport ATP-binding protein CydC, putative	0.9983	COG4988	_	_	K06148	ABCC-BAC
orf00671	4014	641	3149.35	604.74	0.000177125	0.00145242	-2.60749	down	2.60749	up	10.8766	yes	337	gi|384513629|ref|YP_005708722.1|	cytochrome D ubiquinol oxidase subunit II [Enterococcus faecalis OG1RF] >gi|384519060|ref|YP_005706365.1| cytochrome d ubiquinol oxidase, subunit II [Enterococcus faecalis 62] >gi|397700291|ref|YP_006538079.1| cytochrome d ubiquinol oxidase, subunit ...	1	GO:0016020;GO:0055114;GO:0016491	226185.EF2060	cytochrome d ubiquinol oxidase, subunit II	1	COG1294	_	_	K00426	cydB
orf00672	3488	736	2083.07	524.88	0.00127766	0.0077606	-2.20556	down	2.20556	up	10.7379	yes	437	gi|29376570|ref|NP_815724.1|	cytochrome d ubiquinol oxidase subunit I [Enterococcus faecalis V583] >gi|384519061|ref|YP_005706366.1| cytochrome d ubiquinol oxidase subunit 1 [Enterococcus faecalis 62] >gi|397700292|ref|YP_006538080.1| cytochrome d ubiquinol oxidase subunit 1 [En ...	1	GO:0016020;GO:0055114;GO:0016491	226185.EF2061	cytochrome d ubiquinol oxidase, subunit I	1	COG1271	_	_	K00425	cydA
orf00673	105	217	97.71	244.14	0.116438	0.263027	1.08415	up	-1.08415	down	7.0433	no	287	gi|488312323|ref|WP_002381708.1|	AraC family transcriptional regulator [Enterococcus faecalis] >gi|257163981|gb|EEU93941.1| AraC family transcriptional regulator [Enterococcus faecalis X98] >gi|315157194|gb|EFU01211.1| transcriptional regulator, effector binding domain protein [Ente ...	1	GO:0005667;GO:0006355;GO:0043565;GO:0045449;GO:0003700	226185.EF2063	AraC family transcriptional regulator	0.9938	COG2207;COG3708	_	_	K13653	K13653
orf00674	191	553	70.78	242.71	0.0207665	0.0733988	1.57112	up	-1.57112	down	8.25436	no	693	gi|488329220|ref|WP_002398605.1|	DNA topoisomerase III [Enterococcus faecalis] >gi|315157193|gb|EFU01210.1| DNA topoisomerase [Enterococcus faecalis TX0043]	1	GO:0003917;GO:0005694;GO:0006265	226185.EF2064	DNA topoisomerase III	1	COG0550	_	_	K03169	topB
orf00675	64	58	155.55	180.79	0.919814	0.97532	-0.10291	down	0.10291	up	5.63596	no	121	gi|29376574|ref|NP_815728.1|	hypothetical protein EF2065 [Enterococcus faecalis V583] >gi|384513633|ref|YP_005708726.1| superoxide dismutase [Enterococcus faecalis OG1RF] >gi|397700295|ref|YP_006538083.1| hypothetical protein EFD32_1720 [Enterococcus faecalis D32] >gi|428767409| ...	1	_	226185.EF2065	hypothetical protein	1	COG4699	_	_	None	_
orf00676	12	17	17.57	30.72	0.638759	0.790018	0.531826	up	-0.531826	down	3.56592	no	189	gi|488312321|ref|WP_002381706.1|	TetR family transcriptional regulator [Enterococcus faecalis] >gi|257163978|gb|EEU93938.1| TetR family transcriptional regulator [Enterococcus faecalis X98] >gi|315157191|gb|EFU01208.1| transcriptional regulator, TetR family [Enterococcus faecalis TX ...	1	GO:0003677;GO:0006355	226185.EF2066	TetR family transcriptional regulator	0.9889	COG1309	_	_	None	_
orf00677	13	30	22.45	64.59	0.163786	0.332986	1.2291	up	-1.2291	down	4.13747	no	163	gi|428767411|ref|YP_007153522.1|	phosphatidylethanolamine-binding protein [Enterococcus faecalis str. Symbioflor 1] >gi|479180502|ref|YP_007807811.1| conserved hypothetical protein TIGR00481 [Enterococcus sp. 7L76] >gi|488290865|ref|WP_002362073.1| conserved hypothetical protein [En ...	1	_	226185.EF2067	hypothetical protein	0.9877	COG1881	_	_	K06910	K06910
orf00678	56	115	35.57	87.34	0.126673	0.278228	1.0734	up	-1.0734	down	6.12986	no	412	gi|488285754|ref|WP_002356962.1|	multidrug transporter [Enterococcus faecalis] >gi|229305258|gb|EEN71254.1| transporter, major facilitator family protein [Enterococcus faecalis ATCC 29200] >gi|255963308|gb|EET95784.1| multidrug resistance protein [Enterococcus faecalis T1] >gi|25694 ...	1	GO:0055085;GO:0016021;GO:0005886;GO:0022857	226185.EF2068	multidrug resistance protein, putative	1	COG0477	_	_	K08161	mdtG
orf00679	605	355	425.31	299.18	0.273687	0.464404	-0.730032	down	0.730032	up	8.60802	no	374	gi|29376579|ref|NP_815733.1|	tRNA-specific 2-thiouridylase MnmA [Enterococcus faecalis V583] >gi|384513637|ref|YP_005708730.1| tRNA (5-methyl aminomethyl-2-thiouridylate)-methyltransferase [Enterococcus faecalis OG1RF] >gi|397700299|ref|YP_006538087.1| tRNA (5-methylaminomethyl- ...	1	GO:0005524;GO:0008168;GO:0016783;GO:0006400;GO:0000049;GO:0032259;GO:0005737	226185.EF2070	tRNA-specific 2-thiouridylase MnmA; Catalyzes the 2-thiolation of uridine at the wobble posi [...]	1	COG0482	_	_	K00566	mnmA, trmU, TRMU
orf00680	136	79	354.61	266.1	0.288581	0.477731	-0.743184	down	0.743184	up	6.44955	no	114	gi|29376580|ref|NP_815734.1|	hypothetical protein EF2071 [Enterococcus faecalis V583] >gi|384513638|ref|YP_005708731.1| hypothetical protein OG1RF_11674 [Enterococcus faecalis OG1RF] >gi|384519071|ref|YP_005706376.1| hypothetical protein EF62_2433 [Enterococcus faecalis 62] >gi| ...	1	_	226185.EF2071	hypothetical protein	1	_	_	NOG06961	None	_
orf00681	277	212	190.97	175.13	0.611952	0.772365	-0.346777	down	0.346777	up	7.63728	no	381	gi|29376581|ref|NP_815735.1|	class V aminotransferase [Enterococcus faecalis V583] >gi|384513639|ref|YP_005708732.1| cysteine desulfurase [Enterococcus faecalis OG1RF] >gi|488288799|ref|WP_002360007.1| cysteine desulfurase [Enterococcus faecalis] >gi|29344045|gb|AAO81805.1| amin ...	1	GO:0008152;GO:0008483;GO:0030170;GO:0031071	226185.EF2072	aminotransferase, class V	1	COG1104	_	_	K04487	iscS, NFS1
orf00682	463	443	378.71	436.26	0.973073	1	-0.0250053	down	0.0250053	up	8.52902	no	324	gi|384519073|ref|YP_005706378.1|	ribose-phosphate pyrophosphokinase [Enterococcus faecalis 62] >gi|488290868|ref|WP_002362076.1| ribose-phosphate pyrophosphokinase [Enterococcus faecalis] >gi|256684194|gb|EEU23889.1| ribose-phosphate pyrophosphokinase [Enterococcus faecalis T3] >gi| ...	1	GO:0000287;GO:0004749;GO:0016310;GO:0005524;GO:0009116;GO:0016301;GO:0009165;GO:0005737;GO:0006098;GO:0006144;GO:0009156;GO:0006015	226185.EF2073	ribose-phosphate pyrophosphokinase	1	COG0462	_	_	K00948	PRPS, prsA
orf00683	304	1138	329.46	1499.79	0.00445641	0.0219695	1.94215	up	-1.94215	down	9.21092	yes	249	gi|29376583|ref|NP_815737.1|	ABC transporter ATP-binding protein [Enterococcus faecalis V583] >gi|384513641|ref|YP_005708734.1| ABC superfamily ATP binding cassette transporter, ABC protein [Enterococcus faecalis OG1RF] >gi|384519074|ref|YP_005706379.1| manganese/zinc transport ...	1	GO:0015748;GO:0005524;GO:0015416;GO:0006200;GO:0015716	226185.EF2074	ABC transporter, ATP-binding protein	1	COG1121	_	_	K09820	ABC.MN.A
orf00684	164	1079	151.48	1204.69	9.63e-05	0.000858868	2.75472	up	-2.75472	down	8.99963	yes	289	gi|29376584|ref|NP_815738.1|	ABC transporter permease [Enterococcus faecalis V583] >gi|397700304|ref|YP_006538092.1| manganese/zinc transport system ATP-binding protein [Enterococcus faecalis D32] >gi|488293165|ref|WP_002364373.1| membrane protein [Enterococcus faecalis] >gi|293 ...	1	GO:0006810;GO:0005524;GO:0016021;GO:0042626	226185.EF2075	ABC transporter, permease protein	1	COG1108	_	_	K09819	ABC.MN.P
orf00685	239	1489	206.29	1549.92	0.000135878	0.00117285	2.67666	up	-2.67666	down	9.47472	yes	308	gi|29376585|ref|NP_815739.1|	endocarditis specific antigen [Enterococcus faecalis V583] >gi|384513643|ref|YP_005708736.1| ABC superfamily ATP binding cassette transporter, binding protein [Enterococcus faecalis OG1RF] >gi|384519076|ref|YP_005706381.1| manganese/zinc transport sy ...	1	GO:0007155;GO:0046872;GO:0005524;GO:0030001	226185.EF2076	endocarditis specific antigen	1	COG0803	_	_	K09818	ABC.MN.S
orf00686	91	66	46.09	39.78	0.558267	0.732947	-0.423344	down	0.423344	up	5.99793	no	512	gi|29376586|ref|NP_815740.1|	ABC transporter ATP-binding protein [Enterococcus faecalis V583] >gi|397700306|ref|YP_006538094.1| ABC transporter family protein [Enterococcus faecalis D32] >gi|488290870|ref|WP_002362078.1| ABC transporter [Enterococcus faecalis] >gi|29344050|gb|AA ...	1	GO:0005524;GO:0006200;GO:0016887	226185.EF2077	ABC transporter, ATP-binding protein	1	COG0488	_	_	None	_
orf00687	0	0	0	0	noTest	noTest	noTest	noTest	noTest	noTest	noTest	no	38	gi|384519078|ref|YP_005706383.1|	hypothetical protein EF62_2440 [Enterococcus faecalis 62] >gi|397700307|ref|YP_006538095.1| hypothetical protein EFD32_1732 [Enterococcus faecalis D32] >gi|428767421|ref|YP_007153532.1| conserved hypothetical protein [Enterococcus faecalis str. Symbi ...	1	_	_	_	_	_	_	_	None	_
orf00688	25	50	16.51	39.52	0.186153	0.363154	1.03124	up	-1.03124	down	4.93992	no	397	gi|488312319|ref|WP_002381704.1|	peptidase M20 [Enterococcus faecalis] >gi|257163966|gb|EEU93926.1| peptidase [Enterococcus faecalis X98] >gi|315157178|gb|EFU01195.1| amidohydrolase [Enterococcus faecalis TX0043] >gi|486970504|gb|EOJ00012.1| amidohydrolase [Enterococcus faecalis T16 ...	1	GO:0006558;GO:0047980	226185.EF2079	M20/M25/M40 family peptidase	1	COG1473	_	_	K01436	K01436
orf00689	1	2	0.97	2.34	noTest	noTest	noTest	noTest	noTest	noTest	noTest	no	277	gi|397700309|ref|YP_006538097.1|	D-methionine-binding lipoprotein MetQ [Enterococcus faecalis D32] >gi|488299155|ref|WP_002370363.1| ABC transporter substrate-binding protein [Enterococcus faecalis] >gi|256953918|gb|EEU70550.1| lipoprotein YaeC [Enterococcus faecalis HIP11704] >gi|2 ...	1	_	226185.EF2080	YaeC family lipoprotein	1	COG1464	_	_	K02073	ABC.MET.S, metQ
orf00690	1	2	1.2	2.94	noTest	noTest	noTest	noTest	noTest	noTest	noTest	no	226	gi|488312318|ref|WP_002381703.1|	ABC transporter permease [Enterococcus faecalis] >gi|257163964|gb|EEU93924.1| ABC transporter [Enterococcus faecalis X98] >gi|315149271|gb|EFT93287.1| ABC transporter, permease protein [Enterococcus faecalis TX0012] >gi|315157176|gb|EFU01193.1| ABC t ...	1	GO:0006810;GO:0016021;GO:0005886;GO:0005215	226185.EF2081	ABC transporter, permease protein; Part of a binding-protein-dependent transport system. Pro [...]	1	COG2011	_	_	K02072	ABC.MET.P, metI
orf00691	2	0	1.48	0	noTest	noTest	noTest	noTest	noTest	noTest	noTest	no	356	gi|488297932|ref|WP_002369140.1|	methionine ABC transporter ATP-binding protein [Enterococcus faecalis] >gi|256951983|gb|EEU68615.1| sulfate-transporting ATPase [Enterococcus faecalis Merz96] >gi|257163963|gb|EEU93923.1| methionine import ATP-binding protein metN [Enterococcus faeca ...	1	GO:0043865;GO:0005524;GO:0015821;GO:0006200;GO:0005886;GO:0016887	226185.EF2082	ABC transporter, ATP-binding protein; Part of the ABC transporter complex metNIQ involved in [...]	0.9971	COG1135	_	_	K02071	ABC.MET.A, metN
orf00692	87	116	45.54	72.31	0.519646	0.700839	0.452593	up	-0.452593	down	6.3739	no	496	gi|488329218|ref|WP_002398603.1|	conserved hypothetical protein [Enterococcus faecalis] >gi|315157173|gb|EFU01190.1| hypothetical protein HMPREF9503_00255 [Enterococcus faecalis TX0043] >gi|486970508|gb|EOJ00016.1| hypothetical protein UMG_01887 [Enterococcus faecalis T16]	1	_	226185.EF2146	hypothetical protein	0.9979	_	_	NOG74465	None	_
orf00693	11	1	66.68	9.18	0.0279694	0.0927288	-3.13554	down	3.13554	up	2.28483	no	59	gi|29376656|ref|NP_815810.1|	hypothetical protein EF2147 [Enterococcus faecalis V583] >gi|488285736|ref|WP_002356944.1| predicted protein [Enterococcus faecalis] >gi|29344120|gb|AAO81880.1| hypothetical protein EF_2147 [Enterococcus faecalis V583] >gi|255963292|gb|EET95768.1| pr ...	1	_	_	_	_	_	_	_	None	_
orf00694	38	164	31.39	163.15	0.00304416	0.0161046	2.14089	up	-2.14089	down	6.3752	yes	321	gi|488312315|ref|WP_002381700.1|	hypothetical protein [Enterococcus faecalis] >gi|257163959|gb|EEU93919.1| conserved hypothetical protein [Enterococcus faecalis X98] >gi|315157170|gb|EFU01187.1| hypothetical protein HMPREF9503_00252 [Enterococcus faecalis TX0043] >gi|315171603|gb|EF ...	1	_	226185.EF2148	hypothetical protein	0.9806	_	_	NOG275353	None	_
orf00695	36	49	115.45	208.21	0.545785	0.721904	0.480598	up	-0.480598	down	5.11781	no	96	gi|384513654|ref|YP_005708747.1|	hypothetical protein OG1RF_11690 [Enterococcus faecalis OG1RF] >gi|397700315|ref|YP_006538103.1| hypothetical protein EFD32_1740 [Enterococcus faecalis D32] >gi|428767430|ref|YP_007153541.1| conserved hypothetical protein [Enterococcus faecalis str. ...	1	_	_	_	_	_	_	_	None	_
orf00696	198	220	121.44	161.22	0.780268	0.88082	0.190461	up	-0.190461	down	7.41439	no	426	gi|428767431|ref|YP_007153542.1|	aminoacyltransferase, FemAB family [Enterococcus faecalis str. Symbioflor 1] >gi|488314937|ref|WP_002384322.1| methicillin resistance factor FemB [Enterococcus faecalis] >gi|229309536|gb|EEN75523.1| FemAB family protein [Enterococcus faecalis TX1322] ...	1	GO:0000166;GO:0016755	226185.EF2150	FemAB family protein	0.9975	COG2348	_	_	K12554	murN
orf00697	3342	1780	1431.64	904.93	0.187314	0.364551	-0.870058	down	0.870058	up	11.0227	no	602	gi|488312313|ref|WP_002381698.1|	glucosamine--fructose-6-phosphate aminotransferase [Enterococcus faecalis] >gi|257163956|gb|EEU93916.1| glucosamine-fructose-6-phosphate aminotransferase [Enterococcus faecalis X98] >gi|486970513|gb|EOJ00021.1| glutamine-fructose-6-phosphate transami ...	1	GO:0006541;GO:0030246;GO:0006040;GO:0016051;GO:0005737;GO:0004360	226185.EF2151	glucosamine--fructose-6-phosphate aminotransferase	0.9967	COG0449	_	_	K00820	E2.6.1.16, glmS
orf00698	57	42	55.09	49.15	0.624323	0.782272	-0.399837	down	0.399837	up	5.33295	no	277	gi|29376661|ref|NP_815815.1|	cobalt transport family protein [Enterococcus faecalis V583] >gi|397700318|ref|YP_006538106.1| putative methionine precursor/uptake ABC transporter, MtsV [Enterococcus faecalis D32] >gi|428767433|ref|YP_007153544.1| cobalt ABC transporter, ATP-bindin ...	1	GO:0005524	226185.EF2152	cobalt transport family protein	1	COG0619	_	_	K02008	cbiQ
orf00699	184	302	83.7	163.19	0.267705	0.459243	0.752722	up	-0.752722	down	7.63538	no	568	gi|488309109|ref|WP_002378495.1|	heme ABC transporter ATP-binding protein [Enterococcus faecalis] >gi|256995320|gb|EEU82622.1| ABC transporter [Enterococcus faecalis D6] >gi|257163954|gb|EEU93914.1| ABC transporter [Enterococcus faecalis X98] >gi|315025839|gb|EFT37771.1| ABC transpo ...	1	GO:0016820;GO:0005524;GO:0006200;GO:0016887	226185.EF2153	ABC transporter, ATP-binding protein; Probably part of an ABC transporter complex. Responsib [...]	0.9947	COG1122	_	_	K02006	cbiO
orf00700	187	279	283.78	523.54	0.358911	0.556697	0.615235	up	-0.615235	down	7.57391	no	183	gi|29376663|ref|NP_815817.1|	hypothetical protein EF2154 [Enterococcus faecalis V583] >gi|384513659|ref|YP_005708752.1| hypothetical protein OG1RF_11695 [Enterococcus faecalis OG1RF] >gi|384519091|ref|YP_005706396.1| putative methionine precursor/uptake ABC transporter, MtsT [En ...	1	GO:0016021;GO:0005886	226185.EF2154	hypothetical protein	1	COG4720	_	_	None	_
orf00701	1081	1117	624.7	770.27	0.897401	0.96075	0.0859295	up	-0.0859295	down	9.80836	no	451	gi|384513660|ref|YP_005708753.1|	phosphoglucosamine mutase [Enterococcus faecalis OG1RF] >gi|397700321|ref|YP_006538109.1| phosphoglucosamine mutase [Enterococcus faecalis D32] >gi|428767436|ref|YP_007153547.1| phosphoglucosamine mutase / phosphomannomutase [Enterococcus faecalis st ...	1	GO:0000287;GO:0006040;GO:0005975;GO:0008966	644042.JDM1_0683	phosphoglucosamine mutase; Catalyzes the conversion of glucosamine-6-phosphate to glucosamin [...]	0.84	COG1109	_	_	K03431	glmM
orf00702	816	736	553.41	597.85	0.869604	0.94156	-0.110141	down	0.110141	up	9.305	no	387	gi|384513661|ref|YP_005708754.1|	hypothetical protein OG1RF_11697 [Enterococcus faecalis OG1RF] >gi|384519093|ref|YP_005706398.1| YbbR-like family protein [Enterococcus faecalis 62] >gi|488285726|ref|WP_002356934.1| hypothetical protein [Enterococcus faecalis] >gi|229305232|gb|EEN71 ...	1	_	226185.EF2156	hypothetical protein	1	COG4856	_	_	None	_
orf00703	385	247	417.25	325.53	0.368323	0.567005	-0.60117	down	0.60117	up	8.00575	no	249	gi|488344937|ref|WP_002414322.1|	hypothetical protein [Enterococcus faecalis] >gi|429515968|gb|ELA05470.1| hypothetical protein EFM7_1288 [Enterococcus faecalis M7]	1	_	226185.EF2157	hypothetical protein	1	COG1624	_	_	None	_
orf00704	479	732	98.92	177.96	0.327975	0.524589	0.650228	up	-0.650228	down	8.95202	no	1229	gi|498480345|ref|WP_010783580.1|	pyruvate:ferredoxin (flavodoxin) oxidoreductase [Enterococcus faecalis] >gi|486970520|gb|EOJ00028.1| pyruvate:ferredoxin (flavodoxin) oxidoreductase [Enterococcus faecalis T16]	1	GO:0009055;GO:0022900;GO:0005506;GO:0051539;GO:0006118;GO:0030976;GO:0016903	226185.EF2158	pyruvate ferredoxin/flavodoxin oxidoreductase family protein	1	COG0674;COG1014;COG1013	_	_	K03737	nifJ
orf00705	1989	2745	1162.86	1915.52	0.443616	0.635017	0.503395	up	-0.503395	down	10.918	no	446	gi|29376667|ref|NP_815821.1|	glutamine synthetase, type I [Enterococcus faecalis V583] >gi|384519097|ref|YP_005706402.1| glutamine synthetase, type I [Enterococcus faecalis 62] >gi|397700326|ref|YP_006538114.1| glutamine synthetase, type I [Enterococcus faecalis D32] >gi|4287674 ...	1	GO:0009252;GO:0009399;GO:0004356;GO:0006542;GO:0005737	226185.EF2159	glutamine synthetase, type I	1	COG0174	_	_	K01915	glnA
orf00706	248	182	559.38	522.72	0.544083	0.721904	-0.407235	down	0.407235	up	7.45141	no	129	gi|384513666|ref|YP_005708759.1|	regulatory protein GlnR [Enterococcus faecalis OG1RF] >gi|488314360|ref|WP_002383745.1| MerR family transcriptional regulator [Enterococcus faecalis] >gi|227072295|gb|EEI10258.1| transcriptional regulator, MerR family [Enterococcus faecalis TX0104] > ...	1	GO:0003677;GO:0005667;GO:0006355;GO:0000166;GO:0045449;GO:0003700;GO:0016874	226185.EF2160	regulatory protein GlnR	1	COG0789	_	_	K03713	glnR
orf00707	80	379	50.68	287.1	0.00125026	0.00763428	2.27919	up	-2.27919	down	7.56044	yes	413	gi|488312310|ref|WP_002381695.1|	GTPase [Enterococcus faecalis] >gi|257163946|gb|EEU93906.1| GTP-binding protein [Enterococcus faecalis X98] >gi|315157157|gb|EFU01174.1| GTP-binding protein HflX [Enterococcus faecalis TX0043] >gi|486970523|gb|EOJ00031.1| GTP-binding protein HflX [En ...	1	GO:0006184;GO:0005525;GO:0005737;GO:0003924	226185.EF2161	GTP-binding protein	0.9975	COG2262	_	_	K03665	hflX
orf00708	34	90	29.25	93.35	0.0541051	0.151748	1.43631	up	-1.43631	down	5.66774	no	309	gi|488312309|ref|WP_002381694.1|	tRNA delta(2)-isopentenylpyrophosphate transferase [Enterococcus faecalis] >gi|257163945|gb|EEU93905.1| tRNA delta(2)-isopentenylpyrophosphate transferase [Enterococcus faecalis X98] >gi|315157156|gb|EFU01173.1| tRNA dimethylallyltransferase [Enteroc ...	1	GO:0005524;GO:0052381;GO:0008033	226185.EF2162	tRNA delta(2)-isopentenylpyrophosphate transferase; Catalyzes the transfer of a dimethylally [...]	0.9967	COG0324	_	_	K00791	miaA, TRIT1
orf00709	16	47	17.42	62.22	0.0497053	0.141588	1.57816	up	-1.57816	down	4.69051	no	248	gi|488312308|ref|WP_002381693.1|	glycerophosphoryl diester phosphodiesterase [Enterococcus faecalis] >gi|257163944|gb|EEU93904.1| conserved hypothetical protein [Enterococcus faecalis X98] >gi|486970525|gb|EOJ00033.1| glycerophosphoryl diester phosphodiesterase [Enterococcus faecali ...	1	GO:0009395;GO:0006071;GO:0046486;GO:0008889	226185.EF2163	glycerophosphoryl diester phosphodiesterase, putative	0.9919	COG0584	_	_	K01126	E3.1.4.46, glpQ
orf00710	78	66	69.23	70.72	0.795742	0.890999	-0.201619	down	0.201619	up	5.87455	no	300	gi|488312307|ref|WP_002381692.1|	hypothetical protein [Enterococcus faecalis] >gi|257163943|gb|EEU93903.1| conserved hypothetical protein [Enterococcus faecalis X98]	1	_	_	_	_	_	_	_	None	_
orf00711	87	78	77.5	83.88	0.879416	0.948486	-0.118495	down	0.118495	up	6.07143	no	299	gi|488329212|ref|WP_002398597.1|	hypothetical protein [Enterococcus faecalis] >gi|315157153|gb|EFU01170.1| hypothetical protein HMPREF9503_00234 [Enterococcus faecalis TX0043] >gi|486970527|gb|EOJ00035.1| hypothetical protein UMG_01906 [Enterococcus faecalis T16] >gi|487282707|gb|EO ...	1	_	226185.EF2164	hypothetical protein	0.9498	_	_	NOG12367	None	_
orf00712	137	195	111.69	191.39	0.42062	0.615908	0.547143	up	-0.547143	down	7.08428	no	325	gi|488329211|ref|WP_002398596.1|	epimerase [Enterococcus faecalis] >gi|315157152|gb|EFU01169.1| NAD dependent epimerase/dehydratase family protein [Enterococcus faecalis TX0043]	1	GO:0000166;GO:0003824;GO:0044237;GO:0050662	226185.EF2165	NAD-dependent epimerase/dehydratase family protein	0.9904	COG0451	_	_	K01784	galE, GALE
orf00713	75	109	66.34	116.36	0.421104	0.616104	0.576448	up	-0.576448	down	6.23283	no	301	gi|488312305|ref|WP_002381690.1|	hypothetical protein [Enterococcus faecalis] >gi|257163941|gb|EEU93901.1| predicted protein [Enterococcus faecalis X98] >gi|315157151|gb|EFU01168.1| hypothetical protein HMPREF9503_00232 [Enterococcus faecalis TX0043] >gi|486970529|gb|EOJ00037.1| hyp ...	1	_	_	_	_	_	_	_	None	_
orf00714	88	90	46.85	57.08	0.943733	0.991706	0.0709087	up	-0.0709087	down	6.18198	no	488	gi|488329209|ref|WP_002398594.1|	hypothetical protein [Enterococcus faecalis] >gi|315157150|gb|EFU01167.1| hypothetical protein HMPREF9503_00231 [Enterococcus faecalis TX0043] >gi|486970530|gb|EOJ00038.1| hypothetical protein UMG_01909 [Enterococcus faecalis T16] >gi|487063667|gb|EO ...	1	_	_	_	_	_	_	_	None	_
orf00715	459	328	122	102.85	0.502494	0.685219	-0.445824	down	0.445824	up	8.32314	no	959	gi|488329207|ref|WP_002398592.1|	glycosyl hydrolase family 25 [Enterococcus faecalis] >gi|315157149|gb|EFU01166.1| glycosyl hydrolase family 25 [Enterococcus faecalis TX0043] >gi|486970531|gb|EOJ00039.1| hypothetical protein UMG_01910 [Enterococcus faecalis T16] >gi|487282711|gb|EOL ...	1	GO:0003796;GO:0016998;GO:0005975;GO:0009253	_	_	_	_	_	_	K01185	E3.2.1.17
orf00716	39	12	116.17	46.9	0.0442626	0.129012	-1.64174	down	1.64174	up	4.37106	no	102	gi|488312301|ref|WP_002381686.1|	glycerol-3-phosphate cytidylyltransferase [Enterococcus faecalis] >gi|257163938|gb|EEU93898.1| conserved hypothetical protein [Enterococcus faecalis X98] >gi|315157148|gb|EFU01165.1| glycerol-3-phosphate cytidylyltransferase [Enterococcus faecalis TX ...	1	GO:0046872;GO:0019350;GO:0047348;GO:0046486;GO:0005737	59374.Fisuc_0969	glycerol-3-phosphate cytidylyltransferase	0.8776	COG0615	_	_	None	_
orf00717	139	86	130.81	97.89	0.3492	0.547067	-0.652485	down	0.652485	up	6.51564	no	284	gi|488329206|ref|WP_002398591.1|	LICD [Enterococcus faecalis] >gi|315157147|gb|EFU01164.1| LICD family protein [Enterococcus faecalis TX0043]	1	_	_	_	_	_	_	_	K07271	licD
orf00718	152	69	120.39	65.73	0.117179	0.264459	-1.09797	down	1.09797	up	6.48728	no	334	gi|488312299|ref|WP_002381684.1|	glycosyl transferase [Enterococcus faecalis] >gi|257163936|gb|EEU93896.1| predicted protein [Enterococcus faecalis X98] >gi|315157146|gb|EFU01163.1| glycosyltransferase, group 1 family protein [Enterococcus faecalis TX0043] >gi|486970534|gb|EOJ00042. ...	1	GO:0009058;GO:0016740	_	_	_	_	_	_	None	_
orf00719	128	111	64.83	66.91	0.831219	0.917773	-0.166548	down	0.166548	up	6.60565	no	512	gi|488312298|ref|WP_002381683.1|	hypothetical protein [Enterococcus faecalis] >gi|257163935|gb|EEU93895.1| predicted protein [Enterococcus faecalis X98] >gi|315157145|gb|EFU01162.1| polysaccharide biosynthesis protein [Enterococcus faecalis TX0043] >gi|486970535|gb|EOJ00043.1| hypot ...	1	GO:0016020;GO:0000271	_	_	_	_	_	_	None	_
orf00720	114	67	93.25	65.98	0.310483	0.502764	-0.726016	down	0.726016	up	6.20136	no	324	gi|488312297|ref|WP_002381682.1|	glycosyl transferase family 2 [Enterococcus faecalis] >gi|257163934|gb|EEU93894.1| glycosyl transferase [Enterococcus faecalis X98] >gi|315157144|gb|EFU01161.1| glycosyltransferase, group 2 family protein [Enterococcus faecalis TX0043] >gi|486970536| ...	1	GO:0016740	226185.EF2170	glycosyl transferase, group 2 family protein	0.7642	COG0463	_	_	None	_
orf00721	193	326	142.49	288.9	0.23827	0.428467	0.794156	up	-0.794156	down	7.73042	no	357	gi|488329205|ref|WP_002398590.1|	dTDP-glucose 4,6-dehydratase [Enterococcus faecalis] >gi|315157143|gb|EFU01160.1| NAD dependent epimerase/dehydratase family protein [Enterococcus faecalis TX0043] >gi|486970537|gb|EOJ00045.1| epimerase/dehydratase [Enterococcus faecalis T16] >gi|487 ...	1	GO:0000166;GO:0003824;GO:0044237;GO:0050662	226185.EF2171	epimerase/dehydratase, putative	0.9937	COG0451	_	_	None	_
orf00722	87	85	97.67	116.22	1	1	0.00511895	up	-0.00511895	down	6.13211	no	241	gi|488295734|ref|WP_002366942.1|	2-C-methyl-D-erythritol 4-phosphate cytidylyltransferase [Enterococcus faecalis] >gi|256951954|gb|EEU68586.1| 4-diphosphocytidyl-2-methyl-D-erithritol synthase [Enterococcus faecalis Merz96] >gi|257158316|gb|EEU88276.1| 4-diphosphocytidyl-2-methyl-D- ...	1	GO:0006694;GO:0050518;GO:0016114;GO:0019288	226185.EF2172	2-C-methyl-D-erythritol 4-phosphate cytidylyltransferase	1	COG1211	_	_	K00991	ispD
orf00723	120	158	114.65	182.69	0.52715	0.707337	0.434784	up	-0.434784	down	6.82746	no	280	gi|488312295|ref|WP_002381680.1|	2-C-methyl-D-erythritol 4-phosphate cytidylyltransferase [Enterococcus faecalis] >gi|257163931|gb|EEU93891.1| conserved hypothetical protein [Enterococcus faecalis X98] >gi|315157141|gb|EFU01158.1| LICD family protein [Enterococcus faecalis TX0043] > ...	1	GO:0016740	226185.EF2175	LicD-related protein	0.9058	COG3475	_	_	None	_
orf00724	90	96	86.99	112.33	0.874469	0.945996	0.131442	up	-0.131442	down	6.24577	no	277	gi|488312294|ref|WP_002381679.1|	ammonia monooxygenase [Enterococcus faecalis] >gi|257163930|gb|EEU93890.1| predicted protein [Enterococcus faecalis X98] >gi|486970540|gb|EOJ00048.1| hypothetical protein UMG_01919 [Enterococcus faecalis T16] >gi|487063678|gb|EOJ90547.1| hypothetical ...	1	GO:0016740	_	_	_	_	_	_	None	_
orf00725	349	960	209.93	689.68	0.0261057	0.0883357	1.49782	up	-1.49782	down	9.06918	no	434	gi|384513685|ref|YP_005708778.1|	sugar transferase [Enterococcus faecalis OG1RF] >gi|488314371|ref|WP_002383756.1| UDP-phosphate galactose phosphotransferase [Enterococcus faecalis] >gi|227072313|gb|EEI10276.1| exopolysaccharide biosynthesis polyprenyl glycosylphosphotransferase [En ...	1	GO:0016740	226185.EF2177	sugar transferase	1	COG2148	_	_	None	_
orf00726	213	349	135.63	265.76	0.26347	0.453876	0.750364	up	-0.750364	down	7.845	no	411	gi|384519114|ref|YP_005706419.1|	hypothetical protein EF62_2477 [Enterococcus faecalis 62] >gi|428767458|ref|YP_007153569.1| conserved hypothetical protein [Enterococcus faecalis str. Symbioflor 1] >gi|488309124|ref|WP_002378510.1| hypothetical protein [Enterococcus faecalis] >gi|25 ...	1	_	_	_	_	_	_	_	None	_
orf00727	291	724	112.17	330.67	0.0443348	0.129069	1.35289	up	-1.35289	down	8.7014	no	667	gi|488329203|ref|WP_002398588.1|	hypothetical protein [Enterococcus faecalis] >gi|310632877|gb|EFQ16160.1| hypothetical protein HMPREF9512_01559 [Enterococcus faecalis TX0635 = WH245] >gi|311291427|gb|EFQ69983.1| hypothetical protein HMPREF9510_02223 [Enterococcus faecalis TX0470] > ...	1	GO:0042572;GO:0003834;GO:0004497;GO:0055114	226185.EF2179	hypothetical protein	0.9984	_	_	NOG126525	None	_
orf00728	592	987	213.08	420.55	0.241914	0.429804	0.775883	up	-0.775883	down	9.33564	no	713	gi|488329202|ref|WP_002398587.1|	glycosyl transferase family 2 [Enterococcus faecalis] >gi|315157136|gb|EFU01153.1| glycosyltransferase, group 2 family protein [Enterococcus faecalis TX0043]	1	GO:0016740	226185.EF2180	glycosyl transferase, group 2 family protein	0.9963	COG0463	_	_	None	_
orf00729	1045	1502	255.48	432.89	0.393937	0.590995	0.561955	up	-0.561955	down	10.0241	no	1041	gi|488312292|ref|WP_002381677.1|	glycosyl transferase family 2 [Enterococcus faecalis] >gi|257163925|gb|EEU93885.1| glycosyl transferase [Enterococcus faecalis X98] >gi|315157135|gb|EFU01152.1| glycosyltransferase, group 2 family protein [Enterococcus faecalis TX0043] >gi|486970545| ...	1	GO:0016740	226185.EF2181	glycosyl transferase, group 2 family protein	1	COG0463	_	_	None	_
orf00730	191	175	128.84	141.36	0.906196	0.966129	-0.0874118	down	0.0874118	up	7.22096	no	389	gi|29376690|ref|NP_815844.1|	ABC transporter ATP-binding protein [Enterococcus faecalis V583] >gi|384513690|ref|YP_005708783.1| ABC superfamily ATP binding cassette transporter, ABC protein [Enterococcus faecalis OG1RF] >gi|397700349|ref|YP_006538137.1| teichoic acid export ABC ...	1	GO:0005524;GO:0006200;GO:0015777;GO:0015438	226185.EF2182	ABC transporter, ATP-binding protein	1	COG1134	_	_	K01990	ABC-2.A
orf00731	52	46	52.92	56.78	0.901936	0.963685	-0.137488	down	0.137488	up	5.31975	no	264	gi|29376691|ref|NP_815845.1|	ABC transporter permease [Enterococcus faecalis V583] >gi|384513691|ref|YP_005708784.1| ABC superfamily ATP binding cassette transporter, membrane protein [Enterococcus faecalis OG1RF] >gi|384519119|ref|YP_005706424.1| Teichoic acid export type ABC t ...	1	GO:0016020;GO:0006810;GO:0005524;GO:0042626	226185.EF2183	ABC transporter, permease protein	1	COG1682	_	_	K01992	ABC-2.P
orf00732	5	0	31.83	0	noTest	noTest	noTest	noTest	noTest	noTest	noTest	no	57	gi|29376692|ref|NP_815846.1|	hypothetical protein EF2184 [Enterococcus faecalis V583] >gi|384513692|ref|YP_005708785.1| hypothetical protein OG1RF_11728 [Enterococcus faecalis OG1RF] >gi|384519120|ref|YP_005706425.1| hypothetical protein EF62_2483 [Enterococcus faecalis 62] >gi| ...	1	GO:0016020	226185.EF2184	hypothetical protein	1	COG0697	_	_	None	_
orf00733	51	74	130.27	243.65	0.427377	0.62173	0.573366	up	-0.573366	down	5.67489	no	116	gi|488297887|ref|WP_002369095.1|	hypothetical protein [Enterococcus faecalis] >gi|256951942|gb|EEU68574.1| predicted protein [Enterococcus faecalis Merz96] >gi|256992763|gb|EEU80065.1| predicted protein [Enterococcus faecalis Fly1]	1	_	226185.EF2189	hypothetical protein	0.9741	_	_	NOG117010	K09153	K09153
orf00734	271	455	304.24	622.1	0.2397	0.429259	0.785694	up	-0.785694	down	8.21465	no	241	gi|428767466|ref|YP_007153577.1|	glycosyl transferase, group 2 family protein [Enterococcus faecalis str. Symbioflor 1] >gi|479180543|ref|YP_007807852.1| Glycosyltransferases involved in cell wall biogenesis [Enterococcus sp. 7L76] >gi|488288689|ref|WP_002359897.1| glycosyl transfer ...	1	GO:0016757	226185.EF2190	glycosyl transferase, group 2 family protein	0.9958	COG0463	_	_	K00786	E2.4.-.-
orf00735	297	399	283.77	461.34	0.489272	0.676185	0.464274	up	-0.464274	down	8.15176	no	280	gi|384519123|ref|YP_005706428.1|	dTDP-4-dehydrorhamnose reductase [Enterococcus faecalis 62] >gi|397700354|ref|YP_006538142.1| dTDP-4-dehydrorhamnose reductase [Enterococcus faecalis D32] >gi|428767467|ref|YP_007153578.1| dTDP-4-dehydrorhamnose reductase [Enterococcus faecalis str. ...	1	GO:0030639;GO:0045226;GO:0019872;GO:0009225;GO:0000166;GO:0008831;GO:0055114	226185.EF2191	dTDP-4-dehydrorhamnose reductase	0.9964	COG1091	_	_	K00067	rfbD
orf00736	1146	1718	885.26	1595.07	0.344783	0.541959	0.622698	up	-0.622698	down	10.1937	no	342	gi|29376700|ref|NP_815854.1|	dTDP-glucose 4,6-dehydratase [Enterococcus faecalis V583] >gi|428767468|ref|YP_007153579.1| dTDP-glucose 4,6-dehydratase [Enterococcus faecalis str. Symbioflor 1] >gi|479180545|ref|YP_007807854.1| dTDP-glucose 4,6-dehydratase [Enterococcus sp. 7L76] ...	1	GO:0030639;GO:0019872;GO:0000166;GO:0009225;GO:0008460;GO:0050662	226185.EF2192	dTDP-glucose 4,6-dehydratase	1	COG1088	_	_	K01710	E4.2.1.46, rfbB, rffG
orf00737	393	472	572.12	847.6	0.65277	0.797159	0.302768	up	-0.302768	down	8.46435	no	190	gi|29376701|ref|NP_815855.1|	dTDP-4-dehydrorhamnose 3,5-epimerase [Enterococcus faecalis V583] >gi|384513697|ref|YP_005708790.1| dTDP-4-dehydrorhamnose 3,5-epimerase [Enterococcus faecalis OG1RF] >gi|397700356|ref|YP_006538144.1| dTDP-4-dehydrorhamnose 3,5-epimerase [Enterococcu ...	1	GO:0030639;GO:0009103;GO:0019872;GO:0008830;GO:0009117	226185.EF2193	dTDP-4-dehydrorhamnose 3,5-epimerase	1	COG1898	_	_	K01790	rfbC
orf00738	436	728	404.22	815.92	0.24142	0.429804	0.777947	up	-0.777947	down	8.89571	no	288	gi|488285684|ref|WP_002356892.1|	glucose-1-phosphate thymidylyltransferase [Enterococcus faecalis] >gi|255963248|gb|EET95724.1| glucose-1-phosphate thymidylyltransferase [Enterococcus faecalis T1] >gi|255968214|gb|EET98836.1| glucose-1-phosphate thymidylyltransferase [Enterococcus f ...	1	GO:0046075;GO:0030639;GO:0008879;GO:0045226;GO:0046872;GO:0019872	226185.EF2194	glucose-1-phosphate thymidylyltransferase; Catalyzes the formation of dTDP-glucose, from dTT [...]	1	COG1209	_	_	K00973	E2.7.7.24, rfbA, rffH
orf00739	53	236	60.59	328.83	0.00215696	0.01217	2.18804	up	-2.18804	down	6.8924	yes	237	gi|29376703|ref|NP_815857.1|	glycosyl transferase group 2 family protein [Enterococcus faecalis V583] >gi|384513699|ref|YP_005708792.1| group 2 glycosyl transferase [Enterococcus faecalis OG1RF] >gi|384519127|ref|YP_005706432.1| glycosyl transferase family 2 family protein [Ente ...	1	GO:0016757	226185.EF2195	glycosyl transferase, group 2 family protein	1	COG0463	_	_	None	_
orf00740	83	213	80.85	251.25	0.0446309	0.129625	1.39563	up	-1.39563	down	6.92345	no	275	gi|488312288|ref|WP_002381673.1|	glycosyl transferase family 2 [Enterococcus faecalis] >gi|257163914|gb|EEU93874.1| glycosyl transferase [Enterococcus faecalis X98] >gi|315157124|gb|EFU01141.1| glycosyltransferase, group 2 family [Enterococcus faecalis TX0043] >gi|486970556|gb|EOJ00 ...	1	GO:0016740	226185.EF2196	glycosyl transferase, group 2 family protein	0.9927	_	_	NOG256883	None	_
orf00741	56	120	57.93	150.67	0.10658	0.245998	1.13467	up	-1.13467	down	6.17178	no	260	gi|397700360|ref|YP_006538148.1|	glycosyl transferase family 2 family protein [Enterococcus faecalis D32] >gi|428767473|ref|YP_007153584.1| glycosyl transferase, group 2 family protein [Enterococcus faecalis str. Symbioflor 1] >gi|488319847|ref|WP_002389232.1| glycosyl transferase f ...	1	GO:0016757;GO:0005975	226185.EF2197	glycosyl transferase, group 2 family protein	1	COG1216	_	_	K07011	K07011
orf00742	317	571	228.63	494.04	0.184454	0.361325	0.887165	up	-0.887165	down	8.50588	no	365	gi|488314382|ref|WP_002383767.1|	UDP-phosphate N-acetyl-glucosaminyl transferase [Enterococcus faecalis] >gi|227072332|gb|EEI10295.1| glycosyltransferase, group 4 family [Enterococcus faecalis TX0104] >gi|300849187|gb|EFK76937.1| glycosyltransferase, group 4 family [Enterococcus fae ...	1	GO:0009252;GO:0051992;GO:0016021;GO:0006629;GO:0008963	226185.EF2198	glycosyl transferase, group 4 family protein	1	COG0472	_	_	K13685	tagO
orf00743	56	119	51.73	132.86	0.110316	0.251507	1.12262	up	-1.12262	down	6.1635	no	289	gi|488285679|ref|WP_002356887.1|	ribonuclease BN [Enterococcus faecalis] >gi|255963243|gb|EET95719.1| ribonuclease BN [Enterococcus faecalis T1] >gi|255968209|gb|EET98831.1| ribonuclease BN [Enterococcus faecalis T2] >gi|256596754|gb|EEU15930.1| ribonuclease BN [Enterococcus faecali ...	1	GO:0016787;GO:0016021;GO:0005886	226185.EF2199	ribonuclease BN, putative; 3' to 5' exoribonuclease necessary for 3' maturation of tRNA mole [...]	1	COG1295	_	_	K07058	K07058
orf00744	324	231	343.69	297.73	0.503132	0.685329	-0.449003	down	0.449003	up	7.81928	no	254	gi|488312287|ref|WP_002381672.1|	methionine aminopeptidase [Enterococcus faecalis] >gi|257163910|gb|EEU93870.1| methionine aminopeptidase [Enterococcus faecalis X98] >gi|315157120|gb|EFU01137.1| methionine aminopeptidase, type I [Enterococcus faecalis TX0043] >gi|486970560|gb|EOJ000 ...	1	GO:0046872;GO:0004177;GO:0006508;GO:0009987;GO:0008235	226185.EF2200	methionine aminopeptidase; Removes the amino-terminal methionine from nascent proteins (By s [...]	0.996	COG0024	_	_	K01265	E3.4.11.18, map
orf00745	44	78	85.41	190.36	0.23163	0.420834	0.860929	up	-0.860929	down	5.6414	no	147	gi|498523258|ref|WP_010822995.1|	flavodoxin [Enterococcus faecalis] >gi|487048395|gb|EOJ75757.1| flavodoxin [Enterococcus faecalis T19]	1	GO:0009055;GO:0010181;GO:0005506;GO:0006118;GO:0055114;GO:0016491	226185.EF2201	flavodoxin	1	COG0716	_	_	None	_
orf00746	22	34	39.63	76.58	0.453309	0.643845	0.660627	up	-0.660627	down	4.51641	no	157	gi|384513706|ref|YP_005708799.1|	transcriptional regulator TspO [Enterococcus faecalis OG1RF] >gi|384519134|ref|YP_005706439.1| TspO/MBR family protein [Enterococcus faecalis 62] >gi|397700365|ref|YP_006538153.1| TspO/MBR family protein [Enterococcus faecalis D32] >gi|428767478|ref| ...	1	GO:0016021	226185.EF2202	TspO protein, putative	1	COG3476	_	_	K07185	tspO
orf00747	218	385	317.36	691.37	0.201948	0.383032	0.858465	up	-0.858465	down	7.94725	no	190	gi|29376711|ref|NP_815865.1|	TetR family transcriptional regulator [Enterococcus faecalis V583] >gi|384513707|ref|YP_005708800.1| TetR family transcriptional regulator [Enterococcus faecalis OG1RF] >gi|428767479|ref|YP_007153590.1| transcriptional regulator, TetR family [Enteroc ...	1	GO:0003677;GO:0006355	226185.EF2203	TetR family transcriptional regulator	1	COG1309	_	_	None	_
orf00748	522	953	324.94	709.06	0.172221	0.345565	0.906786	up	-0.906786	down	9.23813	no	420	gi|384513708|ref|YP_005708801.1|	aminopeptidase PepS [Enterococcus faecalis OG1RF] >gi|488328821|ref|WP_002398206.1| peptidase [Enterococcus faecalis] >gi|306502304|gb|EFM71585.1| thermophilic metalloprotease (M29) [Enterococcus faecalis TX0109] >gi|306513286|gb|EFM81913.1| thermoph ...	1	GO:0006508;GO:0004177	388919.SSA_2063	aminopeptidase PepS, putative	0.7743	COG2309	_	_	K01269	E3.4.11.-
orf00749	24	19	55.64	56.23	0.734082	0.850208	-0.294891	down	0.294891	up	4.13072	no	126	gi|488312286|ref|WP_002381671.1|	helicase [Enterococcus faecalis] >gi|257163905|gb|EEU93865.1| conserved hypothetical protein [Enterococcus faecalis X98] >gi|315157115|gb|EFU01132.1| hypothetical protein HMPREF9503_00196 [Enterococcus faecalis TX0043] >gi|486970565|gb|EOJ00073.1| hy ...	1	GO:0004386	226185.EF2205	hypothetical protein	0.9921	_	_	NOG09408	None	_
orf00750	9	87	14.17	169.79	9.91e-05	0.000876542	3.27574	up	-3.27574	down	5.30396	yes	177	gi|498527433|ref|WP_010826976.1|	LPXTG-domain-containing protein cell wall anchor domain, partial [Enterococcus faecalis] >gi|487074251|gb|EOK00779.1| LPXTG-domain-containing protein cell wall anchor domain, partial [Enterococcus faecalis RMC65]	0.99	GO:0005618	_	_	_	_	_	_	None	_
orf00751	9	4	10.48	5.68	0.390133	0.588068	-1.08497	down	1.08497	up	2.40342	no	233	gi|428767701|ref|YP_007153812.1|	conserved hypothetical protein [Enterococcus faecalis str. Symbioflor 1] >gi|488312147|ref|WP_002381532.1| hypothetical protein [Enterococcus faecalis] >gi|257163692|gb|EEU93652.1| conserved hypothetical protein [Enterococcus faecalis X98] >gi|315144 ...	1	_	_	_	_	_	_	_	None	_
orf00752	11	11	5.98	7.13	1	1	0.0378267	up	-0.0378267	down	3.16538	no	478	gi|488312148|ref|WP_002381533.1|	conserved hypothetical protein [Enterococcus faecalis] >gi|257163693|gb|EEU93653.1| conserved hypothetical protein [Enterococcus faecalis X98] >gi|315155426|gb|EFT99442.1| M protein trans-acting positive regulator (MGA) [Enterococcus faecalis TX0043] ...	1	_	_	_	_	_	_	_	None	_
orf00753	0	0	0	0	noTest	noTest	noTest	noTest	noTest	noTest	noTest	no	94	gi|428767699|ref|YP_007153810.1|	secreted protein, putative [Enterococcus faecalis str. Symbioflor 1] >gi|488312149|ref|WP_002381534.1| hypothetical protein [Enterococcus faecalis] >gi|227072756|gb|EEI10719.1| hypothetical protein HMPREF0348_2759 [Enterococcus faecalis TX0104] >gi|2 ...	1	_	_	_	_	_	_	_	None	_
orf00754	389	819	258.22	650.79	0.0962607	0.229681	1.11227	up	-1.11227	down	8.95123	no	395	gi|384513885|ref|YP_005708978.1|	FtsW/RodA/SpoVE family cell division protein [Enterococcus faecalis OG1RF] >gi|428767698|ref|YP_007153809.1| cell division protein, FtsW/RodA/SpoVE family [Enterococcus faecalis str. Symbioflor 1] >gi|479180722|ref|YP_007808031.1| Bacterial cell divi ...	1	GO:0051301;GO:0016021;GO:0007049	226185.EF2502	cell cycle protein FtsW	0.9974	COG0772	_	_	K05837	rodA, mrdB
orf00755	69	122	171.02	388.56	0.219651	0.406578	0.858526	up	-0.858526	down	6.28833	no	119	gi|428767697|ref|YP_007153808.1|	arsenate reductase, putative [Enterococcus faecalis str. Symbioflor 1] >gi|488312150|ref|WP_002381535.1| hypothetical protein [Enterococcus faecalis] >gi|257163696|gb|EEU93656.1| conserved hypothetical protein [Enterococcus faecalis X98] >gi|31514481 ...	1	GO:0008794;GO:0006118;GO:0055114	226185.EF2501	arsenate reductase, putative	1	COG1393	_	_	K00537	ARSC1, arsC
orf00756	84	129	236.2	472.63	0.348172	0.546055	0.656007	up	-0.656007	down	6.44449	no	107	gi|384519345|ref|YP_005706650.1|	glycine cleavage H-family protein [Enterococcus faecalis 62] >gi|397700678|ref|YP_006538466.1| glycine cleavage H-family protein [Enterococcus faecalis D32] >gi|488288469|ref|WP_002359677.1| glycine cleavage system protein H [Enterococcus faecalis] > ...	1	GO:0005960;GO:0006546	226185.EF2500	GcvH family protein	1	COG0509	_	_	K02437	gcvH
orf00757	112	75	85.72	68.98	0.441871	0.63469	-0.538373	down	0.538373	up	6.24948	no	345	gi|488313306|ref|WP_002382691.1|	methionine ABC transporter ATP-binding protein [Enterococcus faecalis] >gi|227072760|gb|EEI10723.1| ABC transporter, ATP-binding protein [Enterococcus faecalis TX0104] >gi|227176858|gb|EEI57830.1| ABC transporter, ATP-binding protein [Enterococcus fa ...	1	GO:0043865;GO:0005524;GO:0015821;GO:0006200;GO:0005886;GO:0016887	226185.EF2498	ABC transporter, ATP-binding protein; Part of the ABC transporter complex metNIQ involved in [...]	1	COG1135	_	_	K02071	ABC.MET.A, metN
orf00758	62	64	73.22	92.25	0.922178	0.976564	0.0841561	up	-0.0841561	down	5.68358	no	230	gi|488344038|ref|WP_002413423.1|	ABC transporter, permease protein [Enterococcus faecalis] >gi|429514082|gb|ELA03638.1| ABC transporter, permease protein [Enterococcus faecalis OG1X]	1	GO:0006810;GO:0016021;GO:0005886;GO:0005215	226185.EF2497	ABC transporter, permease protein; Part of a binding-protein-dependent transport system. Pro [...]	1	COG2011	_	_	K02072	ABC.MET.P, metI
orf00759	213	208	209.92	248.36	1	1	0.00441126	up	-0.00441126	down	7.42352	no	272	gi|488312151|ref|WP_002381536.1|	methionine ABC transporter substrate-binding protein [Enterococcus faecalis] >gi|257163700|gb|EEU93660.1| pheromone lipoprotein [Enterococcus faecalis X98] >gi|315155418|gb|EFT99434.1| NLPA lipoprotein [Enterococcus faecalis TX0043] >gi|486970218|gb| ...	1	_	226185.EF2496	pheromone cOB1 precursor/lipoprotein YaeC family	1	COG1464	_	_	K02073	ABC.MET.S, metQ
orf00760	116	197	114.78	236.19	0.237972	0.428245	0.801415	up	-0.801415	down	7.00077	no	271	gi|384513879|ref|YP_005708972.1|	di-trans,poly-cis-decaprenylcistransferase [Enterococcus faecalis OG1RF] >gi|384519341|ref|YP_005706646.1| di-trans,poly-cis-decaprenylcistransferase [Enterococcus faecalis 62] >gi|397700673|ref|YP_006538461.1| di-trans,poly-cis-decaprenylcistransfer ...	1	GO:0000287;GO:0016114;GO:0008834	226185.EF2495	undecaprenyl diphosphate synthase; Generates undecaprenyl pyrophosphate (UPP) from isopenten [...]	0.9957	COG0020	_	_	K00806	uppS
orf00761	119	124	120.12	151.78	0.888822	0.955105	0.0978635	up	-0.0978635	down	6.63123	no	266	gi|29376986|ref|NP_816140.1|	phosphatidate cytidylyltransferase [Enterococcus faecalis V583] >gi|384513878|ref|YP_005708971.1| phosphatidate cytidylyltransferase [Enterococcus faecalis OG1RF] >gi|384519340|ref|YP_005706645.1| phosphatidate cytidylyltransferase [Enterococcus faec ...	1	GO:0004605;GO:0016021;GO:0016024	226185.EF2494	phosphatidate cytidylyltransferase	1	COG0575	_	_	K00981	E2.7.7.41, CDS1, cdsA
orf00762	30	9	37.94	13.94	0.0529857	0.149478	-1.67141	down	1.67141	up	3.9845	no	216	gi|428767689|ref|YP_007153800.1|	ATP-binding domain protein [Enterococcus faecalis str. Symbioflor 1] >gi|488312152|ref|WP_002381537.1| hypothetical protein [Enterococcus faecalis] >gi|257163703|gb|EEU93663.1| conserved hypothetical protein [Enterococcus faecalis X98] >gi|315155415| ...	1	GO:0016787;GO:0005524	226185.EF2484	hypothetical protein	1	COG2102	_	_	K06927	K06927
orf00763	633	12	2772.31	73.35	2.7e-11	1.66e-09	-5.65364	down	5.65364	up	8.02105	yes	75	gi|29376975|ref|NP_816129.1|	hypothetical protein EF2483 [Enterococcus faecalis V583] >gi|428767688|ref|YP_007153799.1| conserved hypothetical protein [Enterococcus faecalis str. Symbioflor 1] >gi|488291012|ref|WP_002362220.1| predicted protein [Enterococcus faecalis] >gi|293444 ...	1	_	_	_	_	_	_	_	None	_
orf00764	26	42	28.93	56.89	0.362123	0.560972	0.725022	up	-0.725022	down	4.79699	no	243	gi|488312153|ref|WP_002381538.1|	HAD family hydrolase [Enterococcus faecalis] >gi|257163705|gb|EEU93665.1| hydrolase [Enterococcus faecalis X98] >gi|315155413|gb|EFT99429.1| HAD hydrolase, family IA, variant 1 [Enterococcus faecalis TX0043] >gi|486970213|gb|EOI99723.1| HAD hydrolase ...	1	GO:0046487;GO:0008967	226185.EF2481	HAD superfamily hydrolase	0.995	COG0546	_	_	K01091	E3.1.3.18, gph
orf00765	105	166	74.65	141.53	0.317291	0.511156	0.698145	up	-0.698145	down	6.79225	no	370	gi|488312155|ref|WP_002381540.1|	hypothetical protein [Enterococcus faecalis] >gi|257163706|gb|EEU93666.1| predicted protein [Enterococcus faecalis X98] >gi|315155412|gb|EFT99428.1| hypothetical protein HMPREF9503_01912 [Enterococcus faecalis TX0043] >gi|486970212|gb|EOI99722.1| hyp ...	1	_	_	_	_	_	_	_	None	_
orf00766	48	99	70.29	178.88	0.131276	0.285075	1.07908	up	-1.07908	down	5.91161	no	189	gi|488329425|ref|WP_002398810.1|	hypothetical protein [Enterococcus faecalis] >gi|315144829|gb|EFT88845.1| hypothetical protein HMPREF9495_01335 [Enterococcus faecalis TX2141] >gi|315155411|gb|EFT99427.1| hypothetical protein HMPREF9503_01911 [Enterococcus faecalis TX0043] >gi|40240 ...	1	_	_	_	_	_	_	_	None	_
orf00767	184	200	183.51	241.77	0.822883	0.912665	0.158774	up	-0.158774	down	7.29179	no	269	gi|428767682|ref|YP_007153793.1|	DUF477 family protein [Enterococcus faecalis str. Symbioflor 1] >gi|488312157|ref|WP_002381542.1| hypothetical protein [Enterococcus faecalis] >gi|257163708|gb|EEU93668.1| conserved hypothetical protein [Enterococcus faecalis X98] >gi|315144830|gb|EF ...	1	_	226185.EF2479	hypothetical protein	0.9906	COG1512	_	_	K06872	K06872
orf00768	254	238	175.11	196.6	0.936871	0.987447	-0.0551245	down	0.0551245	up	7.64797	no	381	gi|384519334|ref|YP_005706639.1|	ATP/GTP binding protein [Enterococcus faecalis 62] >gi|397700666|ref|YP_006538454.1| ATP/GTP binding protein [Enterococcus faecalis D32] >gi|428767681|ref|YP_007153792.1| conserved hypothetical protein [Enterococcus faecalis str. Symbioflor 1] >gi|47 ...	1	_	226185.EF2478	hypothetical protein	0.9974	_	_	NOG06305	None	_
orf00769	550	454	351.11	346.62	0.720253	0.844127	-0.237934	down	0.237934	up	8.6758	no	410	gi|428767680|ref|YP_007153791.1|	virion core protein, putative [Enterococcus faecalis str. Symbioflor 1] >gi|488312158|ref|WP_002381543.1| virion core protein [Enterococcus faecalis] >gi|257163710|gb|EEU93670.1| conserved hypothetical protein [Enterococcus faecalis X98] >gi|42718585 ...	1	_	226185.EF2477	hypothetical protein	1	COG4260	_	_	None	_
orf00770	486	739	183.65	330.8	0.333606	0.531642	0.643034	up	-0.643034	down	8.96856	no	680	gi|488312159|ref|WP_002381544.1|	penicillin-binding protein 4 [Enterococcus faecalis] >gi|257163711|gb|EEU93671.1| penicillin-binding protein 4 [Enterococcus faecalis X98] >gi|315155406|gb|EFT99422.1| penicillin-binding protein, transpeptidase domain protein [Enterococcus faecalis T ...	1	GO:0046677;GO:0009273;GO:0008658	226185.EF2476	penicillin-binding protein 4	0.9984	COG0768	_	_	None	_
orf00771	71	46	85.05	67.3	0.439326	0.633495	-0.584923	down	0.584923	up	5.57287	no	227	gi|488312160|ref|WP_002381545.1|	peptidase [Enterococcus faecalis] >gi|257163712|gb|EEU93672.1| peptidase [Enterococcus faecalis X98] >gi|486970206|gb|EOI99716.1| universal bacterial protein YeaZ [Enterococcus faecalis T16]	1	GO:0070526	226185.EF2475	hypothetical protein	0.9956	COG1214	_	_	None	_
orf00772	64	52	116.98	118.96	0.751363	0.861416	-0.259747	down	0.259747	up	5.56231	no	155	gi|29376967|ref|NP_816121.1|	ribosomal-protein-alanine acetyltransferase [Enterococcus faecalis V583] >gi|488312161|ref|WP_002381546.1| ribosomal-protein-alanine acetyltransferase [Enterococcus faecalis] >gi|29344432|gb|AAO82191.1| ribosomal-protein-alanine acetyltransferase, pu ...	1	GO:0009323;GO:0008999;GO:0006474;GO:0042967	226185.EF2474	ribosomal-protein-alanine acetyltransferase, putative	1	COG0456	_	_	K03789	rimI
orf00773	44	18	81.01	41.5	0.119726	0.268973	-1.23947	down	1.23947	up	4.65407	no	154	gi|479180699|ref|YP_007808008.1|	ribosomal-protein-alanine acetyltransferase [Enterococcus sp. 7L76] >gi|488285454|ref|WP_002356662.1| alanine acetyltransferase [Enterococcus faecalis] >gi|229305590|gb|EEN71586.1| ribosomal-protein-alanine acetyltransferase [Enterococcus faecalis AT ...	1	GO:0009323;GO:0008999;GO:0006474;GO:0042967	226185.EF2473	ribosomal-protein-alanine acetyltransferase, putative	0.9931	COG0456	_	_	K03789	rimI
orf00774	272	213	206.29	194.06	0.647467	0.794838	-0.31374	down	0.31374	up	7.62564	no	348	gi|488312162|ref|WP_002381547.1|	tRNA threonylcarbamoyladenosine biosynthesis protein Gcp [Enterococcus faecalis] >gi|257163715|gb|EEU93675.1| O-sialoglycoprotein endopeptidase [Enterococcus faecalis X98] >gi|315155402|gb|EFT99418.1| putative glycoprotease GCP [Enterococcus faecalis ...	1	GO:0006508;GO:0004222;GO:0070526;GO:0005737	226185.EF2472	O-sialoglycoprotein endopeptidase	0.994	COG0533	_	_	K01409	E3.4.24.57, gcp
orf00775	453	374	207.95	203.98	0.722919	0.845668	-0.237642	down	0.237642	up	8.396	no	563	gi|488312163|ref|WP_002381548.1|	arginyl-tRNA synthase [Enterococcus faecalis] >gi|257163716|gb|EEU93676.1| arginyl-tRNA synthetase [Enterococcus faecalis X98] >gi|315155401|gb|EFT99417.1| arginine--tRNA ligase [Enterococcus faecalis TX0043] >gi|486970202|gb|EOI99712.1| arginyl-tRNA ...	1	GO:0006525;GO:0004814;GO:0005524;GO:0006420;GO:0005737;GO:0006560	226185.EF2471	arginyl-tRNA synthetase	0.9982	COG0018	_	_	K01887	RARS, argS
orf00776	685	1279	1158.96	2694.07	0.157049	0.322758	0.939271	up	-0.939271	down	9.65143	no	166	gi|384513865|ref|YP_005708958.1|	HD domain-containing protein [Enterococcus faecalis OG1RF] >gi|488313333|ref|WP_002382718.1| hydrolase [Enterococcus faecalis] >gi|227072749|gb|EEI10712.1| HD domain protein [Enterococcus faecalis TX0104] >gi|229305593|gb|EEN71589.1| HD domain protei ...	1	GO:0046872;GO:0008081;GO:0008152	226185.EF2470	HD domain-containing protein	1	COG1418	_	_	K06950	K06950
orf00777	45	12	126.54	43.97	0.0251215	0.0858316	-1.84695	down	1.84695	up	4.53059	no	107	gi|488339385|ref|WP_002408770.1|	Cro/Cl family transcriptional regulator [Enterococcus faecalis] >gi|315150096|gb|EFT94112.1| DNA-binding helix-turn-helix protein [Enterococcus faecalis TX0012]	1	GO:0043565	_	_	_	_	_	_	None	_
orf00778	0	0	0	0	noTest	noTest	noTest	noTest	noTest	noTest	noTest	no	82	gi|498480365|ref|WP_010783599.1|	hypothetical protein [Enterococcus faecalis] >gi|486970199|gb|EOI99709.1| hypothetical protein UMG_02141 [Enterococcus faecalis T16] >gi|487062791|gb|EOJ89675.1| hypothetical protein WOI_02150 [Enterococcus faecalis Com7]	1	_	_	_	_	_	_	_	None	_
orf00779	29	37	18.01	27.46	0.680978	0.817174	0.387195	up	-0.387195	down	4.75221	no	421	gi|488312168|ref|WP_002381553.1|	voltage-gated chloride channel protein [Enterococcus faecalis] >gi|257163720|gb|EEU93680.1| voltage-gated chloride channel protein [Enterococcus faecalis X98] >gi|315155397|gb|EFT99413.1| chloride transporter, ClC family [Enterococcus faecalis TX0043 ...	1	GO:0016020;GO:0055085;GO:0006821;GO:0005247	226185.EF2463	voltage-gated chloride channel family protein	0.9974	COG0038	_	_	None	_
orf00780	40	25	135.18	112.78	0.429983	0.62441	-0.634331	down	0.634331	up	4.72496	no	92	gi|488312169|ref|WP_002381554.1|	hypothetical protein [Enterococcus faecalis] >gi|257163721|gb|EEU93681.1| conserved hypothetical protein [Enterococcus faecalis X98] >gi|315155396|gb|EFT99412.1| hypothetical protein HMPREF9503_01896 [Enterococcus faecalis TX0043] >gi|486970197|gb|EO ...	1	_	226185.EF2462	hypothetical protein	0.9888	COG4476	_	_	None	_
orf00781	157	150	162.41	188.34	0.977759	1	-0.0270716	down	0.0270716	up	6.96774	no	260	gi|488312171|ref|WP_002381556.1|	inositol monophosphatase [Enterococcus faecalis] >gi|257163722|gb|EEU93682.1| inositol monophosphatase [Enterococcus faecalis X98] >gi|315155395|gb|EFT99411.1| inositol monophosphatase family protein [Enterococcus faecalis TX0043] >gi|486970196|gb|EO ...	1	GO:0052833;GO:0052832;GO:0019872;GO:0008934;GO:0046854	226185.EF2461	inositol monophosphatase family protein	0.9961	COG0483	_	_	K01092	E3.1.3.25, IMPA, suhB
orf00782	0	0	0	0	noTest	noTest	noTest	noTest	noTest	noTest	noTest	no	50	gi|488335490|ref|WP_002404875.1|	hypothetical protein [Enterococcus faecalis] >gi|306502517|gb|EFM71784.1| hypothetical protein HMPREF9515_03038 [Enterococcus faecalis TX0860] >gi|402403344|gb|EJV36019.1| hypothetical protein HMPREF1344_02308 [Enterococcus faecalis R508]	0.78	_	_	_	_	_	_	_	None	_
orf00783	977	1079	418.53	548.55	0.78339	0.883199	0.181906	up	-0.181906	down	9.71264	no	602	gi|488329421|ref|WP_002398806.1|	GTP-binding protein [Enterococcus faecalis] >gi|315155394|gb|EFT99410.1| GTP-binding protein TypA [Enterococcus faecalis TX0043]	1	GO:0006184;GO:0005622;GO:0005525;GO:0003924	226185.EF2460	GTP-binding protein TypA	1	COG1217	_	_	K06207	typA, bipA
orf00784	85	99	37.24	51.5	0.732016	0.848844	0.257948	up	-0.257948	down	6.23094	no	589	gi|479180692|ref|YP_007808001.1|	ATP-dependent DNA helicase, RecQ-like [Enterococcus sp. 7L76] >gi|488312173|ref|WP_002381558.1| ATP-dependent DNA helicase RecQ [Enterococcus faecalis] >gi|257163724|gb|EEU93684.1| ATP-dependent DNA helicase recQ [Enterococcus faecalis X98] >gi|29511 ...	1	GO:0005524;GO:0006281;GO:0006260;GO:0009432;GO:0003676;GO:0043140;GO:0006310;GO:0005657	226185.EF2459	ATP-dependent DNA helicase RecQ	0.9983	COG0514	_	_	K03654	recQ
orf00785	30	4	90.44	15.85	0.00396476	0.0200273	-2.79401	down	2.79401	up	3.78412	yes	101	gi|29376952|ref|NP_816106.1|	hypothetical protein EF2458 [Enterococcus faecalis V583] >gi|384513854|ref|YP_005708947.1| hypothetical protein OG1RF_11890 [Enterococcus faecalis OG1RF] >gi|384519314|ref|YP_005706619.1| hypothetical protein EF62_2677 [Enterococcus faecalis 62] >gi| ...	1	_	226185.EF2458	hypothetical protein	1	COG4838	_	_	None	_
orf00786	174	175	143.26	173.51	0.960736	1	0.0468868	up	-0.0468868	down	7.15319	no	322	gi|488343275|ref|WP_002412660.1|	cell division protein FtsW [Enterococcus faecalis] >gi|329572364|gb|EGG54018.1| cell cycle protein, FtsW/RodA/SpoVE family [Enterococcus faecalis TX1467]	1	GO:0051301;GO:0016021;GO:0007049	226185.EF2457	cell cycle protein FtsW	1	COG0772	_	_	K03588	ftsW, spoVE
orf00787	2467	2051	548.91	537.56	0.728853	0.847989	-0.227718	down	0.227718	up	10.8458	no	1142	gi|488329420|ref|WP_002398805.1|	pyruvate carboxylase [Enterococcus faecalis] >gi|315155390|gb|EFT99406.1| pyruvate carboxylase [Enterococcus faecalis TX0043]	1	GO:0004736;GO:0004075;GO:0003677;GO:0006531;GO:0005524;GO:0006094;GO:0006099;GO:0006522;GO:0046872;GO:0006633;GO:0009343	226185.EF2456	pyruvate carboxylase	0.9982	COG1038	_	_	K01958	PC, pyc
orf00788	454	398	314.73	330.65	0.821305	0.912347	-0.151149	down	0.151149	up	8.43953	no	379	gi|488329419|ref|WP_002398804.1|	hypothetical protein [Enterococcus faecalis] >gi|315155389|gb|EFT99405.1| hypothetical protein HMPREF9503_01889 [Enterococcus faecalis TX0043]	1	_	226185.EF2455	hypothetical protein	0.9958	COG2340	_	_	None	_
orf00789	144	136	286.17	340.44	0.963536	1	-0.0436977	down	0.0436977	up	6.83482	no	144	gi|29376948|ref|NP_816102.1|	hypothetical protein EF2454 [Enterococcus faecalis V583] >gi|384513850|ref|YP_005708943.1| hypothetical protein OG1RF_11886 [Enterococcus faecalis OG1RF] >gi|384519310|ref|YP_005706615.1| hypothetical protein EF62_2673 [Enterococcus faecalis 62] >gi| ...	1	_	226185.EF2454	hypothetical protein	1	COG3679	_	_	None	_
orf00790	160	96	408.69	316.08	0.310599	0.502764	-0.69686	down	0.69686	up	6.70156	no	116	gi|29376947|ref|NP_816101.1|	hypothetical protein EF2453 [Enterococcus faecalis V583] >gi|384513849|ref|YP_005708942.1| hypothetical protein OG1RF_11885 [Enterococcus faecalis OG1RF] >gi|428767659|ref|YP_007153770.1| UPF0298 family protein [Enterococcus faecalis str. Symbioflor ...	1	GO:0005737	226185.EF2453	hypothetical protein	1	COG4471	_	_	None	_
orf00791	35	30	50.37	53.22	0.812063	0.905154	-0.182299	down	0.182299	up	4.72724	no	192	gi|488344986|ref|WP_002414371.1|	methyltransferase [Enterococcus faecalis] >gi|429515576|gb|ELA05088.1| methyltransferase [Enterococcus faecalis M7]	1	GO:0031167;GO:0008168;GO:0003676	226185.EF2452	methylase, putative	1	COG0742	_	_	None	_
orf00792	48	17	82.89	36.6	0.0682262	0.17836	-1.44563	down	1.44563	up	4.72132	no	163	gi|29376945|ref|NP_816099.1|	pantetheine-phosphate adenylyltransferase [Enterococcus faecalis V583] >gi|384513847|ref|YP_005708940.1| pantetheine-phosphate adenylyltransferase [Enterococcus faecalis OG1RF] >gi|384519307|ref|YP_005706612.1| pantetheine-phosphate adenylyltransfera ...	1	GO:0015940;GO:0005524;GO:0004595;GO:0005737;GO:0015937	226185.EF2451	pantetheine-phosphate adenylyltransferase; Reversibly transfers an adenylyl group from ATP t [...]	1	COG0669	_	_	K00954	E2.7.7.3A, coaD, kdtB
orf00793	134	110	101.02	99.6	0.726374	0.846863	-0.245537	down	0.245537	up	6.63503	no	350	gi|488329418|ref|WP_002398803.1|	peptidase S16 [Enterococcus faecalis] >gi|315155384|gb|EFT99400.1| PDZ domain protein [Enterococcus faecalis TX0043] >gi|315166354|gb|EFU10371.1| PDZ domain protein [Enterococcus faecalis TX1341]	1	GO:0004252;GO:0006508;GO:0004176;GO:0006510	226185.EF2450	PDZ domain-containing protein	0.997	COG3480	_	_	K07177	K07177
orf00794	1	0	1.21	0	noTest	noTest	noTest	noTest	noTest	noTest	noTest	no	225	gi|488312178|ref|WP_002381563.1|	competence protein ComEA [Enterococcus faecalis] >gi|257163734|gb|EEU93694.1| competence protein comEA [Enterococcus faecalis X98] >gi|315155383|gb|EFT99399.1| comEA protein [Enterococcus faecalis TX0043]	1	GO:0003677;GO:0006281	226185.EF2449	competence protein comEA	0.9932	COG1555	_	_	K02237	comEA
orf00795	19	48	31.93	100.38	0.0854071	0.210522	1.36401	up	-1.36401	down	4.77854	no	167	gi|29376942|ref|NP_816096.1|	comE operon protein 2 [Enterococcus faecalis V583] >gi|384513843|ref|YP_005708936.1| ComE operon protein 2 [Enterococcus faecalis OG1RF] >gi|384519304|ref|YP_005706609.1| comE operon protein 2 [Enterococcus faecalis 62] >gi|397700636|ref|YP_006538424 ...	1	GO:0004132;GO:0008270;GO:0006206	226185.EF2448	ComE operon protein 2, putative	1	COG2131	_	_	K01493	comEB
orf00796	13	10	4.78	4.35	0.779001	0.879863	-0.332519	down	0.332519	up	3.22816	no	699	gi|488329417|ref|WP_002398802.1|	competence protein ComEC [Enterococcus faecalis] >gi|315155380|gb|EFT99396.1| DNA internalization competence protein ComEC/Rec2-like protein [Enterococcus faecalis TX0043] >gi|486970182|gb|EOI99692.1| hypothetical protein UMG_02124 [Enterococcus faec ...	1	GO:0030420;GO:0016787;GO:0016021	226185.EF2447	DNA internalization-related competence protein ComEC/Rec2	1	COG0658;COG2333	_	_	K02238	comEC
orf00797	65	64	50.21	59.42	1	1	0.0162556	up	-0.0162556	down	5.71714	no	342	gi|488312180|ref|WP_002381565.1|	DNA polymerase III subunit delta [Enterococcus faecalis] >gi|256710749|gb|EEU25792.1| DNA polymerase III subunit delta [Enterococcus faecalis T8] >gi|257163737|gb|EEU93697.1| DNA polymerase III subunit delta [Enterococcus faecalis X98] >gi|306498447| ...	1	GO:0003677;GO:0003887;GO:0009360;GO:0006260	226185.EF2446	DNA polymerase III subunit delta	1	COG1466	_	_	K02340	DPO3D1, holA
orf00798	2074	503	1759.74	514.41	0.00327338	0.0170791	-2.00457	down	2.00457	up	10.0258	yes	313	gi|488312181|ref|WP_002381566.1|	2-dehydropantoate 2-reductase [Enterococcus faecalis] >gi|257163738|gb|EEU93698.1| 2-dehydropantoate 2-reductase [Enterococcus faecalis X98] >gi|315150117|gb|EFT94133.1| 2-dehydropantoate 2-reductase [Enterococcus faecalis TX0012] >gi|315155378|gb|EF ...	1	GO:0050661;GO:0015940;GO:0008677;GO:0055114;GO:0005737	226185.EF2445	2-dehydropantoate 2-reductase; Catalyzes the NADPH-dependent reduction of ketopantoate into [...]	0.9936	COG1893	_	_	K00077	panE, apbA
orf00799	47	73	70.47	135.25	0.352237	0.55066	0.671032	up	-0.671032	down	5.61652	no	185	gi|384519300|ref|YP_005706605.1|	thioesterase superfamily protein [Enterococcus faecalis 62] >gi|397700632|ref|YP_006538420.1| thioesterase superfamily protein [Enterococcus faecalis D32] >gi|488313356|ref|WP_002382741.1| acyl-CoA thioester hydrolase [Enterococcus faecalis] >gi|2270 ...	1	GO:0016787	226185.EF2444	acyl-CoA thioester hydrolase	1	COG1607	_	_	None	_
orf00800	87	13	568.11	131.63	0.000738955	0.00493976	-2.6809	down	2.6809	up	5.33792	yes	56	gi|384513838|ref|YP_005708931.1|	30S ribosomal protein S20 [Enterococcus faecalis OG1RF] >gi|488313357|ref|WP_002382742.1| 30S ribosomal protein S20 [Enterococcus faecalis] >gi|227072730|gb|EEI10693.1| ribosomal protein S20 [Enterococcus faecalis TX0104] >gi|227176878|gb|EEI57850.1| ...	1	GO:0005840;GO:0042254;GO:0006412;GO:0003735;GO:0019843	226185.EF2443	ribosomal protein S20; Binds directly to 16S ribosomal RNA (By similarity)	1	COG0268	_	_	K02968	RP-S20, rpsT
orf00801	21	53	16.12	48.9	0.0816969	0.203828	1.36369	up	-1.36369	down	4.92205	no	344	gi|488312183|ref|WP_002381568.1|	inorganic phosphate transporter PiT [Enterococcus faecalis] >gi|257163741|gb|EEU93701.1| phosphate transporter [Enterococcus faecalis X98] >gi|315155375|gb|EFT99391.1| phosphate transporter family protein [Enterococcus faecalis TX0043]	1	GO:0016020;GO:0006817;GO:0005315	226185.EF2442	phosphate transporter family protein	0.9968	COG0306	_	_	K03306	TC.PIT
orf00802	12	17	15.9	27.64	0.638759	0.790018	0.531826	up	-0.531826	down	3.56592	no	207	gi|29376935|ref|NP_816089.1|	hypothetical protein EF2441 [Enterococcus faecalis V583] >gi|384513836|ref|YP_005708929.1| hypothetical protein OG1RF_11872 [Enterococcus faecalis OG1RF] >gi|428767647|ref|YP_007153758.1| phosphate transport regulator, putative [Enterococcus faecalis ...	1	_	226185.EF2441	hypothetical protein	1	COG1392	_	_	K07220	K07220
orf00803	49	62	50.48	77.52	0.606931	0.769217	0.376461	up	-0.376461	down	5.50237	no	261	gi|488329416|ref|WP_002398801.1|	PTS cellbiose transporter subunit IIC [Enterococcus faecalis] >gi|315155373|gb|EFT99389.1| YdjC-like protein [Enterococcus faecalis TX0043]	1	GO:0006807;GO:0005975;GO:0016810	226185.EF2440	CelC-related protein	0.996	COG3394	_	_	None	_
orf00804	121	600	117.4	704.91	0.000786146	0.00517274	2.34622	up	-2.34622	down	8.21237	yes	276	gi|488312185|ref|WP_002381570.1|	UDP-diphosphatase [Enterococcus faecalis] >gi|257163744|gb|EEU93704.1| undecaprenyl-diphosphatase [Enterococcus faecalis X98] >gi|486970174|gb|EOI99684.1| undecaprenyl-diphosphatase [Enterococcus faecalis T16] >gi|487062764|gb|EOJ89648.1| undecapreny ...	1	GO:0016310;GO:0016301;GO:0050380;GO:0008360;GO:0046677;GO:0009252;GO:0016021;GO:0016311;GO:0005886	226185.EF2439	undecaprenyl pyrophosphate phosphatase; Catalyzes the dephosphorylation of undecaprenyl diph [...]	1	COG1968	_	_	K06153	E3.6.1.27, bacA
orf00805	58	74	99.48	158.15	0.594757	0.75887	0.388671	up	-0.388671	down	5.75247	no	164	gi|488285501|ref|WP_002356709.1|	PTS N-acetylglucosamine transporter subunit IIABC [Enterococcus faecalis] >gi|255963113|gb|EET95589.1| PTS system [Enterococcus faecalis T1] >gi|256710741|gb|EEU25784.1| PTS system [Enterococcus faecalis T8] >gi|257163745|gb|EEU93705.1| PTS system II ...	1	GO:0016020;GO:0016310;GO:0016301;GO:0005351;GO:0009401	226185.EF2438	PTS system, IIA component	0.993	COG2190	_	_	K02777	PTS-Glc-EIIA, crr
orf00806	30	14	21.39	11.97	0.202302	0.383407	-1.04779	down	1.04779	up	4.16058	no	369	gi|29376931|ref|NP_816085.1|	hypothetical protein EF2437 [Enterococcus faecalis V583] >gi|397700625|ref|YP_006538413.1| hypothetical protein EFD32_2054 [Enterococcus faecalis D32] >gi|428767643|ref|YP_007153754.1| DUF871 family protein [Enterococcus faecalis str. Symbioflor 1] > ...	1	GO:0006457;GO:0003755;GO:0000413	226185.EF2437	hypothetical protein	1	COG3589	_	_	K09963	K09963
orf00807	17	5	15.31	5.44	0.0967864	0.230043	-1.67872	down	1.67872	up	3.15985	no	296	gi|488312186|ref|WP_002381571.1|	N-acetylmuramic acid-6-phosphate etherase [Enterococcus faecalis] >gi|227072641|gb|EEI10604.1| N-acetylmuramic acid 6-phosphate etherase [Enterococcus faecalis TX0104] >gi|227176953|gb|EEI57925.1| N-acetylmuramic acid 6-phosphate etherase [Enterococc ...	1	GO:0016310;GO:0030246;GO:0016301;GO:0097173;GO:0005975;GO:0016835	226185.EF2436	N-acetylmuramic acid-6-phosphate etherase; Specifically catalyzes the cleavage of the D-lact [...]	1	COG2103	_	_	K07106	murQ
orf00808	159	17	85.37	10.88	4.46e-05	0.000449192	-3.16825	down	3.16825	up	6.15141	yes	484	gi|488285505|ref|WP_002356713.1|	permease [Enterococcus faecalis] >gi|229305631|gb|EEN71627.1| phosphotransferase system, EIIC [Enterococcus faecalis ATCC 29200] >gi|255963116|gb|EET95592.1| sucrose-specific PTS system IIBC component [Enterococcus faecalis T1] >gi|255968037|gb|EET98 ...	1	GO:0016310;GO:0009357;GO:0016301;GO:0016021;GO:0005351;GO:0008982;GO:0009401;GO:0005886	226185.EF2435	PTS system, IIBC components	1	COG1263;COG1264	_	_	K02809	PTS-Scr-EIIB, scrA
orf00809	127	143	120.42	164.05	0.764001	0.870381	0.209484	up	-0.209484	down	6.78394	no	282	gi|488291467|ref|WP_002362675.1|	RpiR family transcriptional regulator [Enterococcus faecalis] >gi|256596537|gb|EEU15713.1| transcriptional regulator [Enterococcus faecalis ATCC 4200] >gi|256947207|gb|EEU63839.1| transcriptional regulator [Enterococcus faecalis DS5] >gi|256951768|gb ...	1	GO:0030246;GO:0005667;GO:0006355;GO:0016853;GO:0005975;GO:0045449;GO:0003700	226185.EF2434	RpiR family phosphosugar-binding transcriptional regulator	1	COG1737	_	_	None	_
orf00810	158	385	181.45	539	0.0521775	0.147706	1.32223	up	-1.32223	down	7.79865	no	236	gi|488312187|ref|WP_002381572.1|	phosphoglycerate mutase [Enterococcus faecalis] >gi|257163750|gb|EEU93710.1| phosphoglycerate mutase [Enterococcus faecalis X98] >gi|315155366|gb|EFT99382.1| phosphoglycerate mutase family protein [Enterococcus faecalis TX0043] >gi|486970168|gb|EOI99 ...	1	GO:0004619;GO:0006094;GO:0006096	226185.EF2433	phosphoglycerate mutase family protein	0.9869	COG0406	_	_	K15634	gpmB
orf00811	149	177	196.35	286.19	0.682881	0.818794	0.286681	up	-0.286681	down	7.05635	no	208	gi|488322601|ref|WP_002391986.1|	hypothetical protein [Enterococcus faecalis] >gi|315030189|gb|EFT42121.1| metallo-beta-lactamase domain protein [Enterococcus faecalis TX4000]	1	GO:0016787	226185.EF2432	metallo-beta-lactamase superfamily protein	1	COG0491	_	_	None	_
orf00812	11	112	6.21	75.45	4.43e-05	0.000449192	3.35693	up	-3.35693	down	5.66217	yes	461	gi|488329414|ref|WP_002398799.1|	chlorohydrolase [Enterococcus faecalis] >gi|315155364|gb|EFT99380.1| guanine deaminase [Enterococcus faecalis TX0043] >gi|486970166|gb|EOI99676.1| guanine deaminase [Enterococcus faecalis T16] >gi|487062756|gb|EOJ89640.1| guanine deaminase [Enterococ ...	1	GO:0006147;GO:0008892;GO:0008270	226185.EF2431	chlorohydrolase family protein	0.9924	COG0402	_	_	K01487	E3.5.4.3, guaD
orf00813	13	85	7.65	59.74	0.000738955	0.00493976	2.72397	up	-2.72397	down	5.33251	yes	443	gi|488339402|ref|WP_002408787.1|	xanthine/uracil permease [Enterococcus faecalis] >gi|315150132|gb|EFT94148.1| putative permease [Enterococcus faecalis TX0012]	1	GO:0016020;GO:0055085;GO:0005215	226185.EF2430	xanthine/uracil permease family protein	1	COG2233	_	_	K03458	TC.NCS2
orf00814	93	928	75.82	910.8	4.26e-06	5.95e-05	3.35397	up	-3.35397	down	8.71727	yes	325	gi|29376923|ref|NP_816077.1|	guanosine 5'-monophosphate oxidoreductase [Enterococcus faecalis V583] >gi|488285512|ref|WP_002356720.1| guanosine monophosphate reductase 2 [Enterococcus faecalis] >gi|45476889|sp|Q831S1.1|GUAC_ENTFA RecName: Full=GMP reductase; AltName: Full=Guanos ...	1	GO:0003920;GO:0006144;GO:0006163;GO:0055114	226185.EF2429	guanosine 5'-monophosphate oxidoreductase; Catalyzes the irreversible NADPH-dependent deamin [...]	1	COG0516	_	_	K00364	E1.7.1.7, guaC
orf00815	36	17	97.94	60.03	0.191344	0.369148	-1.03311	down	1.03311	up	4.42888	no	110	gi|488295850|ref|WP_002367058.1|	PadR family transcriptional regulator [Enterococcus faecalis] >gi|256992576|gb|EEU79878.1| PadR family transcriptional regulator [Enterococcus faecalis Fly1] >gi|257158493|gb|EEU88453.1| transcriptional regulator [Enterococcus faecalis ARO1/DG] >gi|2 ...	1	_	226185.EF2428	PadR family transcriptional regulator	0.9903	COG1695	_	_	K10947	padR
orf00816	138	72	106.6	66.85	0.201216	0.382232	-0.897625	down	0.897625	up	6.41474	no	342	gi|384513822|ref|YP_005708915.1|	hypothetical protein OG1RF_11858 [Enterococcus faecalis OG1RF] >gi|384519282|ref|YP_005706587.1| hypothetical protein EF62_2645 [Enterococcus faecalis 62] >gi|397700615|ref|YP_006538403.1| hypothetical protein EFD32_2044 [Enterococcus faecalis D32] > ...	1	_	226185.EF2427	hypothetical protein	0.9942	_	_	NOG40118	None	_
orf00817	54	82	29.06	52.58	0.374404	0.573496	0.638931	up	-0.638931	down	5.79697	no	483	gi|488312190|ref|WP_002381575.1|	GntR family transcriptional regulator [Enterococcus faecalis] >gi|257163757|gb|EEU93717.1| GntR family transcriptional regulator [Enterococcus faecalis X98] >gi|315155358|gb|EFT99374.1| transcriptional regulator, GntR family [Enterococcus faecalis TX ...	1	GO:0003677;GO:0005667;GO:0006355;GO:0003824;GO:0045449;GO:0030170;GO:0003700	226185.EF2426	GntR family transcriptional regulator	0.9934	COG1167	_	_	None	_
orf00818	875	977	393.72	522.14	0.764898	0.870636	0.197708	up	-0.197708	down	9.56199	no	574	gi|488316380|ref|WP_002385765.1|	phosphoglucomutase [Enterococcus faecalis] >gi|229305641|gb|EEN71637.1| phosphoglucomutase/phosphomannomutase, alpha/beta/alpha domain II [Enterococcus faecalis ATCC 29200] >gi|291079078|gb|EFE16442.1| phosphoglucomutase/phosphomannomutase, alpha/bet ...	1	GO:0000287;GO:0005982;GO:0006094;GO:0006000;GO:0004615;GO:0006096;GO:0005985;GO:0008966;GO:0004614;GO:0006098;GO:0006013;GO:0006040;GO:0019872;GO:0006012	226185.EF2425	phosphoglucomutase/phosphomannomutase family protein	0.9982	COG1109	_	_	K01835	pgm
orf00819	211	751	218.27	942.97	0.00627185	0.0289264	1.869	up	-1.869	down	8.62656	yes	260	gi|488295846|ref|WP_002367054.1|	pyrroline-5-carboxylate reductase [Enterococcus faecalis] >gi|257158489|gb|EEU88449.1| pyrroline-5-carboxylate reductase [Enterococcus faecalis ARO1/DG] >gi|257163759|gb|EEU93719.1| conserved hypothetical protein [Enterococcus faecalis X98] >gi|31515 ...	1	GO:0006525;GO:0006561;GO:0000166;GO:0055114;GO:0004735	226185.EF2424	pyrroline-5-carboxylate reductase, putative	0.9922	COG0345	_	_	K00286	E1.5.1.2, proC
orf00820	31	5	100.7	21.56	0.00666491	0.0303806	-2.53586	down	2.53586	up	3.86692	yes	95	gi|384513818|ref|YP_005708911.1|	metal transport repressor protein CzrA [Enterococcus faecalis OG1RF] >gi|488285522|ref|WP_002356730.1| ArsR family transcriptional regulator [Enterococcus faecalis] >gi|227176940|gb|EEI57912.1| HTH-type transcriptional repressor CzrA [Enterococcus fa ...	1	GO:0003677;GO:0005667;GO:0006355;GO:0045449;GO:0003700	226185.EF2423	ArsR family transcriptional regulator	1	COG0640	_	_	None	_
orf00821	475	271	285.72	194.69	0.250183	0.442134	-0.770405	down	0.770405	up	8.24394	no	434	gi|488329412|ref|WP_002398797.1|	homoserine dehydrogenase [Enterococcus faecalis] >gi|315155354|gb|EFT99370.1| homoserine dehydrogenase [Enterococcus faecalis TX0043]	1	GO:0016597;GO:0009085;GO:0009097;GO:0009088;GO:0004412;GO:0055114;GO:0006563;GO:0050661;GO:0006544;GO:0009086	226185.EF2422	homoserine dehydrogenase	0.995	COG0460	_	_	K00003	E1.1.1.3
orf00822	686	728	515.58	657.12	0.852406	0.93155	0.124372	up	-0.124372	down	9.1722	no	351	gi|29376915|ref|NP_816069.1|	threonine synthase [Enterococcus faecalis V583] >gi|384519276|ref|YP_005706581.1| threonine synthase [Enterococcus faecalis 62] >gi|397700609|ref|YP_006538397.1| threonine synthase [Enterococcus faecalis D32] >gi|428767627|ref|YP_007153738.1| threoni ...	1	GO:0042816;GO:0004795;GO:0006544;GO:0009088;GO:0030170;GO:0006563	226185.EF2421	threonine synthase	1	COG0498	_	_	K01733	thrC
orf00823	612	928	569.5	1044.08	0.334131	0.532014	0.639066	up	-0.639066	down	9.2987	no	287	gi|384513815|ref|YP_005708908.1|	homoserine kinase [Enterococcus faecalis OG1RF] >gi|428767626|ref|YP_007153737.1| homoserine kinase [Enterococcus faecalis str. Symbioflor 1] >gi|479180659|ref|YP_007807968.1| homoserine kinase [Enterococcus sp. 7L76] >gi|488288535|ref|WP_002359743.1 ...	1	GO:0016310;GO:0005524;GO:0004413;GO:0006544;GO:0009088;GO:0005737;GO:0006563	226185.EF2420	homoserine kinase	0.993	COG0083	_	_	K00872	thrB1
orf00824	94	192	88.13	217.69	0.122598	0.273607	1.06703	up	-1.06703	down	6.87211	no	285	gi|428767625|ref|YP_007153736.1|	phosphotransferase, DUF299 family [Enterococcus faecalis str. Symbioflor 1] >gi|488320588|ref|WP_002389973.1| phosphotransferase [Enterococcus faecalis] >gi|291079084|gb|EFE16448.1| hypothetical protein HMPREF9377_01450 [Enterococcus faecalis R712] > ...	1	GO:0016310;GO:0004674;GO:0005524;GO:0009069	226185.EF2419	hypothetical protein	1	COG1806	_	_	K09773	K09773
orf00825	46	11	89.99	27.07	0.0160393	0.0609842	-2.00138	down	2.00138	up	4.53009	no	146	gi|488313376|ref|WP_002382761.1|	Fur family transcriptional regulator [Enterococcus faecalis] >gi|227072659|gb|EEI10622.1| transcriptional regulator, Fur family [Enterococcus faecalis TX0104] >gi|229305648|gb|EEN71644.1| transcriptional regulator, Fur family [Enterococcus faecalis A ...	1	GO:0003677;GO:0005667;GO:0006355;GO:0045449;GO:0003700	226185.EF2417	FUR family transcriptional regulator	1	COG0735	_	_	K02076	zurR, zur
orf00826	384	56	2384.66	530.41	0.000157847	0.00131629	-2.73353	down	2.73353	up	7.47357	yes	58	gi|29376911|ref|NP_816065.1|	30S ribosomal protein S21 [Enterococcus faecalis V583] >gi|384519272|ref|YP_005706577.1| 30S ribosomal protein S21 [Enterococcus faecalis 62] >gi|397700605|ref|YP_006538393.1| ribosomal protein S21 [Enterococcus faecalis D32] >gi|428767623|ref|YP_007 ...	1	GO:0005840;GO:0042254;GO:0006412;GO:0003735	226185.EF2416	30S ribosomal protein S21	1	COG0828	_	_	K02970	RP-S21, rpsU
orf00827	2156	1136	4121.07	2726.92	0.180311	0.356111	-0.885564	down	0.885564	up	10.3849	no	149	gi|29376910|ref|NP_816064.1|	hypothetical protein EF2415 [Enterococcus faecalis V583] >gi|384513811|ref|YP_005708904.1| GatB/Yqey family protein [Enterococcus faecalis OG1RF] >gi|384519271|ref|YP_005706576.1| YqeY-like family protein [Enterococcus faecalis 62] >gi|397700604|ref| ...	1	GO:0016884	226185.EF2415	hypothetical protein	1	COG1610	_	_	K09117	K09117
orf00828	284	240	248.56	253.43	0.765169	0.870636	-0.203975	down	0.203975	up	7.73792	no	304	gi|29376909|ref|NP_816063.1|	phoH-like protein [Enterococcus faecalis V583] >gi|384519270|ref|YP_005706575.1| PhoH-like family protein [Enterococcus faecalis 62] >gi|397700603|ref|YP_006538391.1| PhoH-like family protein [Enterococcus faecalis D32] >gi|428767621|ref|YP_007153732 ...	1	GO:0003723;GO:0005524	226185.EF2414	PhoH-like protein	1	COG1702	_	_	K06217	phoH, phoL
orf00829	721	635	252.6	263.27	0.830796	0.917718	-0.144503	down	0.144503	up	9.11	no	732	gi|29376908|ref|NP_816062.1|	HD domain-containing protein [Enterococcus faecalis V583] >gi|384513809|ref|YP_005708902.1| metal-dependent phosphohydrolase [Enterococcus faecalis OG1RF] >gi|384519269|ref|YP_005706574.1| HDIG domain protein [Enterococcus faecalis 62] >gi|397700602| ...	1	GO:0046872;GO:0008081;GO:0008152	226185.EF2413	HD domain-containing protein	1	COG1480	_	_	K07037	K07037
orf00830	103	52	182.92	115.35	0.18816	0.365907	-0.944092	down	0.944092	up	5.97652	no	159	gi|384513808|ref|YP_005708901.1|	putative metalloprotease [Enterococcus faecalis OG1RF] >gi|428767619|ref|YP_007153730.1| metalloprotease, putative [Enterococcus faecalis str. Symbioflor 1] >gi|479180655|ref|YP_007807964.1| conserved hypothetical protein TIGR00043 [Enterococcus sp. ...	1	GO:0004521;GO:0006508;GO:0004222;GO:0008270;GO:0090305;GO:0051252;GO:0006364;GO:0005737	226185.EF2412	putative metalloprotease; May have metalloprotease activity (Potential)	1	COG0319	_	_	K07042	ybeY, yqfG
orf00831	59	37	126.26	100.35	0.422712	0.617501	-0.6311	down	0.6311	up	5.28732	no	135	gi|29376906|ref|NP_816060.1|	diacylglycerol kinase [Enterococcus faecalis V583] >gi|488285538|ref|WP_002356746.1| prokaryotic diacylglycerol kinase [Enterococcus faecalis] >gi|29344371|gb|AAO82130.1| diacylglycerol kinase [Enterococcus faecalis V583] >gi|255963139|gb|EET95615.1| ...	1	GO:0009395;GO:0009252;GO:0008654;GO:0004143;GO:0016020;GO:0016310;GO:0046486;GO:0009038	226185.EF2411	diacylglycerol kinase	1	COG0818	_	_	K00901	E2.7.1.107, DGK, dgkA
orf00832	311	368	276.05	394.29	0.676656	0.813177	0.281269	up	-0.281269	down	8.11491	no	300	gi|29376905|ref|NP_816059.1|	GTP-binding protein Era [Enterococcus faecalis V583] >gi|384513806|ref|YP_005708899.1| GTP-binding protein Era [Enterococcus faecalis OG1RF] >gi|384519266|ref|YP_005706571.1| GTP-binding protein Era [Enterococcus faecalis 62] >gi|397700599|ref|YP_006 ...	1	GO:0070181;GO:0006184;GO:0005525;GO:0042274;GO:0005886;GO:0005737;GO:0003924	226185.EF2410	GTP-binding protein Era; Binds both GDP and GTP, has an intrinsic GTPase activity and is ess [...]	1	COG1159	_	_	K03595	era
orf00833	23	6	23.6	7.47	0.0480368	0.137959	-1.8576	down	1.8576	up	3.55723	no	262	gi|488346338|ref|WP_002415723.1|	DNA repair protein RecO [Enterococcus faecalis] >gi|402350309|gb|EJU85213.1| DNA repair protein RecO [Enterococcus faecalis 599]	1	GO:0006281;GO:0006310	226185.EF2409	DNA repair protein RecO, putative; Involved in DNA repair and recF pathway recombination (By [...]	1	COG1381	_	_	K03584	recO
orf00834	175	115	154.24	122.32	0.413857	0.607814	-0.566031	down	0.566031	up	6.88222	no	302	gi|384513804|ref|YP_005708897.1|	glycyl-tRNA synthetase subunit alpha [Enterococcus faecalis OG1RF] >gi|488285541|ref|WP_002356749.1| glycyl-tRNA synthase subunit alpha [Enterococcus faecalis] >gi|227072668|gb|EEI10631.1| glycine--tRNA ligase, alpha subunit [Enterococcus faecalis TX ...	1	GO:0004820;GO:0005524;GO:0009345;GO:0006426;GO:0006544;GO:0006566;GO:0006563	226185.EF2407	glycyl-tRNA synthetase subunit alpha	0.9967	COG0752	_	_	K01878	glyQ
orf00835	785	431	290.49	188.88	0.214121	0.399044	-0.825959	down	0.825959	up	8.94845	no	694	gi|488295844|ref|WP_002367052.1|	glycine-tRNA synthetase subunit beta [Enterococcus faecalis] >gi|257158473|gb|EEU88433.1| glycyl-tRNA synthetase [Enterococcus faecalis ARO1/DG] >gi|257163775|gb|EEU93735.1| glycyl-tRNA synthetase subunit beta [Enterococcus faecalis X98] >gi|31515534 ...	1	GO:0004820;GO:0005524;GO:0006426;GO:0006566;GO:0006563;GO:0006560;GO:0006525;GO:0004814;GO:0009345;GO:0006544;GO:0006420	226185.EF2406	glycyl-tRNA synthetase, beta subunit	0.9971	COG0751	_	_	K01879	glyS
orf00836	33	1	182.54	8.15	8.44e-05	0.000768928	-4.69869	down	4.69869	up	3.78196	yes	63	gi|384513802|ref|YP_005708895.1|	hypothetical protein OG1RF_11838 [Enterococcus faecalis OG1RF] >gi|397700595|ref|YP_006538383.1| hypothetical protein EFD32_2024 [Enterococcus faecalis D32] >gi|479180648|ref|YP_007807957.1| Bacterial RNA polymerase, alpha chain C terminal domain. [E ...	1	GO:0003899;GO:0003677;GO:0005730;GO:0006144;GO:0006206;GO:0006351	_	_	_	_	_	_	None	_
orf00837	345	739	314.03	812.66	0.088915	0.217426	1.13709	up	-1.13709	down	8.7951	no	293	gi|384513801|ref|YP_005708894.1|	Oxa1 family cytochrome oxidase biogenesis protein [Enterococcus faecalis OG1RF] >gi|384519261|ref|YP_005706566.1| Oxa1p cytochrome oxidase export family protein [Enterococcus faecalis 62] >gi|397700594|ref|YP_006538382.1| Oxa1p cytochrome oxidase exp ...	1	GO:0016021;GO:0005886;GO:0051205;GO:0015031	644042.JDM1_1300	integral membrane protein; Required for the insertion of integral membrane proteins into the [...]	0.75	COG0706	_	_	K03217	yidC, spoIIIJ, OXA1
orf00838	56	23	152.35	81.21	0.10529	0.243892	-1.23623	down	1.23623	up	5.00334	no	110	gi|488326170|ref|WP_002395555.1|	acylphosphatase [Enterococcus faecalis] >gi|306502575|gb|EFM71842.1| acylphosphatase [Enterococcus faecalis TX0860] >gi|315144756|gb|EFT88772.1| acylphosphatase [Enterococcus faecalis TX2141] >gi|315150157|gb|EFT94173.1| acylphosphatase [Enterococcus ...	1	GO:0006094;GO:0006096;GO:0003998;GO:0018874	226185.EF2401	acylphosphatase	1	COG1254	_	_	K01512	acyP
orf00839	75	49	78.23	62.06	0.443737	0.635017	-0.573044	down	0.573044	up	5.65674	no	258	gi|488295843|ref|WP_002367051.1|	23S rRNA methyltransferase [Enterococcus faecalis] >gi|256995464|gb|EEU82766.1| 23S rRNA methyltransferase [Enterococcus faecalis D6] >gi|257158469|gb|EEU88429.1| 23S rRNA methyltransferase [Enterococcus faecalis ARO1/DG] >gi|257161685|gb|EEU91645.1| ...	1	GO:0006396;GO:0003723;GO:0001510;GO:0008173	226185.EF2400	RNA methyltransferase	0.9922	COG0566	_	_	K03437	spoU
orf00840	52	23	98.64	54.76	0.141526	0.301544	-1.12981	down	1.12981	up	4.92892	no	150	gi|488312194|ref|WP_002381579.1|	acetyltransferase [Enterococcus faecalis] >gi|257163779|gb|EEU93739.1| acetyltransferase [Enterococcus faecalis X98] >gi|486970138|gb|EOI99648.1| hypothetical protein UMG_02080 [Enterococcus faecalis T16] >gi|487062728|gb|EOJ89612.1| hypothetical pro ...	1	GO:0042967;GO:0008080	226185.EF2399	acetyltransferase	1	COG0454	_	_	K03826	yiaC
orf00841	2424	5654	2497.22	7068.91	0.0577676	0.158436	1.26048	up	-1.26048	down	11.6935	no	261	gi|29376895|ref|NP_816049.1|	30S ribosomal protein S2 [Enterococcus faecalis V583] >gi|384513797|ref|YP_005708890.1| 30S ribosomal protein S2 [Enterococcus faecalis OG1RF] >gi|384519257|ref|YP_005706562.1| 30S ribosomal protein S2 [Enterococcus faecalis 62] >gi|397700590|ref|YP_ ...	1	GO:0042254;GO:0006412;GO:0003735;GO:0015935	226185.EF2398	30S ribosomal protein S2	1	COG0052	_	_	K02967	RP-S2, rpsB
orf00842	2297	2024	2090.81	2225.74	0.826958	0.915122	-0.143838	down	0.143838	up	10.782	no	293	gi|29376894|ref|NP_816048.1|	elongation factor Ts [Enterococcus faecalis V583] >gi|384513796|ref|YP_005708889.1| elongation factor EF1B [Enterococcus faecalis OG1RF] >gi|384519256|ref|YP_005706561.1| translation elongation factor Ts [Enterococcus faecalis 62] >gi|428767607|ref|Y ...	1	GO:0005840;GO:0016787;GO:0006448;GO:0003746	226185.EF2397	elongation factor Ts; Associates with the EF-Tu.GDP complex and induces the exchange of GDP [...]	1	COG0264	_	_	K02357	tsf, TSFM
orf00843	378	948	424.37	1296.16	0.0421103	0.124616	1.3646	up	-1.3646	down	9.0871	no	241	gi|384513795|ref|YP_005708888.1|	UMP kinase [Enterococcus faecalis OG1RF] >gi|428767606|ref|YP_007153717.1| uridylate kinase [Enterococcus faecalis str. Symbioflor 1] >gi|488313388|ref|WP_002382773.1| uridylate kinase [Enterococcus faecalis] >gi|227072677|gb|EEI10640.1| UMP kinase [ ...	1	GO:0016310;GO:0008652;GO:0005524;GO:0044210;GO:0033862;GO:0005737	226185.EF2396	uridylate kinase; Catalyzes the reversible phosphorylation of UMP to UDP	1	COG0528	_	_	K09903	pyrH
orf00844	327	791	490.3	1465.47	0.0509356	0.144523	1.31241	up	-1.31241	down	8.84064	no	185	gi|29376892|ref|NP_816046.1|	ribosome recycling factor [Enterococcus faecalis V583] >gi|384513794|ref|YP_005708887.1| ribosome recycling factor [Enterococcus faecalis OG1RF] >gi|384519254|ref|YP_005706559.1| ribosome recycling factor [Enterococcus faecalis 62] >gi|397700587|ref| ...	1	GO:0006415;GO:0005737	226185.EF2395	ribosome recycling factor; Responsible for the release of ribosomes from messenger RNA at th [...]	1	COG0233	_	_	K02838	frr, MRRF, RRF
[truncated: 1,980 more rows]
