# Supplementary material for: Transcriptome analysis of Enterococcus faecalis in response to alkaline stress
Source: Front Microbiol. 2015 Aug 7;6:795. doi: 10.3389/fmicb.2015.00795 (PMC4528170; doi:10.3389/fmicb.2015.00795)
Supplement: Table S4 — The list of genes found to be induced (up-regulated) in alkaline stress. [file Table4.XLSX]

## Sheet: Sheet1
COG	gene_id	Control_fpkm	Ph10_fpkm	String_tophit_description
Energy production and conversion	orf00115	212.48	830.42	iron-sulfur cluster-binding protein, putative
Energy production and conversion	orf00249	42.92	459.91	dihydroorotate dehydrogenase electron transfer subunit
Energy production and conversion	orf00551	11.4	55.76	C4-dicarboxylate anaerobic carrier
Energy production and conversion	orf01176	114.87	533.73	isopentenyl pyrophosphate isomerase
Energy production and conversion	orf01676	361.18	1956.6	fumarate reductase flavoprotein subunit
Energy production and conversion	orf02211	31.76	166.79	sodium:dicarboxylate symporter family protein
Cell cycle control, cell division, chromosome partitioning	orf00469	66.69	305.61	cell cycle protein FtsW
Cell cycle control, cell division, chromosome partitioning	orf01836	230.15	1014.5	cell division ATP-binding protein FtsE
Amino acid transport and metabolism	orf00042	34.12	150.13	diaminopimelate decarboxylase
Amino acid transport and metabolism	orf00050	7.52	160.98	pheromone binding protein
Amino acid transport and metabolism	orf00250	62.64	541.49	carbamoyl phosphate synthase large subunit
Amino acid transport and metabolism	orf00251	48.27	445.81	carbamoyl phosphate synthase small subunit
Amino acid transport and metabolism	orf00298	194.87	1178.07	amino acid ABC transporter, permease protein
Amino acid transport and metabolism	orf00299	160.05	1111.88	amino acid ABC transporter, permease protein
Amino acid transport and metabolism	orf00300	103.25	687.7	amino acid ABC transporter, amino acid-binding protein
Amino acid transport and metabolism	orf00301	101.25	946.85	amino acid ABC transporter, ATP-binding protein
Amino acid transport and metabolism	orf00314	200.29	901.97	2,3,4,5-tetrahydropyridine-2-carboxylate N-succinyltransferase
Amino acid transport and metabolism	orf00392	2.89	102.56	spermidine/putrescine ABC transporter, permease protein
Amino acid transport and metabolism	orf00393	1.15	36.4	spermidine/putrescine ABC transporter, permease protein
Amino acid transport and metabolism	orf00394	4.58	155.86	spermidine/putrescine ABC transporter, ATP-binding protein
Amino acid transport and metabolism	orf00395	10.25	227.46	spermidine/putrescine ABC transporter, spermidine/putrescine-binding protein
Amino acid transport and metabolism	orf00819	218.27	942.97	pyrroline-5-carboxylate reductase, putative
Amino acid transport and metabolism	orf00965	23.57	94.27	hydantoinase/oxoprolinase
Amino acid transport and metabolism	orf01108	281.79	1512.33	peptide ABC transporter, permease protein
Amino acid transport and metabolism	orf01109	260.7	1112.53	peptide ABC transporter, permease protein
Amino acid transport and metabolism	orf01110	617.16	4075.5	peptide ABC transporter, peptide-binding protein
Amino acid transport and metabolism	orf01139	349.77	1427.78	glycine betaine/carnitine/choline ABC transporter, permease protein
Amino acid transport and metabolism	orf01168	25.94	122.26	amino acid ABC transporter, ATP-binding protein
Amino acid transport and metabolism	orf01182	445.5	2086.16	peptide ABC transporter, peptide-binding protein
Amino acid transport and metabolism	orf01331	88.62	651.13	aspartate kinase
Amino acid transport and metabolism	orf01604	13.17	264.83	glycine betaine/L-proline ABC transporter
Amino acid transport and metabolism	orf01605	7.03	118.83	glycine betaine/L-proline ABC transporter
Amino acid transport and metabolism	orf01863	5.29	36.61	pheromone binding protein
Amino acid transport and metabolism	orf02012	5.38	33.58	L-serine dehydratase, iron-sulfur-dependent, alpha subunit
Amino acid transport and metabolism	orf02090	31.78	270.32	branched-chain amino acid transport system II carrier protein
Amino acid transport and metabolism	orf02203	41.08	816.2	serine/threonine transporter SstT
Amino acid transport and metabolism	orf02220	66.65	562.92	pheromone binding protein
Amino acid transport and metabolism	orf02250	17.41	143.51	peptidase T
Amino acid transport and metabolism	orf02336	28.21	206.07	pheromone binding protein, putative
Amino acid transport and metabolism	orf02358	141.11	1070.65	gamma-glutamyl phosphate reductase
Amino acid transport and metabolism	orf02657	18.51	139.46	serine/threonine transporter SstT
Nucleotide transport and metabolism	orf00124	24.49	215.74	MutT/NUDIX family protein
Nucleotide transport and metabolism	orf00246	59.99	371.02	orotate phosphoribosyltransferase
Nucleotide transport and metabolism	orf00247	52.59	454.23	orotidine 5'-phosphate decarboxylase
Nucleotide transport and metabolism	orf00248	46.83	453.62	dihydroorotate dehydrogenase
Nucleotide transport and metabolism	orf00250	62.64	541.49	carbamoyl phosphate synthase large subunit
Nucleotide transport and metabolism	orf00251	48.27	445.81	carbamoyl phosphate synthase small subunit
Nucleotide transport and metabolism	orf00252	48.33	347.95	dihydroorotase
Nucleotide transport and metabolism	orf00396	3.12	178.47	adenine deaminase
Nucleotide transport and metabolism	orf00397	4.25	352.62	chlorohydrolase family protein
Nucleotide transport and metabolism	orf00552	12.56	74.63	ribonucleoside hydrolase RihC
Nucleotide transport and metabolism	orf00812	6.21	75.45	chlorohydrolase family protein
Nucleotide transport and metabolism	orf00813	7.65	59.74	xanthine/uracil permease family protein
Nucleotide transport and metabolism	orf00814	75.82	910.8	guanosine 5'-monophosphate oxidoreductase
Nucleotide transport and metabolism	orf00872	18.6	93.45	xanthine phosphoribosyltransferase
Nucleotide transport and metabolism	orf00873	27.34	181.68	xanthine permease
Nucleotide transport and metabolism	orf00874	104.93	412.3	phosphoribosylaminoimidazole carboxylase, ATPase subunit
Nucleotide transport and metabolism	orf01089	88.85	367.08	guanylate kinase
Nucleotide transport and metabolism	orf01850	6.93	80.64	phosphoribosylamine--glycine ligase
Nucleotide transport and metabolism	orf01851	7.58	61.96	phosphoribosylaminoimidazolecarboxamide formyltransferase/IMP cyclohydrolase
Nucleotide transport and metabolism	orf01854	2.71	34.93	amidophosphoribosyltransferase
Nucleotide transport and metabolism	orf01855	4.51	32.02	phosphoribosylformylglycinamidine synthase II
Nucleotide transport and metabolism	orf01859	2.81	21.91	phosphoribosylaminoimidazole carboxylase, ATPase subunit
Nucleotide transport and metabolism	orf01977	21.18	315.11	adenosine deaminase
Nucleotide transport and metabolism	orf02514	139.59	810.59	inosine 5'-monophosphate dehydrogenase
Carbohydrate transport and metabolism	orf00069	191.6	44.76	PTS system, IIC component, putative
Carbohydrate transport and metabolism	orf00897	199.64	1907.04	PTS system, IIBC components
Carbohydrate transport and metabolism	orf01062	98.63	1035.27	glycosy hydrolase family protein
Carbohydrate transport and metabolism	orf02166	111.62	687.91	endo-beta-N-acetylglucosaminidase
Carbohydrate transport and metabolism	orf02470	243.45	1016.77	pyruvate phosphate dikinase
Carbohydrate transport and metabolism	orf02630	268.57	1169.5	6-phospho-beta-galactosidase
Carbohydrate transport and metabolism	orf02634	395.17	2114.64	tagatose-6-phosphate kinase
Carbohydrate transport and metabolism	orf02635	358.42	1911.14	galactose-6-phosphate isomerase subunit LacB
Coenzyme transport and metabolism	orf00249	42.92	459.91	dihydroorotate dehydrogenase electron transfer subunit
Coenzyme transport and metabolism	orf00463	32.76	148.77	riboflavin biosynthesis protein RibF
Coenzyme transport and metabolism	orf00974	39.85	230.57	dihydropteroate synthase
Coenzyme transport and metabolism	orf00980	280.61	1408.53	thiamin biosynthesis lipoprotein ApbE, putative
Coenzyme transport and metabolism	orf00981	268.36	1484.59	1,4-dihydroxy-2-naphthoate octaprenyltransferase
Coenzyme transport and metabolism	orf01693	30.18	298.03	hydroxyethylthiazole kinase, putative
Coenzyme transport and metabolism	orf01694	27.24	300.61	thiamine-phosphate pyrophosphorylase
Coenzyme transport and metabolism	orf01695	44.63	546.3	phosphomethylpyrimidine kinase
Lipid transport and metabolism	orf02385	150.84	819.78	hydroxymethylglutaryl-CoA synthase
Translation, ribosomal structure and biogenesis	orf00187	108.61	442.89	tRNA (uracil-5-)-methyltransferase Gid
Translation, ribosomal structure and biogenesis	orf01447	30.75	398.45	amidase
Translation, ribosomal structure and biogenesis	orf01998	47.69	236.14	endoribonuclease L-PSP, putative
Translation, ribosomal structure and biogenesis	orf02088	173.4	743.31	tRNA pseudouridine synthase A
Translation, ribosomal structure and biogenesis	orf02113	51.81	271.37	zinc-binding NifR3 family TIM-barrel protein
Translation, ribosomal structure and biogenesis	orf02241	2792.41	10692.7	30S ribosomal protein S4
Translation, ribosomal structure and biogenesis	orf02249	41.98	270.49	acetyltransferase
Transcription	orf00051	12.56	62.02	BigG family transcription antiterminator
Transcription	orf00987	125.1	1421.68	cell-envelope associated acid phosphatase
Transcription	orf00989	55.71	246.41	BirA bifunctional protein
Transcription	orf01219	66.67	417.12	acetyltransferase
Transcription	orf01703	11.16	453.36	transcriptional regulator
Transcription	orf01758	191.92	791.34	transcriptional regulator
Replication, recombination and repair	orf00012	115	452.44	MutS2 family protein
Replication, recombination and repair	orf00136	10.45	59.65	deoxyribodipyrimidine photolyase
Replication, recombination and repair	orf01188	37.02	184.89	transposase, putative
Replication, recombination and repair	orf01527	87.25	391.74	phage SPO1 DNA polymerase-related protein, putative
Replication, recombination and repair	orf02483	2909.33	13412	single-strand binding protein
Cell wall/membrane/envelope biogenesis	orf00048	2.39	46.99	mandelate racemase/muconate lactonizing enzyme family protein
Cell wall/membrane/envelope biogenesis	orf00273	151.36	699.04	penicillin-binding protein 1B, putative
Cell wall/membrane/envelope biogenesis	orf00328	307.06	1219.89	penicillin-binding protein 1A
Cell wall/membrane/envelope biogenesis	orf00739	60.59	328.83	glycosyl transferase, group 2 family protein
Cell wall/membrane/envelope biogenesis	orf01652	117	656.66	mur ligase family protein
Cell wall/membrane/envelope biogenesis	orf02233	167.49	682.46	rod shape-determining protein MreD
Cell motility	orf00120	311.03	1428.73	N-acetylmuramoyl-L-alanine amidase
Cell motility	orf01919	271.74	1445.61	autolysin
Posttranslational modification, protein turnover, chaperones	orf00072	277.69	1553.54	peptidyl-prolyl cis-trans isomerase
Posttranslational modification, protein turnover, chaperones	orf02265	69.26	414.56	pyridine nucleotide-disulfide family oxidoreductase
Inorganic ion transport and metabolism	orf00060	97.75	521.91	cation transporter E1-E2 family ATPase
Inorganic ion transport and metabolism	orf00683	329.46	1499.79	ABC transporter, ATP-binding protein
Inorganic ion transport and metabolism	orf00684	151.48	1204.69	ABC transporter, permease protein
Inorganic ion transport and metabolism	orf00685	206.29	1549.92	endocarditis specific antigen
Inorganic ion transport and metabolism	orf01108	281.79	1512.33	peptide ABC transporter, permease protein
Inorganic ion transport and metabolism	orf01109	260.7	1112.53	peptide ABC transporter, permease protein
Inorganic ion transport and metabolism	orf01148	175.11	681.29	potassium uptake protein
Inorganic ion transport and metabolism	orf01196	24.82	140.59	sulfate transporter family protein
Inorganic ion transport and metabolism	orf01701	16.14	200.89	ABC transporter, ATP-binding protein
Inorganic ion transport and metabolism	orf02040	22.14	296.6	iron compound ABC transporter, substrate-binding protein
Inorganic ion transport and metabolism	orf02202	2.41	2452.52	cation transporter E1-E2 family ATPase
Inorganic ion transport and metabolism	orf02240	177.95	816.7	formate/nitrite transporter family protein
Inorganic ion transport and metabolism	orf02252	13.39	71.61	iron compound ABC transporter, substrate-binding protein
Inorganic ion transport and metabolism	orf02253	6.53	48.98	iron compound ABC transporter, ATP-binding protein
Inorganic ion transport and metabolism	orf02254	6.61	59.69	iron compound ABC transporter, permease protein
Inorganic ion transport and metabolism	orf02255	10.96	80.23	iron compound ABC transporter, permease protein
Secondary metabolites biosynthesis, transport and catabolism	orf00965	23.57	94.27	hydantoinase/oxoprolinase
General function prediction only	orf00021	2.09	35.38	MsrC protein, putative
General function prediction only	orf00048	2.39	46.99	mandelate racemase/muconate lactonizing enzyme family protein
General function prediction only	orf00192	51.85	211.56	GTPase of unknown function
General function prediction only	orf00315	97.13	573.54	M20/M25/M40 family peptidase
General function prediction only	orf00329	121.24	499.63	Holliday junction-specific endonuclease
General function prediction only	orf00397	4.25	352.62	chlorohydrolase family protein
General function prediction only	orf00464	55.64	321.78	acetyltransferase
General function prediction only	orf00707	50.68	287.1	GTP-binding protein
General function prediction only	orf00812	6.21	75.45	chlorohydrolase family protein
General function prediction only	orf01020	1.02	33.83	adhesion lipoprotein
General function prediction only	orf01022	2.45	34.47	cobalamin synthesis protein/P47K family protein
General function prediction only	orf01061	155.54	2367.47	HAD superfamily hydrolase
General function prediction only	orf01219	66.67	417.12	acetyltransferase
General function prediction only	orf01249	132.59	2915.84	DNA repair exonuclease family protein
General function prediction only	orf01651	167.31	1045.88	cobyric acid synthase, putative
General function prediction only	orf01968	378.38	1575.39	ABC transporter, permease protein
General function prediction only	orf02092	40.53	187.4	decarboxylase family protein
General function prediction only	orf02238	88.29	460.28	HAD superfamily hydrolase
General function prediction only	orf02300	157.66	875.04	xanthine/uracil permeases family protein
General function prediction only	orf02454	8.11	241.24	xanthine/uracil permeases family protein
General function prediction only	orf02456	111.6	574.13	HAD superfamily hydrolase
General function prediction only	orf02469	37.82	303.85	CBS domain-containing protein
Function unknown	orf00084	688.88	3991.62	LysM domain-containing protein
Function unknown	orf00366	66.32	564.72	DegV family protein
Function unknown	orf00495	221.79	1135.4	BadF/BadG/BcrA/BcrD ATPase family protein
Function unknown	orf01117	24.14	124.13	YitT family protein
Function unknown	orf01218	232.79	932.16	extracellular protein, putative
Function unknown	orf01357	1191.04	5578.02	secreted antigen, putative
Function unknown	orf02163	105.38	423.74	ErfK/YbiS/YcfS/YnhG family protein, putative
Function unknown	orf02232	225.99	2840.44	secreted lipase, putative
Signal transduction mechanisms	orf00300	103.25	687.7	amino acid ABC transporter
Signal transduction mechanisms	orf02328	35.23	158.64	Crp/FNR family transcriptional regulator
Intracellular trafficking, secretion, and vesicular transport	orf00120	311.03	1428.73	N-acetylmuramoyl-L-alanine amidase
Intracellular trafficking, secretion, and vesicular transport	orf01919	271.74	1445.61	autolysin
Intracellular trafficking, secretion, and vesicular transport	orf02243	76.68	347.03	signal peptidase I
Defense mechanisms	orf00517	55.55	334.26	ABC transporter, ATP-binding/permease protein
Defense mechanisms	orf00804	117.4	704.91	undecaprenyl pyrophosphate phosphatase
Defense mechanisms	orf00882	1.74	44.5	ABC transporter, ATP-binding/permease protein
Defense mechanisms	orf00883	2.69	75.75	ABC transporter, ATP-binding/permease protein
Defense mechanisms	orf01526	4.03	57.65	MATE efflux family protein
Defense mechanisms	orf02285	120.65	669.46	ABC transporter, ATP-binding/permease protein
Defense mechanisms	orf02573	4.56	202.74	permease, putative
Defense mechanisms	orf02574	2.43	81.7	ABC transporter, ATP-binding protein
