# Supplementary material for: Transcriptome analysis of Enterococcus faecalis in response to alkaline stress
Source: Front Microbiol. 2015 Aug 7;6:795. doi: 10.3389/fmicb.2015.00795 (PMC4528170; doi:10.3389/fmicb.2015.00795)
Supplement: Table S5 — The list of genes found to be decreased (down-regulated) in alkaline stress. [file Table5.XLSX]

## Sheet: Sheet1
COG_full	gene_id	Control_fpkm	Ph10_fpkm	String_tophit_description
Energy production and conversion	orf00013	3779.77	647.16		thioredoxin
Energy production and conversion	orf00031	729.71	262.73		V-type ATPase, subunit E
Energy production and conversion	orf00196	449.69	94.58		branched-chain alpha-keto acid, E2 component, dihydrolipoamide acetyltransferase
Energy production and conversion	orf00198	162.85	53.09		branched-chain alpha-keto acid dehydrogenase, E1 component, alpha subunit
Energy production and conversion	orf00209	2247.71	165.57		oxidoreductase, zinc-binding
Energy production and conversion	orf00289	866.27	80.9		oxidoreductase, putative
Energy production and conversion	orf00290	1790.16	193.23		iron-sulfur cluster binding protein
Energy production and conversion	orf00671	3149.35	604.74		cytochrome d ubiquinol oxidase, subunit II
Energy production and conversion	orf00672	2083.07	524.88		cytochrome d ubiquinol oxidase, subunit I
Energy production and conversion	orf01548	86.19	11.93		Na+/H+ antiporter
Energy production and conversion	orf01626	3083.59	538.27		F0F1 ATP synthase subunit A
Energy production and conversion	orf01628	2352.7	355.89		ATP synthase F0, B subunit
Energy production and conversion	orf01629	2593.64	304.22		F0F1 ATP synthase subunit delta
Energy production and conversion	orf01630	4482.07	713.32		F0F1 ATP synthase subunit alpha
Energy production and conversion	orf01631	3907.99	840.28		F0F1 ATP synthase subunit gamma
Energy production and conversion	orf01632	4626.25	1240.44		F0F1 ATP synthase subunit beta
Energy production and conversion	orf01633	12728.4	2144.46		F0F1 ATP synthase subunit epsilon
Energy production and conversion	orf02044	2595.51	899.2		NADH-dependent butanol dehydrogenase, putative
Energy production and conversion	orf02217	1431.6	258.86		thioredoxin family protein
Energy production and conversion	orf02378	4179.75	956.02		dihydrolipoamide dehydrogenase
Energy production and conversion	orf02380	3934.84	579.88		glycerol dehydrogenase
Energy production and conversion	orf02502	130.76	35.71		citrate lyase ligase
Energy production and conversion	orf02767	8317.83	336.04		acetoin/pyruvate dehydrogenase complex, E3 component, dihydrolipoamide dehydrogenase
Amino acid transport and metabolism	orf00387	311.8	55.9		acetolactate synthase
Amino acid transport and metabolism	orf01045	667.13	122.61		succinyl-diaminopimelate desuccinylase
Amino acid transport and metabolism	orf01076	264.59	70.73		D-isomer specific 2-hydroxyacid dehydrogenase family protein
Amino acid transport and metabolism	orf01358	140.2	28.57		methionine synthase, putative
Amino acid transport and metabolism	orf01520	711.81	248.53		glyoxalase family protein
Amino acid transport and metabolism	orf01549	583.65	5.26		amino acid permease family protein
Amino acid transport and metabolism	orf01550	1328.55	8.38		decarboxylase, putative
Amino acid transport and metabolism	orf01657	15.84	3.03		aspartate/ornithine carbamoyltransferase family protein
Amino acid transport and metabolism	orf01979	448.44	130.67		lipase/acylhydrolase
Amino acid transport and metabolism	orf02028	394.79	0.76		major facilitator family transporter
Amino acid transport and metabolism	orf02404	1345.94	453.16		peptidase T; Cleaves the N-terminal amino acid of tripeptides (By similarity)
Nucleotide transport and metabolism	orf01766	834.55	235.24		MTA/SAH nucleosidase
Carbohydrate transport and metabolism	orf00066	10713.5	706.08		glyceraldehyde 3-phosphate dehydrogenase
Carbohydrate transport and metabolism	orf00241	406.23	53.48		glycosy hydrolase family protein
Carbohydrate transport and metabolism	orf00557	632.12	197.36		glycerol uptake facilitator protein
Carbohydrate transport and metabolism	orf00808	85.37	10.88		PTS system, IIBC components
Carbohydrate transport and metabolism	orf00887	237.78	38.19		ABC transporter, permease protein
Carbohydrate transport and metabolism	orf00888	419.2	34.47		ABC transporter, permease protein
Carbohydrate transport and metabolism	orf00889	4605.99	152.84		ABC transporter, substrate-binding protein
Carbohydrate transport and metabolism	orf01075	112.76	32.96		6-phosphogluconate dehydrogenase-like protein
Carbohydrate transport and metabolism	orf01078	137.68	39.63		PTS system, IIC component
Carbohydrate transport and metabolism	orf01079	167.49	51.16		PTS system, IID component
Carbohydrate transport and metabolism	orf01080	378.94	58.14		PTS system, IIB component
Carbohydrate transport and metabolism	orf01081	474.24	40.48		PTS system, IIA component
Carbohydrate transport and metabolism	orf01082	229.05	71.14		mannonate dehydratase
Carbohydrate transport and metabolism	orf01289	276.99	47.24		PTS system, beta-glucoside-specific IIABC component
Carbohydrate transport and metabolism	orf01290	305.39	96.37		6-phospho-beta-glucosidase
Carbohydrate transport and metabolism	orf01291	92.1	24.1		glycosy hydrolase family protein
Carbohydrate transport and metabolism	orf01292	336.07	53.73		phosphoglycerate mutase family protein
Carbohydrate transport and metabolism	orf01310	90.14	14.98		6-phospho-beta-glucosidase
Carbohydrate transport and metabolism	orf01488	118.25	30.19		1-phosphofructokinase
Carbohydrate transport and metabolism	orf01600	99	29.65		glycerate kinase, putative
Carbohydrate transport and metabolism	orf01641	148.07	48.94		glycosy hydrolase family protein
Carbohydrate transport and metabolism	orf01842	806.41	243.65		PTS system, IIB component, putative
Carbohydrate transport and metabolism	orf01871	194.74	13.56		PTS system, IIA component
Carbohydrate transport and metabolism	orf01872	189.81	19.92		PTS system, IID component
Carbohydrate transport and metabolism	orf01873	142.53	16.13		PTS system, IIC component
Carbohydrate transport and metabolism	orf01874	147.4	4.44		PTS system, IIB component
Carbohydrate transport and metabolism	orf01875	78.55	13.17		glycosy hydrolase family protein
Carbohydrate transport and metabolism	orf01876	128.47	33.14		tagatose-6-phosphate kinase
Carbohydrate transport and metabolism	orf01877	159.93	23.09		tagatose 1,6-diphosphate aldolase
Carbohydrate transport and metabolism	orf02028	394.79	0.76		major facilitator family transporter
Carbohydrate transport and metabolism	orf02218	2096.4	534.53		glutamyl-aminopeptidase
Carbohydrate transport and metabolism	orf02305	223.2	65.49		ribose uptake protein, putative
Carbohydrate transport and metabolism	orf02382	5125.71	1072.41		dihydroxyacetone kinase family protein
Carbohydrate transport and metabolism	orf02383	5873.1	1458.33		dihydroxyacetone kinase family protein
Carbohydrate transport and metabolism	orf02474	69.57	20.74		glycosy hydrolase family protein
Carbohydrate transport and metabolism	orf02475	627.13	57.3		PTS system, IIC component
Carbohydrate transport and metabolism	orf02476	71.1	14.84		PTS system, IIA component
Carbohydrate transport and metabolism	orf02690	71.21	14.62		galactokinase
Carbohydrate transport and metabolism	orf02813	142.98	13.77		PTS system, IIC component
Coenzyme transport and metabolism	orf00193	112.26	26.04		2-dehydropantoate 2-reductase
Coenzyme transport and metabolism	orf00387	311.8	55.9		acetolactate synthase
Coenzyme transport and metabolism	orf00399	400.65	42.23		thiamin biosynthesis ApbE, putative
Coenzyme transport and metabolism	orf00609	268.97	71.59		ferrochelatase
Coenzyme transport and metabolism	orf00798	1759.74	514.41		2-dehydropantoate 2-reductase
Coenzyme transport and metabolism	orf01076	264.59	70.73		D-isomer specific 2-hydroxyacid dehydrogenase family protein
Coenzyme transport and metabolism	orf01536	102.83	15.34		lipoate-protein ligase A
Lipid transport and metabolism	orf01602	2642.73	396.36		diacylglycerol kinase catalytic subunit
Lipid transport and metabolism	orf02186	2005.87	409.55		acyl carrier protein
Lipid transport and metabolism	orf02326	3638.05	679.27		short chain dehydrogenase/reductase family oxidoreductase
Lipid transport and metabolism	orf02530	23.94	3.63		sorbitol-6-phosphate 2-dehydrogenase
Translation, ribosomal structure and biogenesis	orf00800	568.11	131.63		ribosomal protein S20
Translation, ribosomal structure and biogenesis	orf00826	2384.66	530.41		30S ribosomal protein S21
Translation, ribosomal structure and biogenesis	orf01551	1869.29	55.34		tyrosyl-tRNA synthetase
Translation, ribosomal structure and biogenesis	orf01839	30384.1	3653.48		ribosomal subunit interface protein
Translation, ribosomal structure and biogenesis	orf02063	520.28	134.2		ribosomal protein L29
Translation, ribosomal structure and biogenesis	orf02105	394.92	63.54		S4 RNA-binding domain-containing protein
Translation, ribosomal structure and biogenesis	orf02159	469.75	66.74		ribosomal protein L33
Translation, ribosomal structure and biogenesis	orf02684	4723.31	623.82		50S ribosomal protein L25/general stress protein Ctc
Transcription	orf00127	200.07	48.96		AraC family transcriptional regulator
Transcription	orf00260	264.24	57.27		cold-shock domain-contain protein
Transcription	orf00820	100.7	21.56		ArsR family transcriptional regulator
Transcription	orf00909	137.68	0		transcriptional regulator
Transcription	orf00933	175.48	13.56		RinA family transcriptional regulator
Transcription	orf01146	518.51	75.27		Cro/CI family transcriptional regulator
Transcription	orf01288	170.07	19.66		transcription antiterminator
Transcription	orf01312	5.5	93.05		phosphosugar-binding transcriptional regulator, putative
Transcription	orf01778	147.62	28.11		putative repressor, phage associated
Transcription	orf01879	103.48	17.61		GntR family transcriptional regulator
Transcription	orf02149	95.95	2.33		Superfamily II DNA/RNA helicase, SNF2 family
Transcription	orf02312	143.52	30.55		BglG family transcriptional antiterminator
Transcription	orf02529	21.46	3.06		putative transcriptional activator SrlM
Transcription	orf02563	9.12	0.78		AraC family transcriptional regulator
Transcription	orf02770	3008.9	109.11		transcriptional regulator
Replication, recombination and repair	orf00923	263.16	15.82		single-strand binding protein
Replication, recombination and repair	orf01511	87.15	21.29		hypothetical cytosolic protein
Replication, recombination and repair	orf01713	689.2	144.42		DNA-damage-inducible protein P
Replication, recombination and repair	orf01797	260.59	3.39		modification methylase
Replication, recombination and repair	orf02149	95.95	2.33		Superfamily II DNA/RNA helicase, SNF2 family
Replication, recombination and repair	orf02150	60.17	8.38		RecB family endonuclease
Replication, recombination and repair	orf02158	455.79	135.82		phage integrase family site specific recombinase
Replication, recombination and repair	orf02416	411.34	61.3		ImpB/MucB/SamB family protein
Replication, recombination and repair	orf02559	305.36	64.23		recombinase
Replication, recombination and repair	orf02598	306.56	19.12		ImpB/MucB/SamB family protein
Cell wall/membrane/envelope biogenesis	orf00959	338.23	27.6		endolysin
Cell wall/membrane/envelope biogenesis	orf01032	863.71	77.54		antiholin-like protein LrgB
Cell wall/membrane/envelope biogenesis	orf01878	104.27	12.89		AgaS protein
Cell wall/membrane/envelope biogenesis	orf02053	942.18	144.19		cyclopropane-fatty-acyl-phospholipid synthase
Cell wall/membrane/envelope biogenesis	orf02621	2291.09	126.05		choloylglycine hydrolase family protein
Cell wall/membrane/envelope biogenesis	orf02809	3062.84	79.39		endolysin
Posttranslational modification, protein turnover, chaperones	orf00013	3779.77	647.16		thioredoxin
Posttranslational modification, protein turnover, chaperones	orf00476	7128.83	2059.81		DnaK protein
Posttranslational modification, protein turnover, chaperones	orf01411	4219.42	1246.35		OsmC/Ohr family protein
Posttranslational modification, protein turnover, chaperones	orf01431	424.3	64.23		ribonucleoside-diphosphate reductase 2
Posttranslational modification, protein turnover, chaperones	orf01611	1658.65	248.38		chaperonin, 10 kDa
Posttranslational modification, protein turnover, chaperones	orf01612	5219.1	1037.99		chaperonin,6 kDa
Posttranslational modification, protein turnover, chaperones	orf01625	255.93	55.34		SsrA-binding protein
Posttranslational modification, protein turnover, chaperones	orf01861	645.27	31.38		SPFH domain-containing protein/band 7 family protein
Posttranslational modification, protein turnover, chaperones	orf02217	1431.6	258.86		thioredoxin family protein
Inorganic ion transport and metabolism	orf00009	216.77	59.94		cadmium-translocating P-type ATPase
Inorganic ion transport and metabolism	orf00526	813.4	81.99		magnesium-translocating P-type ATPase
Inorganic ion transport and metabolism	orf00998	22156	5325.85		Dps family protein
Inorganic ion transport and metabolism	orf01027	42.75	10.45		ABC transporter, permease protein
Inorganic ion transport and metabolism	orf01433	45.04	4.5		ferrous iron transport protein A
Inorganic ion transport and metabolism	orf01463	169.27	55.18		voltage-gated chloride channel family protein
Inorganic ion transport and metabolism	orf01880	129.05	32.9		Mn-containing catalase
Inorganic ion transport and metabolism	orf01956	120.21	15.41		cadmium-translocating P-type ATPase
Inorganic ion transport and metabolism	orf02028	394.79	0.76		major facilitator family transporter
Inorganic ion transport and metabolism	orf02157	99.47	28.58		ion transporter, putative
Inorganic ion transport and metabolism	orf02701	955.51	112.89		Mn2+/Fe2+ transporter
Inorganic ion transport and metabolism	orf02721	440.67	142.16		cationic ABC transporter, ATP-binding protein
Secondary metabolites biosynthesis, transport and catabolism	orf00388	388.29	49.47		alpha-acetolactate decarboxylase
Secondary metabolites biosynthesis, transport and catabolism	orf00409	44.48	9.47		acetyl xylan esterase, putative
Secondary metabolites biosynthesis, transport and catabolism	orf02186	2005.87	409.55		acyl carrier protein
Secondary metabolites biosynthesis, transport and catabolism	orf02326	3638.05	679.27		short chain dehydrogenase/reductase family oxidoreductase
Secondary metabolites biosynthesis, transport and catabolism	orf02530	23.94	3.63		sorbitol-6-phosphate 2-dehydrogenase
General function prediction only	orf00209	2247.71	165.57		oxidoreductase, zinc-binding
General function prediction only	orf00232	1822.17	443.75		NADPH-dependent FMN reductase domain-containing protein
General function prediction only	orf00400	547.04	31.78		oxidoreductase, putative
General function prediction only	orf00942	1004.64	35.14		phage-related head protein
General function prediction only	orf01031	322.81	20.92		murein hydrolase regulator LrgA
General function prediction only	orf01152	917.21	169.5		aldo/keto reductase family oxidoreductase
General function prediction only	orf01554	42.18	7.76		aldo/keto reductase family oxidoreductase
General function prediction only	orf01602	2642.73	396.36		diacylglycerol kinase catalytic subunit
General function prediction only	orf01820	849.21	3.66		holin, putative
General function prediction only	orf01907	48.15	10.56		glucuronyl hydrolase, putative
General function prediction only	orf02028	394.79	0.76		major facilitator family transporter
General function prediction only	orf02132	599.16	5.48		major capsid protein
General function prediction only	orf02133	541.55	3.59		prohead protease
General function prediction only	orf02135	226.38	4.8		terminase, large subunit, putative
General function prediction only	orf02326	3638.05	679.27		short chain dehydrogenase/reductase family oxidoreductase
General function prediction only	orf02530	23.94	3.63		sorbitol-6-phosphate 2-dehydrogenase
General function prediction only	orf02768	4791.71	185.35		amidase
Function unknown	orf00023	399.85	100.69		putative type I restriction enzyme related protein
Function unknown	orf00291	1704.92	276.03		YkgG family protein
Function unknown	orf00911	452.14	18.37		antirepressor, putative
Function unknown	orf00952	345.78	15.56		tail protein, putative
Function unknown	orf01426	1342.76	56.01		LemA family protein
Function unknown	orf01818	2203.63	22.57		structural protein, putative
Function unknown	orf01955	123.48	9.66		SapB protein, putative
Function unknown	orf02123	234.22	5.5		minor structural protein
Function unknown	orf02125	298.23	8.29		tail tape meausure protein
Function unknown	orf02127	442.87	3.08		phi13 family major tail protein
Function unknown	orf02130	204.05	0		minor structural protein, putative
Function unknown	orf02134	250.92	7.97		portal protein
Function unknown	orf02310	293.74	49.19		ascorbate-specific PTS system enzyme IIC
Function unknown	orf02322	26066.5	362.68		gls24 protein
Function unknown	orf02323	3676.96	558.93		gls24 protein
Function unknown	orf02523	1202.77	51.4		myosin-cross-reactive antigen
Function unknown	orf02786	918.65	151.22		gls24 protein
Signal transduction mechanisms	orf00603	6025.49	809.84		universal stress protein
Signal transduction mechanisms	orf02216	4452.6	585.69		universal stress protein
Signal transduction mechanisms	orf02602	681.07	141.39		universal stress protein
Signal transduction mechanisms	orf02700	1066.71	143.88		universal stress protein
Intracellular trafficking, secretion, and vesicular transport	orf01622	169.44	33.35		preprotein translocase, SecG subunit
Defense mechanisms	orf02716	222.14	9.68		CylM protein
